# Supplementary material for: FLS2–RBOHD–PIF4 Module Regulates Plant Response to Drought and Salt Stress
Source: Int J Mol Sci. 2022 Jan 19;23(3):1080. doi: 10.3390/ijms23031080 (PMC8835674; doi:10.3390/ijms23031080)
Supplement: Supplementary file 1 [file ijms-23-01080-s001.zip]

Archive with 3 entries (3 files):
- Supplemental data FLS2.pdf
- Supplementary Table S1.xls
- Supplementary Table S2.xls
