# Supplementary material for: FLS2–RBOHD–PIF4 Module Regulates Plant Response to Drought and Salt Stress
Source: Int J Mol Sci. 2022 Jan 19;23(3):1080. doi: 10.3390/ijms23031080 (PMC8835674; doi:10.3390/ijms23031080)
Supplement: Supplementary file 1 [file ijms-23-01080-s001.zip › Supplementary Table S1.xls]

## Sheet: fls_CK-vs-WT_CK-diff-pval-0.05-
gene_id	baseMean	baseMean_control_WT_CK	baseMean_case_fls_CK	foldChange	log2FoldChange	pval	padj	up_down	expression_WT_CK_1	expression_WT_CK_2	expression_WT_CK_3	expression_fls_CK_1	expression_fls_CK_2	expression_fls_CK_3	geneID	GO_id	GO_term	Pathway_id	Pahtway_description
AT3G18330	6.78713	13.2627	0.311543	0.0234901	-5.4118	1.77e-05	0.000137674	Down	0.640281	0.230467	0.509598	0	0	0.0347309	821362	GO:0005515	protein binding
AT5G50360	5.47703	10.6131	0.340945	0.0321249	-4.96017	1.56e-05	0.000122849	Down	0.410637	0.198712	0.260867	0	0.0293461	0	835103	GO:0008150	biological_process
AT5G24240	196.365	377.743	14.9874	0.0396761	-4.65559	6.49e-149	2.28e-146	Down	6.6795	6.85934	7.75305	0.284548	0.269143	0.234393	832491	GO:0004430,GO:0005515,GO:0005524,GO:0005777,GO:0016773	1-phosphatidylinositol 4-kinase activity|protein binding|ATP binding|peroxisome|phosphotransferase activity, alcohol group as acceptor
AT4G33467	8.32059	15.9887	0.652488	0.0408093	-4.61496	1.47e-07	1.62e-06	Down	0.512221	0.746417	0.764639	0	0.0774626	0.0674416	5008180
AT5G24080	10.9471	20.9301	0.96403	0.0460595	-4.44036	2.26e-06	2.06e-05	Down	0.633972	0.424535	0.204388	0	0.0259715	0.045156	832473	GO:0004672,GO:0004674,GO:0005516,GO:0005524,GO:0005886,GO:0006468,GO:0016021,GO:0030246,GO:0048544	protein kinase activity|protein serine/threonine kinase activity|calmodulin binding|ATP binding|plasma membrane|protein phosphorylation|integral component of membrane|carbohydrate binding|recognition of pollen
AT3G09922	3.48767	6.66379	0.311543	0.0467516	-4.41884	0.00172315	0.00860331	Down	0.779046	1.05555	0.535069	0	0	0	820152
AT2G25330	9.82495	18.6271	1.02283	0.0549112	-4.18676	3.1e-08	3.73e-07	Down	0.366015	0.291288	0.38207	0	0.064478	0	817071	GO:0000151,GO:0004842,GO:0005515,GO:0016567,GO:0043130	ubiquitin ligase complex|ubiquitin-protein transferase activity|protein binding|protein ubiquitination|ubiquitin binding
AT2G47770	15.3078	28.3465	2.26901	0.0800452	-3.64304	1.15e-06	1.11e-05	Down	1.25349	2.05091	1.04389	0	0.161938	0.187178	819389	GO:0000139,GO:0005783,GO:0005789,GO:0005794,GO:0005795,GO:0006778,GO:0006810,GO:0006970,GO:0009651,GO:0009737,GO:0016020,GO:0016021,GO:0020037,GO:0031969	Golgi membrane|endoplasmic reticulum|endoplasmic reticulum membrane|Golgi apparatus|Golgi stack|porphyrin-containing compound metabolic process|transport|response to osmotic stress|response to salt stress|response to abscisic acid|membrane|integral component of membrane|heme binding|chloroplast membrane
AT4G10695	3.97007	7.31705	0.623085	0.0851552	-3.55376	0.00261754	0.0124175	Down	0.447817	0.272715	0.642579	0	0	0.164479	826663	GO:0005515,GO:0005575,GO:0008150	protein binding|cellular_component|biological_process
AT1G75430	2.16786	3.98972	0.345997	0.0867221	-3.52746	0.0347848	0.110456	Down	0.334776	0.112462	0.0572072	0.0583389	0	0	843879	GO:0003677,GO:0003700,GO:0005634,GO:0006351,GO:0006355,GO:0043565	DNA binding|transcription factor activity, sequence-specific DNA binding|nucleus|transcription, DNA-templated|regulation of transcription, DNA-templated|sequence-specific DNA binding
AT5G13181	2.16373	3.98146	0.345997	0.0869019	-3.52447	0.0348679	0.110627	Down	0	0	0	0	0	0	6241502	GO:0003674,GO:0005575,GO:0008150	molecular_function|cellular_component|biological_process
AT2G42560	2.01125	3.67651	0.345997	0.0941101	-3.40951	0.0497809	0.146735	Down	0.0192891	0.059331	0.0302356	0.0103868	0	0	818856	GO:0005829	cytosol
AT2G12465	3.64459	6.63165	0.657539	0.0991517	-3.33422	0.005283	0.0227866	Down	0	0	0.580661	0.637274	0	0.535012	3768693	GO:0005576,GO:0009507,GO:0031640,GO:0050832	extracellular region|chloroplast|killing of cells of other organism|defense response to fungus
AT1G52810	3.50092	6.3149	0.686942	0.108781	-3.2005	0.0074	0.0303915	Down	0.313622	0.052994	0.107157	0	0	0	841714	GO:0008150,GO:0051213	biological_process|dioxygenase activity
AT3G20360	3.16473	5.67698	0.652488	0.114936	-3.1211	0.014775	0.0544021	Down	0.111727	0.30121	0.191839	0	0.0392703	0.0343367	821580	GO:0004197,GO:0004843,GO:0005515,GO:0005634,GO:0005737,GO:0016579,GO:0043161,GO:0061136	cysteine-type endopeptidase activity|ubiquitin-specific protease activity|protein binding|nucleus|cytoplasm|protein deubiquitination|proteasome-mediated ubiquitin-dependent protein catabolic process|regulation of proteasomal protein catabolic process
AT5G01380	5.4876	9.63072	1.34448	0.139603	-2.84059	0.00145306	0.00739049	Down	0.289678	0.181461	0.185134	0.0478201	0.0238332	0.0207328	831895	GO:0000981,GO:0003682,GO:0003700,GO:0005634,GO:0006351,GO:0006355,GO:0006357,GO:0006366,GO:0042802,GO:0043565	RNA polymerase II transcription factor activity, sequence-specific DNA binding|chromatin binding|transcription factor activity, sequence-specific DNA binding|nucleus|transcription, DNA-templated|regulation of transcription, DNA-templated|regulation of transcription from RNA polymerase II promoter|transcription from RNA polymerase II promoter|identical protein binding|sequence-specific DNA binding
AT5G05220	2.67217	4.66245	0.68189	0.146252	-2.77348	0.0403438	0.124123	Down	0.150384	0.204366	0.311715	0	0.107085	0	830404	GO:0008150,GO:0009507	biological_process|chloroplast
AT1G66570	10.3357	17.9732	2.69816	0.150121	-2.7358	1.21e-05	9.72e-05	Down	0.319	0.417039	0.546458	0	0.155816	0.0270123	842975	GO:0005887,GO:0005985,GO:0008515,GO:0015293,GO:0015770,GO:0016021,GO:0022857,GO:0055085	integral component of plasma membrane|sucrose metabolic process|sucrose transmembrane transporter activity|symporter activity|sucrose transport|integral component of membrane|transmembrane transporter activity|transmembrane transport
AT1G22150	8.9935	15.6247	2.36226	0.151187	-2.72559	5.02e-05	0.00035914	Down	0.385183	0.366423	0.266579	0.0271594	0.0819345	0.023759	838820	GO:0005886,GO:0008271,GO:0008272,GO:0015116,GO:0015293,GO:0016020,GO:0016021,GO:0055085	plasma membrane|secondary active sulfate transmembrane transporter activity|sulfate transport|sulfate transmembrane transporter activity|symporter activity|membrane|integral component of membrane|transmembrane transport
AT5G37990	8.85128	15.3201	2.38247	0.155513	-2.68489	6.8e-05	0.000472336	Down	0.461606	0.498184	0.317011	0.161463	0.0325337	0.0283777	833778	GO:0008168	methyltransferase activity
AT5G22430	9.81851	16.9481	2.68896	0.158659	-2.656	3.11e-05	0.000231005	Down	1.37537	1.01389	0.84022	0.264933	0.133041	0.115586	832304	GO:0003674,GO:0008150,GO:0031225,GO:0048481	molecular_function|biological_process|anchored component of membrane|ovule development
AT4G27250	4.82271	8.2959	1.34953	0.162675	-2.61994	0.00520467	0.0224827	Down	0.26093	0.227404	0.115748	0.0781512	0	0.0343856	828833	GO:0003824,GO:0009062,GO:0009686,GO:0009740,GO:0010162,GO:0044237,GO:0050662	catalytic activity|fatty acid catabolic process|gibberellin biosynthetic process|gibberellic acid mediated signaling pathway|seed dormancy process|cellular metabolic process|coenzyme binding
AT5G51270	3.49288	5.98222	1.00354	0.167753	-2.57559	0.0229782	0.0783674	Down	0.0826309	0.0333162	0.0509673	0.0173977	0	0.0151969	835201	GO:0001653,GO:0004672,GO:0004675,GO:0004842,GO:0005524,GO:0005886,GO:0006468,GO:0007178,GO:0009506,GO:0009755,GO:0016567,GO:0016874,GO:0031625,GO:0046777	peptide receptor activity|protein kinase activity|transmembrane receptor protein serine/threonine kinase activity|ubiquitin-protein transferase activity|ATP binding|plasma membrane|protein phosphorylation|transmembrane receptor protein serine/threonine kinase signaling pathway|plasmodesma|hormone-mediated signaling pathway|protein ubiquitination|ligase activity|ubiquitin protein ligase binding|pr…
AT3G48520	15.5613	26.6449	4.47775	0.168053	-2.57301	1.73e-07	1.88e-06	Down	0.46831	0.595802	0.746381	0.215114	0.0962369	0	824011	GO:0002213,GO:0004497,GO:0005506,GO:0009055,GO:0009555,GO:0009611,GO:0009620,GO:0009694,GO:0009695,GO:0009753,GO:0010154,GO:0010200,GO:0016021,GO:0016491,GO:0016705,GO:0020037,GO:0046872,GO:0048480,GO:0048653,GO:0052694,GO:0055114	defense response to insect|monooxygenase activity|iron ion binding|electron carrier activity|pollen development|response to wounding|response to fungus|jasmonic acid metabolic process|jasmonic acid biosynthetic process|response to jasmonic acid|fruit development|response to chitin|integral component of membrane|oxidoreductase activity|oxidoreductase activity, acting on paired donors, with incorpo…
AT1G23110	15.4199	26.2623	4.57752	0.1743	-2.52036	9.77e-07	9.49e-06	Down	0.952687	0.742788	0.379148	0	0.154526	0.134857	838919
AT1G18860	3.31591	5.63333	0.998484	0.177246	-2.49618	0.0315072	0.101961	Down	0.262297	0.0876336	0.118795	0.0306018	0.0306522	0.0267696	838467	GO:0003700,GO:0005634,GO:0006351,GO:0006355,GO:0043565	transcription factor activity, sequence-specific DNA binding|nucleus|transcription, DNA-templated|regulation of transcription, DNA-templated|sequence-specific DNA binding
AT3G09450	12.3539	20.9808	3.72695	0.177636	-2.493	7.01e-06	5.91e-05	Down	0.32948	0.434806	0.38273	0.144463	0.0413213	0.0359282	820103	GO:0005886,GO:0006810	plasma membrane|transport
AT4G22640	5.14009	8.66367	1.61652	0.186586	-2.42209	0.00758628	0.0310394	Down	0.424507	1.14415	0.730565	0	0.298192	0.129835	828360	GO:0008150,GO:0031225	biological_process|anchored component of membrane
AT3G44510	6.12653	10.32	1.93311	0.187318	-2.41644	0.00328964	0.0151468	Down	0.260409	0.379613	0.231612	0.0395973	0.039746	0.103668	823576	GO:0016787	hydrolase activity
AT4G28556	4.34547	7.31705	1.37388	0.187765	-2.413	0.0130137	0.0489906	Down	0.293689	0.257694	0.261692	0.0763152	0.0768583	0	3770548	GO:0005634,GO:0005737,GO:0005886,GO:0009416,GO:0040008	nucleus|cytoplasm|plasma membrane|response to light stimulus|regulation of growth
AT1G52690	6.13949	10.3114	1.96757	0.190814	-2.38976	0.00327386	0.0150893	Down	0.34066	0.303881	0.542769	0.0801304	0.0400574	0.104671	841701	GO:0005575,GO:0005829,GO:0009830	cellular_component|cytosol|cell wall modification involved in abscission
AT1G11785	7.35212	12.3369	2.36732	0.191889	-2.38166	0.00104774	0.00553983	Down	0.634646	1.70564	0.53867	0.132261	0.403801	0.11713	5007687	GO:0003674,GO:0005575,GO:0008150	molecular_function|cellular_component|biological_process
AT1G51910	3.17093	5.30891	1.03294	0.194567	-2.36166	0.0426443	0.129789	Down	0.115225	0.0498565	0.0339821	0.017069	0.0172203	0	841618	GO:0001653,GO:0004672,GO:0004674,GO:0004675,GO:0005524,GO:0005886,GO:0006468,GO:0007178,GO:0009506,GO:0009755,GO:0016301,GO:0016310,GO:0016772,GO:0031625,GO:0046777	peptide receptor activity|protein kinase activity|protein serine/threonine kinase activity|transmembrane receptor protein serine/threonine kinase activity|ATP binding|plasma membrane|protein phosphorylation|transmembrane receptor protein serine/threonine kinase signaling pathway|plasmodesma|hormone-mediated signaling pathway|kinase activity|phosphorylation|transferase activity, transferring phosp…
AT1G35730	5.1753	8.66013	1.69048	0.195202	-2.35696	0.00748753	0.0306793	Down	0.201022	0.26255	0.208401	0.0598749	0.0302753	0	840477	GO:0003723,GO:0005488,GO:0005737,GO:0006417,GO:1902039	RNA binding|binding|cytoplasm|regulation of translation|negative regulation of seed dormancy process
AT5G17390	4.99345	8.30653	1.68037	0.202296	-2.30546	0.0261498	0.0872183	Down	0.0907835	0	0.375162	0.0326123	0	0	831605	GO:0006950,GO:0016787	response to stress|hydrolase activity
AT5G06760	14.8483	24.3288	5.36782	0.220636	-2.18026	9.43e-06	7.71e-05	Down	0.641598	1.11875	0.707777	0.245922	0.246469	0.106805	830565	GO:0005575,GO:0005829,GO:0006970,GO:0009409,GO:0009414,GO:0009790,GO:0048316	cellular_component|cytosol|response to osmotic stress|response to cold|response to water deprivation|embryo development|seed development
AT5G59220	106.471	173.951	38.992	0.224155	-2.15743	9.7e-33	5.48e-31	Down	3.76235	3.25608	4.00098	0.745325	0.820476	0.876609	836040	GO:0003824,GO:0004722,GO:0005634,GO:0005794,GO:0005829,GO:0006470,GO:0009414,GO:0009658,GO:0009737,GO:0009788,GO:0010118,GO:0010150,GO:0016311,GO:0033106,GO:0046872	catalytic activity|protein serine/threonine phosphatase activity|nucleus|Golgi apparatus|cytosol|protein dephosphorylation|response to water deprivation|chloroplast organization|response to abscisic acid|negative regulation of abscisic acid-activated signaling pathway|stomatal movement|leaf senescence|dephosphorylation|cis-Golgi network membrane|metal ion binding	path:ath04075,path:ath04931	Plant hormone signal transduction|Insulin resistance
AT3G43110	6.49986	10.6172	2.38247	0.224397	-2.15588	0.00443792	0.0196232	Down	0.575362	0.313204	0.319221	0.204512	0.0410074	0.0356759	823370	GO:0008150,GO:0009744,GO:0009813,GO:0010224,GO:0016036,GO:0019375,GO:0045892	biological_process|response to sucrose|flavonoid biosynthetic process|response to UV-B|cellular response to phosphate starvation|galactolipid biosynthetic process|negative regulation of transcription, DNA-templated
AT2G16586	3.66367	5.9778	1.34953	0.225757	-2.14716	0.0426457	0.129789	Down	0.305201	0.251296	0.44876	0.193155	0	0.0565494	3768004
AT4G21830	17.5648	28.6332	6.49638	0.226883	-2.13998	2.75e-06	2.47e-05	Down	1.11413	1.4295	1.68769	0.358137	0.119426	0.467485	828271	GO:0000304,GO:0005829,GO:0006979,GO:0016671,GO:0030091,GO:0033743,GO:0046872,GO:0055114	response to singlet oxygen|cytosol|response to oxidative stress|oxidoreductase activity, acting on a sulfur group of donors, disulfide as acceptor|protein repair|peptide-methionine (R)-S-oxide reductase activity|metal ion binding|oxidation-reduction process
AT2G38600	5.99083	9.6782	2.30346	0.238005	-2.07094	0.0101723	0.0399049	Down	0.394964	0.525443	0.533645	0.0702094	0.139039	0.0604125	818442	GO:0003993	acid phosphatase activity
AT2G01021	43.5581	70.3106	16.8056	0.239019	-2.0648	2.81e-12	5.17e-11	Down	0	0	0	0	0	0	6241266
AT5G03210	51.2002	82.4308	19.9697	0.24226	-2.04537	2.41e-15	5.59e-14	Down	10.2298	7.58902	10.57	2.34623	2.38219	2.08095	831903	GO:0005634,GO:0005829,GO:0051607	nucleus|cytosol|defense response to virus
AT2G37720	19.8102	31.8904	7.73009	0.242396	-2.04456	9.64e-07	9.37e-06	Down	1.06076	0.688919	0.897502	0.200471	0.288413	0.100261	818349	GO:0009507,GO:0016021	chloroplast|integral component of membrane
AT1G61480	5.99893	9.6549	2.34297	0.242671	-2.04293	0.0101474	0.0398347	Down	0.144835	0.196262	0.100215	0.0507197	0.0340165	0.0296942	842442	GO:0001653,GO:0004672,GO:0004674,GO:0004675,GO:0005516,GO:0005524,GO:0005886,GO:0006468,GO:0007178,GO:0009506,GO:0009755,GO:0016021,GO:0030246,GO:0031625,GO:0046777,GO:0048544	peptide receptor activity|protein kinase activity|protein serine/threonine kinase activity|transmembrane receptor protein serine/threonine kinase activity|calmodulin binding|ATP binding|plasma membrane|protein phosphorylation|transmembrane receptor protein serine/threonine kinase signaling pathway|plasmodesma|hormone-mediated signaling pathway|integral component of membrane|carbohydrate binding|u…
AT2G39510	12.8363	20.6113	5.06133	0.245561	-2.02585	0.000104295	0.00069898	Down	0.66988	0.467393	0.772418	0.259153	0.18719	0.0974268	818536	GO:0016020,GO:0016021,GO:0022857	membrane|integral component of membrane|transmembrane transporter activity
AT1G05100	16.6597	26.6416	6.67785	0.250655	-1.99623	1.28e-05	0.000102487	Down	0.606058	0.751083	0.711129	0.190237	0.190823	0.141688	839324	GO:0000166,GO:0000186,GO:0004672,GO:0004674,GO:0004709,GO:0005524,GO:0005737,GO:0006468,GO:0007346,GO:0016301,GO:0016310,GO:0016772,GO:0042981,GO:0051403	nucleotide binding|activation of MAPKK activity|protein kinase activity|protein serine/threonine kinase activity|MAP kinase kinase kinase activity|ATP binding|cytoplasm|protein phosphorylation|regulation of mitotic cell cycle|kinase activity|phosphorylation|transferase activity, transferring phosphorus-containing groups|regulation of apoptotic process|stress-activated MAPK cascade
AT4G24000	89.2641	142.001	36.5276	0.257235	-1.95884	3.63e-24	1.38e-22	Down	2.6481	2.29635	2.73028	0.795072	0.683302	0.45753	828500	GO:0000139,GO:0016020,GO:0016021,GO:0016740,GO:0016757,GO:0016760,GO:0030244,GO:0071555	Golgi membrane|membrane|integral component of membrane|transferase activity|transferase activity, transferring glycosyl groups|cellulose synthase (UDP-forming) activity|cellulose biosynthetic process|cell wall organization
AT2G37700	7.78797	12.3328	3.24314	0.262968	-1.92704	0.0056033	0.0238974	Down	0.19048	0.313677	0.245901	0	0	0.110038	818347	GO:0005506,GO:0006633,GO:0016021,GO:0016491,GO:0055114	iron ion binding|fatty acid biosynthetic process|integral component of membrane|oxidoreductase activity|oxidation-reduction process
AT5G48050	7.15358	11.3218	2.98535	0.263681	-1.92313	0.00742989	0.0304814	Down	0.214071	0.471996	0.480993	0.0454934	0.182015	0.0394355	834857	GO:0005575,GO:0008150	cellular_component|biological_process
AT5G38020	7.99215	12.6328	3.35155	0.265307	-1.91427	0.00429499	0.0190681	Down	0.374529	0.309642	0.561528	0.178027	0.0358754	0.0939697	833781	GO:0006633,GO:0008168,GO:0010089,GO:0016740,GO:0032259,GO:0044036	fatty acid biosynthetic process|methyltransferase activity|xylem development|transferase activity|methylation|cell wall macromolecule metabolic process
AT2G20880	16.0753	25.3501	6.80051	0.268263	-1.89828	0.000188212	0.0011958	Down	0.442791	0.841678	0.724038	0.222796	0.278701	0.0482343	816622	GO:0003677,GO:0003700,GO:0005634,GO:0005737,GO:0006351,GO:0006355,GO:0009651,GO:0009873,GO:2000070	DNA binding|transcription factor activity, sequence-specific DNA binding|nucleus|cytoplasm|transcription, DNA-templated|regulation of transcription, DNA-templated|response to salt stress|ethylene-activated signaling pathway|regulation of response to water deprivation
AT5G36910	127.964	201.581	54.3473	0.269606	-1.89108	6.67e-32	3.63e-30	Down	16.4441	14.867	15.5838	4.5419	4.82907	3.36512	833659	GO:0005576,GO:0006952	extracellular region|defense response
AT5G13170	12.5145	19.6855	5.34347	0.271441	-1.88129	0.000368276	0.00218602	Down	0.468977	1.0375	0.692079	0.249117	0.166425	0.181092	831156	GO:0005887,GO:0008515,GO:0010150,GO:0015770,GO:0016021,GO:0034219,GO:0051119,GO:0071215,GO:0071446,GO:0071470	integral component of plasma membrane|sucrose transmembrane transporter activity|leaf senescence|sucrose transport|integral component of membrane|carbohydrate transmembrane transport|sugar transmembrane transporter activity|cellular response to abscisic acid stimulus|cellular response to salicylic acid stimulus|cellular response to osmotic stress
AT5G17030	4.64254	7.29316	1.99192	0.273121	-1.87239	0.039931	0.123132	Down	0.30972	0.0574526	0.204431	0.0299011	0	0.0520871	831566	GO:0008152,GO:0009813,GO:0016758,GO:0043231,GO:0052696,GO:0080043,GO:0080044,GO:0080059	metabolic process|flavonoid biosynthetic process|transferase activity, transferring hexosyl groups|intracellular membrane-bounded organelle|flavonoid glucuronidation|quercetin 3-O-glucosyltransferase activity|quercetin 7-O-glucosyltransferase activity|flavonol 3-O-arabinosyltransferase activity
AT1G80160	15.3027	23.9519	6.6535	0.277786	-1.84796	9.6e-05	0.000646803	Down	1.11275	1.18826	0.848808	0.493008	0.248177	0.324104	844356	GO:0009414,GO:0016829,GO:0042538,GO:0046482	response to water deprivation|lyase activity|hyperosmotic salinity response|para-aminobenzoic acid metabolic process
AT3G01015	6.18701	9.67495	2.69907	0.278975	-1.84179	0.0454276	0.136295	Down	0.154947	0.292288	0.0594273	0.122749	0	0.0178969	821318	GO:0005819,GO:0005874,GO:0007067,GO:0032147,GO:0060236	spindle|microtubule|mitotic nuclear division|activation of protein kinase activity|regulation of mitotic spindle organization
AT5G52300	12.7678	19.9545	5.58105	0.279689	-1.83811	0.00046495	0.00270229	Down	0.260665	0.216981	0.232896	0	0.0636301	0.088418	835306	GO:0009409,GO:0009414,GO:0009651,GO:0009737,GO:0009738,GO:0010150	response to cold|response to water deprivation|response to salt stress|response to abscisic acid|abscisic acid-activated signaling pathway|leaf senescence
AT4G35160	33.2145	51.8709	14.5582	0.280663	-1.83309	3.63e-08	4.31e-07	Down	1.39149	1.16364	1.90367	0.482287	0.274135	0.448295	829668	GO:0008168,GO:0008171,GO:0016740,GO:0032259,GO:0046983	methyltransferase activity|O-methyltransferase activity|transferase activity|methylation|protein dimerization activity
AT1G04880	6.20334	9.67408	2.73261	0.282467	-1.82384	0.0176001	0.0629568	Down	0.141818	0.214519	0.194004	0	0.150653	0	839388	GO:0003677,GO:0003682,GO:0003700,GO:0005634,GO:0006338,GO:0006351,GO:0006355,GO:0044212	DNA binding|chromatin binding|transcription factor activity, sequence-specific DNA binding|nucleus|chromatin remodeling|transcription, DNA-templated|regulation of transcription, DNA-templated|transcription regulatory region DNA binding
AT4G28040	12.5901	19.6336	5.5466	0.282505	-1.82365	0.000594036	0.00336106	Down	0.525927	0.537134	0.515759	0	0.0984034	0.0857561	828919	GO:0016020,GO:0016021,GO:0022857	membrane|integral component of membrane|transmembrane transporter activity
AT3G02480	15.8346	24.6848	6.98434	0.282941	-1.82143	9.21e-05	0.000623154	Down	1.31747	2.72	2.15464	0.507228	0.805289	0.610821	821185	GO:0005829,GO:0009414,GO:0009830	cytosol|response to water deprivation|cell wall modification involved in abscission
AT2G26695	224.818	349.825	99.8122	0.285321	-1.80934	1.96e-50	1.89e-48	Down	18.2361	19.8966	19.0277	5.40738	4.93774	5.30773	2745562	GO:0008150,GO:0008270	biological_process|zinc ion binding
AT1G02460	22.3265	34.5892	10.0639	0.290954	-1.78114	3.77e-06	3.32e-05	Down	0.780119	0.718273	0.637017	0.21943	0.195286	0.14844	839443	GO:0004650,GO:0005576,GO:0005975,GO:0008152,GO:0016787,GO:0016798,GO:0016829,GO:0071555	polygalacturonase activity|extracellular region|carbohydrate metabolic process|metabolic process|hydrolase activity|hydrolase activity, acting on glycosyl bonds|lyase activity|cell wall organization
AT4G35190	7.12968	10.9818	3.27759	0.298458	-1.7444	0.0150804	0.0552873	Down	0.425864	0.436318	0.297361	0.113047	0.0379608	0.164699	829672	GO:0005634,GO:0005829,GO:0009691,GO:0016799	nucleus|cytosol|cytokinin biosynthetic process|hydrolase activity, hydrolyzing N-glycosyl compounds
AT1G60190	57.2239	88.1352	26.3126	0.298548	-1.74397	8.1e-11	1.3e-09	Down	1.47164	1.38006	1.10036	0.515233	0.312198	0.407254	842314	GO:0004842,GO:0005488,GO:0005515,GO:0008270,GO:0010029,GO:0016567,GO:0016874	ubiquitin-protein transferase activity|binding|protein binding|zinc ion binding|regulation of seed germination|protein ubiquitination|ligase activity
AT4G14690	21.6059	33.237	9.97474	0.30011	-1.73644	9.77e-06	7.96e-05	Down	2.04639	1.60266	2.17596	0.435618	0.749698	0.432118	827119	GO:0009522,GO:0009523,GO:0009535,GO:0010030,GO:0010114,GO:0010117,GO:0010218,GO:0010224,GO:0010380,GO:0015979,GO:0016021,GO:0034605,GO:0071483,GO:0071486,GO:0071490,GO:0071491,GO:0071492	photosystem I|photosystem II|chloroplast thylakoid membrane|positive regulation of seed germination|response to red light|photoprotection|response to far red light|response to UV-B|regulation of chlorophyll biosynthetic process|photosynthesis|integral component of membrane|cellular response to heat|cellular response to blue light|cellular response to high light intensity|cellular response to far …
AT1G05680	116.373	178.983	53.7637	0.300385	-1.73511	2.14e-25	8.71e-24	Down	4.49529	4.37565	4.70719	1.47356	1.54017	1.10239	837075	GO:0008152,GO:0009813,GO:0010016,GO:0016758,GO:0035251,GO:0042631,GO:0043231,GO:0052638,GO:0052696,GO:0070301,GO:0071215,GO:0071475,GO:0080024,GO:0080043,GO:0080044,GO:0080167	metabolic process|flavonoid biosynthetic process|shoot system morphogenesis|transferase activity, transferring hexosyl groups|UDP-glucosyltransferase activity|cellular response to water deprivation|intracellular membrane-bounded organelle|indole-3-butyrate beta-glucosyltransferase activity|flavonoid glucuronidation|cellular response to hydrogen peroxide|cellular response to abscisic acid stimulus…
AT5G51060	6.50813	9.99141	3.02486	0.302746	-1.72382	0.0202069	0.0704726	Down	0.103456	0.12903	0.0959161	0.0244374	0.0491267	0.0212767	835179	GO:0004601,GO:0005509,GO:0005887,GO:0009060,GO:0010053,GO:0016020,GO:0016174,GO:0016491,GO:0033198,GO:0050664,GO:0055114	peroxidase activity|calcium ion binding|integral component of plasma membrane|aerobic respiration|root epidermal cell differentiation|membrane|NAD(P)H oxidase activity|oxidoreductase activity|response to ATP|oxidoreductase activity, acting on NAD(P)H, oxygen as acceptor|oxidation-reduction process	path:ath04626	Plant-pathogen interaction
AT5G20790	80.176	123.034	37.3179	0.303313	-1.72112	6.83e-18	1.86e-16	Down	6.28321	5.36835	5.98234	2.32245	1.8446	1.12593	832202	GO:0008150	biological_process
AT2G37880	9.12802	13.98	4.27608	0.305872	-1.709	0.00616603	0.0259582	Down	0.512651	0.567063	0.75405	0.18224	0.137432	0.238903	818364
AT2G45570	55.2708	84.6002	25.9413	0.306634	-1.70541	2.18e-12	4.07e-11	Down	1.71644	2.14966	1.92578	0.66508	0.545627	0.537295	819165	GO:0004497,GO:0005506,GO:0009055,GO:0016020,GO:0016021,GO:0016102,GO:0016491,GO:0016705,GO:0016709,GO:0020037,GO:0044550,GO:0046872,GO:0055114	monooxygenase activity|iron ion binding|electron carrier activity|membrane|integral component of membrane|diterpenoid biosynthetic process|oxidoreductase activity|oxidoreductase activity, acting on paired donors, with incorporation or reduction of molecular oxygen|oxidoreductase activity, acting on paired donors, with incorporation or reduction of molecular oxygen, NAD(P)H as one donor, and incor…
AT3G53450	5.66935	8.65984	2.67886	0.309343	-1.69272	0.0351443	0.111334	Down	0.0775598	0.237829	0.732632	0.0810809	0.0822341	0.0712772	824513	GO:0005634,GO:0005829,GO:0009691,GO:0016799	nucleus|cytosol|cytokinin biosynthetic process|hydrolase activity, hydrolyzing N-glycosyl compounds
AT1G52100	41.2909	62.8957	19.6861	0.312996	-1.67578	4.28e-06	3.73e-05	Down	0.96393	1.00103	1.62539	0.519425	0.402821	0.144947	841640
AT3G49300	10.1487	15.3201	4.97727	0.324885	-1.622	0.00541289	0.0232197	Down	1.65775	1.97987	1.12324	0.236551	0.945102	0.506302	824091	GO:0003674,GO:0008150	molecular_function|biological_process
AT2G27389	6.61553	9.98286	3.24819	0.325377	-1.61982	0.0307358	0.0999177	Down	0.413352	0.423048	0.569746	0.147752	0.0495325	0.258085	10723092
AT2G36750	51.7992	77.9108	25.6876	0.329706	-1.60075	1.2e-10	1.9e-09	Down	1.50982	1.87716	2.17878	0.550681	0.780377	0.481498	818247	GO:0008152,GO:0009636,GO:0009813,GO:0010224,GO:0016758,GO:0035251,GO:0043231,GO:0050403,GO:0050502,GO:0052696,GO:0080043,GO:0080044	metabolic process|response to toxic substance|flavonoid biosynthetic process|response to UV-B|transferase activity, transferring hexosyl groups|UDP-glucosyltransferase activity|intracellular membrane-bounded organelle|trans-zeatin O-beta-D-glucosyltransferase activity|cis-zeatin O-beta-D-glucosyltransferase activity|flavonoid glucuronidation|quercetin 3-O-glucosyltransferase activity|quercetin 7-…	path:ath00908	Zeatin biosynthesis
AT1G01480	13.798	20.6756	6.92048	0.334717	-1.57898	0.00148505	0.00753138	Down	0.350903	0.554848	0.451629	0.116148	0.140057	0.182186	837082	GO:0003824,GO:0009058,GO:0009693,GO:0009835,GO:0016847,GO:0030170,GO:0042218	catalytic activity|biosynthetic process|ethylene biosynthetic process|fruit ripening|1-aminocyclopropane-1-carboxylate synthase activity|pyridoxal phosphate binding|1-aminocyclopropane-1-carboxylate biosynthetic process	path:ath00270	Cysteine and methionine metabolism
AT3G52820	20.4298	30.6119	10.2477	0.334762	-1.57879	8.76e-05	0.000595426	Down	0.759046	0.587828	0.625454	0.297455	0.162549	0.257974	824448	GO:0003993,GO:0005576,GO:0016311,GO:0016787,GO:0046872	acid phosphatase activity|extracellular region|dephosphorylation|hydrolase activity|metal ion binding
AT2G38940	45.3217	67.8657	22.7777	0.335629	-1.57506	3.91e-09	5.23e-08	Down	1.76942	1.657	1.71137	0.402626	0.69666	0.650976	818479	GO:0005315,GO:0005634,GO:0005773,GO:0005794,GO:0005886,GO:0006817,GO:0009506,GO:0009737,GO:0015293,GO:0016020,GO:0016021,GO:0022857,GO:0055085	inorganic phosphate transmembrane transporter activity|nucleus|vacuole|Golgi apparatus|plasma membrane|phosphate ion transport|plasmodesma|response to abscisic acid|symporter activity|membrane|integral component of membrane|transmembrane transporter activity|transmembrane transport
AT5G22870	14.5283	21.6179	7.43875	0.344102	-1.53909	0.00110071	0.00578377	Down	1.846	1.64804	2.26859	1.13762	0.512376	0.355599	832350	GO:0005575,GO:0008150	cellular_component|biological_process
AT2G43840	31.8541	47.2573	16.4509	0.348113	-1.52237	2e-06	1.85e-05	Down	1.02096	1.14543	1.40659	0.276372	0.461814	0.481049	818988	GO:0008152,GO:0009696,GO:0016740,GO:0016757,GO:0016758,GO:0018874,GO:0035251,GO:0046482,GO:0052640,GO:0052641,GO:0080002,GO:0080044,GO:0080046	metabolic process|salicylic acid metabolic process|transferase activity|transferase activity, transferring glycosyl groups|transferase activity, transferring hexosyl groups|benzoate metabolic process|UDP-glucosyltransferase activity|para-aminobenzoic acid metabolic process|salicylic acid glucosyltransferase (glucoside-forming) activity|benzoic acid glucosyltransferase activity|UDP-glucose:4-amino…
AT5G59310	12.7555	18.9123	6.59884	0.348918	-1.51904	0.00414456	0.018469	Down	1.6434	0.753635	1.46181	0.239301	0.716765	0.413371	836050	GO:0006869,GO:0008289,GO:0009414,GO:0009651,GO:0009737	lipid transport|lipid binding|response to water deprivation|response to salt stress|response to abscisic acid
AT4G28140	21.1236	31.3035	10.9438	0.349604	-1.51621	0.000116968	0.0007755	Down	0.821066	1.03267	1.29217	0.3139	0.420746	0.364797	828929	GO:0003677,GO:0003700,GO:0005634,GO:0006351,GO:0006355,GO:0009873,GO:0010200	DNA binding|transcription factor activity, sequence-specific DNA binding|nucleus|transcription, DNA-templated|regulation of transcription, DNA-templated|ethylene-activated signaling pathway|response to chitin
AT1G13130	21.5783	31.9449	11.2117	0.35097	-1.51058	0.000109984	0.000733669	Down	0.632391	0.664832	0.976796	0.308571	0.18102	0.336996	837870	GO:0003824,GO:0004553,GO:0005975,GO:0016787	catalytic activity|hydrolase activity, hydrolyzing O-glycosyl compounds|carbohydrate metabolic process|hydrolase activity
AT3G10185	130.277	192.778	67.777	0.351581	-1.50807	2.39e-17	6.32e-16	Down	8.99465	5.9622	9.29071	1.61947	5.1821	1.02488	5007990	GO:0005576,GO:0009740	extracellular region|gibberellic acid mediated signaling pathway
AT3G28740	465.811	687.385	244.238	0.355314	-1.49283	6.42e-24	2.42e-22	Down	16.148	17.386	14.3029	5.6619	5.77894	5.72202	822506	GO:0002213,GO:0004497,GO:0005506,GO:0009055,GO:0009407,GO:0010583,GO:0016020,GO:0016021,GO:0016491,GO:0016705,GO:0016709,GO:0020037,GO:0042343,GO:0044550,GO:0046872,GO:0055114	defense response to insect|monooxygenase activity|iron ion binding|electron carrier activity|toxin catabolic process|response to cyclopentenone|membrane|integral component of membrane|oxidoreductase activity|oxidoreductase activity, acting on paired donors, with incorporation or reduction of molecular oxygen|oxidoreductase activity, acting on paired donors, with incorporation or reduction of mole…
AT2G22510	9.47989	13.9531	5.00667	0.358821	-1.47866	0.0131901	0.0495568	Down	1.8637	1.25603	0.990413	0.205942	0.926284	0.353658	816784
AT3G44990	800.021	1173.43	426.613	0.363561	-1.45973	6.16e-118	1.83e-115	Down	35.1861	35.8889	36.8971	12.1281	14.3454	12.8099	823634	GO:0004553,GO:0005618,GO:0005975,GO:0006073,GO:0010411,GO:0016762,GO:0016998,GO:0033946,GO:0042546,GO:0048046,GO:0071555	hydrolase activity, hydrolyzing O-glycosyl compounds|cell wall|carbohydrate metabolic process|cellular glucan metabolic process|xyloglucan metabolic process|xyloglucan:xyloglucosyl transferase activity|cell wall macromolecule catabolic process|xyloglucan-specific endo-beta-1,4-glucanase activity|cell wall biogenesis|apoplast|cell wall organization
AT1G14120	58.4617	85.6092	31.3142	0.365781	-1.45095	4e-10	6.01e-09	Down	2.20592	2.98395	2.82103	1.02324	0.841703	0.931378	837971	GO:0016491,GO:0016706,GO:0046872,GO:0051213,GO:0055114	oxidoreductase activity|oxidoreductase activity, acting on paired donors, with incorporation or reduction of molecular oxygen, 2-oxoglutarate as one donor, and incorporation of one atom each of oxygen into both donors|metal ion binding|dioxygenase activity|oxidation-reduction process
AT4G11230	7.48348	10.9579	4.00909	0.365864	-1.45062	0.032434	0.104428	Down	0.135791	0.0825167	0.12655	0.0856083	0.0143652	0.0499673	826725	GO:0004601,GO:0016020,GO:0016021,GO:0016491,GO:0046872,GO:0050664,GO:0055114	peroxidase activity|membrane|integral component of membrane|oxidoreductase activity|metal ion binding|oxidoreductase activity, acting on NAD(P)H, oxygen as acceptor|oxidation-reduction process	path:ath04626	Plant-pathogen interaction
AT2G04050	65.5659	96.0034	35.1284	0.365908	-1.45045	1.62e-05	0.000126764	Down	2.53933	3.68778	2.31842	1.11025	1.46582	0.748338	814939	GO:0006855,GO:0015238,GO:0015297,GO:0016020,GO:0016021,GO:0055085	drug transmembrane transport|drug transmembrane transporter activity|antiporter activity|membrane|integral component of membrane|transmembrane transport
AT5G01900	9.32267	13.6479	4.99747	0.366172	-1.4494	0.016334	0.059048	Down	0.470495	0.466481	0.434771	0.209535	0.166354	0.179743	831826	GO:0003700,GO:0005634,GO:0006351,GO:0006355,GO:0009863,GO:0042742,GO:0043565	transcription factor activity, sequence-specific DNA binding|nucleus|transcription, DNA-templated|regulation of transcription, DNA-templated|salicylic acid mediated signaling pathway|defense response to bacterium|sequence-specific DNA binding
AT3G22840	40.0053	58.547	21.4635	0.366604	-1.44771	3.12e-07	3.27e-06	Down	3.1061	2.75074	3.45341	1.11031	1.10929	1.22457	821855	GO:0009409,GO:0009522,GO:0009523,GO:0009535,GO:0010030,GO:0010117,GO:0010380,GO:0015979,GO:0016021,GO:0034605,GO:0071483,GO:0071486,GO:0071490,GO:0071491,GO:0071492,GO:0080167	response to cold|photosystem I|photosystem II|chloroplast thylakoid membrane|positive regulation of seed germination|photoprotection|regulation of chlorophyll biosynthetic process|photosynthesis|integral component of membrane|cellular response to heat|cellular response to blue light|cellular response to high light intensity|cellular response to far red light|cellular response to red light|cellula…
AT1G07900	45.5657	66.5498	24.5817	0.369373	-1.43685	4.9e-08	5.72e-07	Down	4.02705	2.89763	4.21716	1.36646	1.22041	0.96618	837305	GO:0005739	mitochondrion
AT3G02040	327.694	478.482	176.906	0.369723	-1.43548	2.44e-48	2.24e-46	Down	11.2153	11.2533	11.4123	3.69086	4.10035	4.50083	821175	GO:0000287,GO:0006071,GO:0006629,GO:0008081,GO:0008889,GO:0009507,GO:0009536,GO:0030643,GO:0046686	magnesium ion binding|glycerol metabolic process|lipid metabolic process|phosphoric diester hydrolase activity|glycerophosphodiester phosphodiesterase activity|chloroplast|plastid|cellular phosphate ion homeostasis|response to cadmium ion
AT1G43160	13.4667	19.6578	7.27567	0.370116	-1.43395	0.00399962	0.017907	Down	0.739955	0.95364	0.716867	0.0881761	0.528111	0.305434	840915	GO:0003677,GO:0003700,GO:0005634,GO:0006351,GO:0006355,GO:0006970,GO:0009409,GO:0009414,GO:0009611,GO:0009651,GO:0009658,GO:0009737,GO:0009751,GO:0009753,GO:0009873,GO:0034605,GO:0045893	DNA binding|transcription factor activity, sequence-specific DNA binding|nucleus|transcription, DNA-templated|regulation of transcription, DNA-templated|response to osmotic stress|response to cold|response to water deprivation|response to wounding|response to salt stress|chloroplast organization|response to abscisic acid|response to salicylic acid|response to jasmonic acid|ethylene-activated sign…
AT3G15340	25.3707	36.9902	13.7513	0.371756	-1.42757	5.28e-05	0.000375472	Down	0.508574	0.622995	0.476197	0.226074	0.178464	0.142027	820765	GO:0005783,GO:0005789,GO:0005886,GO:0010155,GO:0016021	endoplasmic reticulum|endoplasmic reticulum membrane|plasma membrane|regulation of proton transport|integral component of membrane
AT3G63060	13.9701	20.3226	7.61753	0.374831	-1.41569	0.00368674	0.0167225	Down	0.474036	0.614401	0.560109	0.224975	0.193639	0.251664	825481	GO:0005634,GO:0006970,GO:0009414,GO:0009651,GO:0009737,GO:0009738,GO:0010029,GO:0010228	nucleus|response to osmotic stress|response to water deprivation|response to salt stress|response to abscisic acid|abscisic acid-activated signaling pathway|regulation of seed germination|vegetative to reproductive phase transition of meristem
AT2G43590	336.691	489.287	184.096	0.376253	-1.41022	1.4e-48	1.29e-46	Down	16.4321	17.7562	18.8125	6.60937	7.10646	5.99887	818961	GO:0004568,GO:0005975,GO:0006032,GO:0008061,GO:0016998	chitinase activity|carbohydrate metabolic process|chitin catabolic process|chitin binding|cell wall macromolecule catabolic process	path:ath00520	Amino sugar and nucleotide sugar metabolism
AT1G71280	7.80354	11.3259	4.28113	0.377993	-1.40357	0.0368653	0.115489	Down	0.181455	0.158022	0	0.0559231	0	0.120106	843469	GO:0003676,GO:0004004,GO:0004386,GO:0005524,GO:0005730,GO:0005737,GO:0008266,GO:0010501	nucleic acid binding|ATP-dependent RNA helicase activity|helicase activity|ATP binding|nucleolus|cytoplasm|poly(U) RNA binding|RNA secondary structure unwinding
AT5G09530	12.6737	18.3186	7.0289	0.383703	-1.38194	0.00650482	0.0271444	Down	0.464766	0.545178	0.474263	0.230646	0.173641	0.150187	830812	GO:0009791	post-embryonic development
AT2G20870	16.608	23.9475	9.2685	0.387034	-1.36947	0.00200815	0.00983709	Down	1.67728	1.54718	1.79822	0.671942	0.597847	0.70974	816620	GO:0005576,GO:0005618	extracellular region|cell wall
AT3G45060	36.5543	52.553	20.5556	0.391141	-1.35424	5.6e-06	4.81e-05	Down	1.14149	1.07123	1.39344	0.337712	0.339735	0.747124	823641	GO:0005886,GO:0009507,GO:0016021,GO:0042128,GO:0055085,GO:0080167	plasma membrane|chloroplast|integral component of membrane|nitrate assimilation|transmembrane transport|response to karrikin	path:ath00910	Nitrogen metabolism
AT5G08640	519.892	746.929	292.855	0.392078	-1.35079	6.26e-68	8.61e-66	Down	19.144	18.5265	19.6209	7.95267	7.0078	7.31085	830765	GO:0005634,GO:0005737,GO:0009733,GO:0009813,GO:0016491,GO:0016706,GO:0031418,GO:0045431,GO:0045486,GO:0046872,GO:0051555,GO:0055114,GO:0080167	nucleus|cytoplasm|response to auxin|flavonoid biosynthetic process|oxidoreductase activity|oxidoreductase activity, acting on paired donors, with incorporation or reduction of molecular oxygen, 2-oxoglutarate as one donor, and incorporation of one atom each of oxygen into both donors|L-ascorbic acid binding|flavonol synthase activity|naringenin 3-dioxygenase activity|metal ion binding|flavonol bi…	path:ath00941	Flavonoid biosynthesis
AT4G28160	17.648	25.3304	9.96555	0.393423	-1.34585	0.00168982	0.0084517	Down	1.72742	2.59565	2.30081	0.820164	0.63846	0.711562	828931
AT1G80340	20.4057	29.2688	11.5426	0.394364	-1.3424	0.000763378	0.00419757	Down	1.24722	1.13983	0.828781	0.391981	0.390939	0.561423	844374	GO:0009639,GO:0009686,GO:0010114,GO:0016491,GO:0016707,GO:0046872,GO:0055114	response to red or far red light|gibberellin biosynthetic process|response to red light|oxidoreductase activity|gibberellin 3-beta-dioxygenase activity|metal ion binding|oxidation-reduction process	path:ath00904	Diterpenoid biosynthesis
AT1G76250	16.2727	23.3022	9.24324	0.396668	-1.33399	0.00297546	0.0138849	Down	0.549733	0.584373	0.490821	0.107421	0.321476	0.25534	843958	GO:0008150	biological_process
AT1G64940	11.664	16.6502	6.67785	0.401067	-1.31808	0.0130021	0.0489549	Down	0.286272	0.338662	0.323157	0.141094	0.165683	0.0409149	842802	GO:0004497,GO:0005506,GO:0009055,GO:0016020,GO:0016491,GO:0016705,GO:0016709,GO:0020037,GO:0044550,GO:0046872,GO:0055114	monooxygenase activity|iron ion binding|electron carrier activity|membrane|oxidoreductase activity|oxidoreductase activity, acting on paired donors, with incorporation or reduction of molecular oxygen|oxidoreductase activity, acting on paired donors, with incorporation or reduction of molecular oxygen, NAD(P)H as one donor, and incorporation of one atom of oxygen|heme binding|secondary metabolite…
AT5G66940	13.2993	18.976	7.62258	0.401697	-1.31582	0.00821759	0.0332296	Down	0.967944	1.15683	0.753582	0.609413	0.349372	0.677344	836828	GO:0003677,GO:0003700,GO:0005634,GO:0006351,GO:0006355,GO:0046872	DNA binding|transcription factor activity, sequence-specific DNA binding|nucleus|transcription, DNA-templated|regulation of transcription, DNA-templated|metal ion binding
AT5G11190	21.9738	31.21	12.7377	0.408128	-1.29291	0.00320523	0.0148239	Down	2.85341	1.7063	1.1592	0.5095	0.911975	0.437463	830989	GO:0003677,GO:0003700,GO:0005634,GO:0006351,GO:0006355,GO:0009873	DNA binding|transcription factor activity, sequence-specific DNA binding|nucleus|transcription, DNA-templated|regulation of transcription, DNA-templated|ethylene-activated signaling pathway
AT5G62210	134.175	190.572	77.7779	0.40813	-1.2929	9.69e-18	2.62e-16	Down	11.3541	9.90707	10.5515	5.27549	3.80894	3.50535	836342	GO:0003674,GO:0005515,GO:0009611,GO:0009695,GO:0009718,GO:0009744,GO:0010224,GO:0031225,GO:0080167	molecular_function|protein binding|response to wounding|jasmonic acid biosynthetic process|anthocyanin-containing compound biosynthetic process|response to sucrose|response to UV-B|anchored component of membrane|response to karrikin
AT1G17710	18.2274	25.8763	10.5785	0.408812	-1.29049	0.0076406	0.0312266	Down	0.793339	0.401614	0.697512	0.329136	0.207898	0.363478	838347	GO:0004427,GO:0008152,GO:0016311,GO:0016791,GO:0046872,GO:0051262,GO:0052731,GO:0052732	inorganic diphosphatase activity|metabolic process|dephosphorylation|phosphatase activity|metal ion binding|protein tetramerization|phosphocholine phosphatase activity|phosphoethanolamine phosphatase activity	path:ath00750	Vitamin B6 metabolism
AT4G30140	53.1459	75.1701	31.1217	0.414017	-1.27224	1.49e-07	1.63e-06	Down	2.20393	1.92493	2.38411	0.792552	0.994851	0.975446	829137	GO:0005615,GO:0016042,GO:0016788,GO:0050525,GO:0090406	extracellular space|lipid catabolic process|hydrolase activity, acting on ester bonds|cutinase activity|pollen tube
AT5G13930	2494.12	3519.41	1468.82	0.417349	-1.26068	3.4e-263	3.89e-260	Down	88.9632	87.8716	92.2466	37.0835	40.2379	36.0954	831241	GO:0003824,GO:0005634,GO:0005783,GO:0006979,GO:0008152,GO:0009058,GO:0009611,GO:0009629,GO:0009705,GO:0009733,GO:0009753,GO:0009813,GO:0009926,GO:0010224,GO:0016210,GO:0016740,GO:0016746,GO:0016747,GO:0031540	catalytic activity|nucleus|endoplasmic reticulum|response to oxidative stress|metabolic process|biosynthetic process|response to wounding|response to gravity|plant-type vacuole membrane|response to auxin|response to jasmonic acid|flavonoid biosynthetic process|auxin polar transport|response to UV-B|naringenin-chalcone synthase activity|transferase activity|transferase activity, transferring acyl …	path:ath00941,path:ath04712	Flavonoid biosynthesis|Circadian rhythm - plant
AT2G34500	27.6134	38.9538	16.273	0.417753	-1.25928	0.000192967	0.00122193	Down	0.788927	0.940876	1.00445	0.472732	0.298845	0.3885	818013	GO:0000249,GO:0004497,GO:0005506,GO:0016021,GO:0016126,GO:0016705,GO:0020037,GO:0055114	C-22 sterol desaturase activity|monooxygenase activity|iron ion binding|integral component of membrane|sterol biosynthetic process|oxidoreductase activity, acting on paired donors, with incorporation or reduction of molecular oxygen|heme binding|oxidation-reduction process	path:ath00100	Steroid biosynthesis
AT1G27620	9.67389	13.5995	5.74827	0.422682	-1.24235	0.0328802	0.105537	Down	0.527562	0.207856	0.363501	0.250766	0.188213	0.0814719	839654	GO:0016740,GO:0016747	transferase activity|transferase activity, transferring acyl groups other than amino-acyl groups
AT4G28680	71.3696	100.2	42.5392	0.424543	-1.23602	2.62e-09	3.59e-08	Down	1.42982	1.57447	1.50993	0.682497	0.608098	0.484031	828986	GO:0003824,GO:0004058,GO:0004837,GO:0005737,GO:0006520,GO:0009414,GO:0009611,GO:0016829,GO:0016831,GO:0019752,GO:0030170,GO:1901695	catalytic activity|aromatic-L-amino-acid decarboxylase activity|tyrosine decarboxylase activity|cytoplasm|cellular amino acid metabolic process|response to water deprivation|response to wounding|lyase activity|carboxy-lyase activity|carboxylic acid metabolic process|pyridoxal phosphate binding|tyramine biosynthetic process	path:ath00350,path:ath00950	Tyrosine metabolism|Isoquinoline alkaloid biosynthesis
AT1G47400	189.244	265.056	113.432	0.427953	-1.22448	2.79e-18	7.78e-17	Down	44.7466	39.1592	36.8168	17.3209	18.2365	15.7255	841144	GO:0005575,GO:0008150	cellular_component|biological_process
AT5G54165	17.6111	24.6285	10.5937	0.43014	-1.21712	0.00443196	0.0196007	Down	2.80388	2.83193	4.23107	1.43689	0.627934	0.959072	6241133	GO:0003674,GO:0008150	molecular_function|biological_process
AT1G18710	81.8249	114.377	49.2726	0.430791	-1.21494	3.01e-10	4.58e-09	Down	3.00185	2.49025	3.07564	1.49401	1.0894	1.05281	838453	GO:0003677,GO:0003682,GO:0003700,GO:0005634,GO:0005737,GO:0006355,GO:0009651,GO:0009753	DNA binding|chromatin binding|transcription factor activity, sequence-specific DNA binding|nucleus|cytoplasm|regulation of transcription, DNA-templated|response to salt stress|response to jasmonic acid
AT4G12735	24.8194	34.6845	14.9544	0.431155	-1.21372	0.0132695	0.0497978	Down	3.39601	5.83424	3.9958	0.921619	1.72306	3.003	2745703	GO:0003674,GO:0005886,GO:0008150	molecular_function|plasma membrane|biological_process
AT2G25090	9.05325	12.6454	5.46108	0.431862	-1.21136	0.0411749	0.126255	Down	0.303954	0.310877	0.290937	0.175568	0.151018	0.021887	817047	GO:0004672,GO:0004674,GO:0005524,GO:0006468,GO:0006814,GO:0007165,GO:0042538	protein kinase activity|protein serine/threonine kinase activity|ATP binding|protein phosphorylation|sodium ion transport|signal transduction|hyperosmotic salinity response
AT3G51240	366.971	511.96	221.981	0.43359	-1.2056	5.57e-40	4.02e-38	Down	12.2169	13.5507	13.7475	5.73002	6.49472	4.7863	824287	GO:0005524,GO:0009813,GO:0010224,GO:0016491,GO:0016706,GO:0031418,GO:0045486,GO:0046872,GO:0051213,GO:0055114	ATP binding|flavonoid biosynthetic process|response to UV-B|oxidoreductase activity|oxidoreductase activity, acting on paired donors, with incorporation or reduction of molecular oxygen, 2-oxoglutarate as one donor, and incorporation of one atom each of oxygen into both donors|L-ascorbic acid binding|naringenin 3-dioxygenase activity|metal ion binding|dioxygenase activity|oxidation-reduction proc…	path:ath00941	Flavonoid biosynthesis
AT1G76530	124.254	173.28	75.2287	0.434146	-1.20375	1.8e-14	3.91e-13	Down	3.79633	2.74541	4.11448	1.29966	1.57137	1.52511	843986	GO:0006863,GO:0016021,GO:0055085	purine nucleobase transport|integral component of membrane|transmembrane transport
AT1G19250	38.7778	53.9035	23.6521	0.438786	-1.18841	2.44e-05	0.000184608	Down	0.91952	1.03563	1.38453	0.460335	0.515659	0.403334	838508	GO:0004499,GO:0009626,GO:0009627,GO:0009870,GO:0010204,GO:0016491,GO:0042742,GO:0050660,GO:0050661,GO:0050832,GO:0051707,GO:0055114,GO:0071456	N,N-dimethylaniline monooxygenase activity|plant-type hypersensitive response|systemic acquired resistance|defense response signaling pathway, resistance gene-dependent|defense response signaling pathway, resistance gene-independent|oxidoreductase activity|defense response to bacterium|flavin adenine dinucleotide binding|NADP binding|defense response to fungus|response to other organism|oxidation…
AT3G22620	11.506	15.9881	7.02385	0.439317	-1.18667	0.0255596	0.0855994	Down	0.673541	0.743046	1.324	0.391666	0.392527	0.338845	821833	GO:0009941,GO:0010167,GO:0015706	chloroplast envelope|response to nitrate|nitrate transport
AT5G45630	14.6114	20.271	8.95191	0.441612	-1.17915	0.0121227	0.0460921	Down	1.73575	1.00743	1.28095	0.708051	0.621211	0.462941	834603	GO:0010200	response to chitin
AT2G43620	233.395	323.367	143.424	0.443532	-1.17289	1.71e-24	6.61e-23	Down	12.7901	12.3665	12.5041	5.67624	4.82454	6.41921	818964	GO:0002679,GO:0004568,GO:0005975,GO:0006032,GO:0006865,GO:0008061,GO:0010200,GO:0015824,GO:0016998,GO:0048046	respiratory burst involved in defense response|chitinase activity|carbohydrate metabolic process|chitin catabolic process|amino acid transport|chitin binding|response to chitin|proline transport|cell wall macromolecule catabolic process|apoplast	path:ath00520	Amino sugar and nucleotide sugar metabolism
AT3G02840	15.6447	21.6506	9.63885	0.4452	-1.16748	0.010008	0.0394297	Down	0.627334	0.768072	0.554729	0.300271	0.334861	0.261639	821225	GO:0005488,GO:0005634,GO:0005737,GO:0006612,GO:0009693,GO:0010193,GO:0010200,GO:0010363,GO:0030968,GO:0043069,GO:0050832,GO:0052542	binding|nucleus|cytoplasm|protein targeting to membrane|ethylene biosynthetic process|response to ozone|response to chitin|regulation of plant-type hypersensitive response|endoplasmic reticulum unfolded protein response|negative regulation of programmed cell death|defense response to fungus|defense response by callose deposition
AT1G44740	32.9553	45.5898	20.3207	0.445729	-1.16576	0.000138422	0.00090565	Down	0.10998	0.223446	0.265429	0.0388377	0.0389516	0.203916	841038	GO:0008150	biological_process
AT1G54010	629.86	870.921	388.799	0.446423	-1.16352	3.6e-62	4.42e-60	Down	24.729	24.9093	28.2427	10.8833	12.2775	10.9299	841839	GO:0005773,GO:0005774,GO:0005783,GO:0009506,GO:0016020,GO:0016788	vacuole|vacuolar membrane|endoplasmic reticulum|plasmodesma|membrane|hydrolase activity, acting on ester bonds
AT2G42530	690.392	954.368	426.416	0.446804	-1.16228	1.75e-67	2.36e-65	Down	61.6745	55.7018	58.5571	27.0692	24.8898	27.5484	818853	GO:0005534,GO:0005739,GO:0008289,GO:0009409,GO:0009507,GO:0009570,GO:0009631,GO:0009737,GO:0009941,GO:0010150,GO:0042631,GO:0050832	galactose binding|mitochondrion|lipid binding|response to cold|chloroplast|chloroplast stroma|cold acclimation|response to abscisic acid|chloroplast envelope|leaf senescence|cellular response to water deprivation|defense response to fungus
AT2G02010	107.909	149.15	66.6674	0.446983	-1.16171	1.39e-05	0.000110203	Down	3.6376	2.4915	2.76971	1.25081	1.44772	1.23583	814732	GO:0003824,GO:0004351,GO:0005634,GO:0005829,GO:0006536,GO:0016831,GO:0019752,GO:0030170	catalytic activity|glutamate decarboxylase activity|nucleus|cytosol|glutamate metabolic process|carboxy-lyase activity|carboxylic acid metabolic process|pyridoxal phosphate binding	path:ath00650,path:ath00250,path:ath00410,path:ath00430	Butanoate metabolism|Alanine, aspartate and glutamate metabolism|beta-Alanine metabolism|Taurine and hypotaurine metabolism
AT2G29500	131.229	181.179	81.2788	0.44861	-1.15647	3.03e-10	4.61e-09	Down	7.56006	6.22492	8.31772	4.40797	2.98748	2.99185	817499	GO:0005737,GO:0006979,GO:0009408,GO:0009644,GO:0042542	cytoplasm|response to oxidative stress|response to heat|response to high light intensity|response to hydrogen peroxide	path:ath04141	Protein processing in endoplasmic reticulum
AT1G07400	43.7069	60.2585	27.1554	0.450648	-1.14993	7.29e-05	0.000503951	Down	2.0071	2.33454	2.72897	0.958416	0.582111	1.51589	837252	GO:0005737,GO:0006979	cytoplasm|response to oxidative stress	path:ath04141	Protein processing in endoplasmic reticulum
AT1G02520	37.3417	51.4453	23.2381	0.451705	-1.14655	0.00609493	0.0257015	Down	0.655182	0.360868	0.429268	0.249223	0.167313	0.22726	839353	GO:0005524,GO:0005886,GO:0006810,GO:0009506,GO:0010315,GO:0010329,GO:0010540,GO:0010541,GO:0016021,GO:0016887,GO:0042626,GO:0055085	ATP binding|plasma membrane|transport|plasmodesma|auxin efflux|auxin efflux transmembrane transporter activity|basipetal auxin transport|acropetal auxin transport|integral component of membrane|ATPase activity|ATPase activity, coupled to transmembrane movement of substances|transmembrane transport	path:ath02010	ABC transporters
AT2G23530	15.9421	21.9632	9.92099	0.451709	-1.14653	0.0109237	0.0423655	Down	0.320044	0.450872	0.372214	0.179486	0.135158	0.234603	816885	GO:0003674,GO:0008150	molecular_function|biological_process
AT2G38530	341.527	470.162	212.891	0.452804	-1.14304	2.02e-17	5.39e-16	Down	36.7066	42.7416	35.5152	19.1035	17.5427	16.3297	818435	GO:0005768,GO:0005794,GO:0005802,GO:0005886,GO:0006649,GO:0006869,GO:0008289,GO:0009414	endosome|Golgi apparatus|trans-Golgi network|plasma membrane|phospholipid transfer to membrane|lipid transport|lipid binding|response to water deprivation
AT2G43700	73.9211	101.542	46.3006	0.455977	-1.13297	2.2e-08	2.7e-07	Down	1.12894	1.2694	1.45853	0.533823	0.551624	0.467838	818972	GO:0001653,GO:0004672,GO:0004675,GO:0005524,GO:0005886,GO:0006468,GO:0007178,GO:0009506,GO:0009755,GO:0016021,GO:0030246,GO:0031625,GO:0046777	peptide receptor activity|protein kinase activity|transmembrane receptor protein serine/threonine kinase activity|ATP binding|plasma membrane|protein phosphorylation|transmembrane receptor protein serine/threonine kinase signaling pathway|plasmodesma|hormone-mediated signaling pathway|integral component of membrane|carbohydrate binding|ubiquitin protein ligase binding|protein autophosphorylation
AT1G71870	38.9993	53.564	24.4346	0.456177	-1.13234	6.25e-05	0.000438061	Down	1.14591	1.31682	1.53536	0.544406	0.519481	0.704552	843518	GO:0006855,GO:0009062,GO:0015238,GO:0015297,GO:0016020,GO:0016021,GO:0055085	drug transmembrane transport|fatty acid catabolic process|drug transmembrane transporter activity|antiporter activity|membrane|integral component of membrane|transmembrane transport
AT5G05270	505.45	693.426	317.475	0.457835	-1.1271	3.33e-47	2.99e-45	Down	22.7615	22.0619	22.9588	9.78664	10.7651	11.1383	830409	GO:0009813,GO:0016872,GO:0045430,GO:0080167	flavonoid biosynthetic process|intramolecular lyase activity|chalcone isomerase activity|response to karrikin
AT1G60680	13.5914	18.6356	8.5471	0.458644	-1.12455	0.0227967	0.0777948	Down	0.56308	0.510659	0.460293	0.157082	0.189144	0.328396	842362	GO:0016491,GO:0055114	oxidoreductase activity|oxidation-reduction process
AT3G09260	2040.44	2793.06	1287.81	0.461075	-1.11693	4.32e-174	2.06e-171	Down	54.9774	57.0699	56.9317	24.9449	25.7915	25.198	820082	GO:0002020,GO:0004553,GO:0005507,GO:0005634,GO:0005773,GO:0005777,GO:0005783,GO:0005788,GO:0005975,GO:0006970,GO:0008422,GO:0009506,GO:0009610,GO:0009651,GO:0009735,GO:0010168,GO:0015928,GO:0016020,GO:0031348,GO:0042803,GO:0070417,GO:0080119	protease binding|hydrolase activity, hydrolyzing O-glycosyl compounds|copper ion binding|nucleus|vacuole|peroxisome|endoplasmic reticulum|endoplasmic reticulum lumen|carbohydrate metabolic process|response to osmotic stress|beta-glucosidase activity|plasmodesma|response to symbiotic fungus|response to salt stress|response to cytokinin|ER body|fucosidase activity|membrane|negative regulation of de…	path:ath00500,path:ath00460,path:ath00940	Starch and sucrose metabolism|Cyanoamino acid metabolism|Phenylpropanoid biosynthesis
AT1G32350	51.0956	69.8821	32.3091	0.462337	-1.11298	6.47e-06	5.49e-05	Down	2.19596	2.45423	2.28848	0.923004	0.670075	1.16377	840127	GO:0005743,GO:0009916,GO:0016020,GO:0016021,GO:0016491,GO:0046872,GO:0055114,GO:0070469	mitochondrial inner membrane|alternative oxidase activity|membrane|integral component of membrane|oxidoreductase activity|metal ion binding|oxidation-reduction process|respiratory chain
AT1G73620	102.989	140.824	65.1551	0.462671	-1.11194	8.98e-11	1.44e-09	Down	6.91376	7.83916	6.69359	3.87033	2.99789	2.92558	843696	GO:0009506,GO:0016020	plasmodesma|membrane
AT2G16570	20.9137	28.5902	13.2372	0.462997	-1.11092	0.00429568	0.0190681	Down	0.752774	0.617072	0.814648	0.209008	0.450675	0.346721	816156	GO:0004044,GO:0005618,GO:0005829,GO:0006189,GO:0006541,GO:0009113,GO:0009116,GO:0009532,GO:0009536,GO:0009570,GO:0046872,GO:0051536	amidophosphoribosyltransferase activity|cell wall|cytosol|'de novo' IMP biosynthetic process|glutamine metabolic process|purine nucleobase biosynthetic process|nucleoside metabolic process|plastid stroma|plastid|chloroplast stroma|metal ion binding|iron-sulfur cluster binding	path:ath00230,path:ath00250	Purine metabolism|Alanine, aspartate and glutamate metabolism
AT2G44460	18.2626	24.934	11.5913	0.464878	-1.10508	0.00811268	0.0328694	Down	0.533206	0.435713	0.444559	0.17212	0.194923	0.226948	819053	GO:0004553,GO:0005975,GO:0008422,GO:0016020,GO:0080167	hydrolase activity, hydrolyzing O-glycosyl compounds|carbohydrate metabolic process|beta-glucosidase activity|membrane|response to karrikin	path:ath00500,path:ath00460,path:ath00940	Starch and sucrose metabolism|Cyanoamino acid metabolism|Phenylpropanoid biosynthesis
AT3G25180	13.4624	18.3139	8.61096	0.470188	-1.08869	0.0270059	0.0897067	Down	0.276641	0.351295	0.406841	0.121545	0.146585	0.191297	822110	GO:0005506,GO:0016020,GO:0016021,GO:0016114,GO:0016705,GO:0020037,GO:0042343,GO:0044550,GO:0046246,GO:0055114,GO:0097007,GO:0097008,GO:0098542	iron ion binding|membrane|integral component of membrane|terpenoid biosynthetic process|oxidoreductase activity, acting on paired donors, with incorporation or reduction of molecular oxygen|heme binding|indole glucosinolate metabolic process|secondary metabolite biosynthetic process|terpene biosynthetic process|oxidation-reduction process|4,8,12-trimethyltrideca-1,3,7,11-tetraene synthase activit…	path:ath00904	Diterpenoid biosynthesis
AT5G19880	30.3387	41.2158	19.4615	0.472186	-1.08257	0.000756245	0.00416035	Down	1.35712	1.08454	1.37842	0.56854	0.606292	0.679474	832110	GO:0004601,GO:0005576,GO:0006979,GO:0016491,GO:0020037,GO:0042744,GO:0046872,GO:0055114	peroxidase activity|extracellular region|response to oxidative stress|oxidoreductase activity|heme binding|hydrogen peroxide catabolic process|metal ion binding|oxidation-reduction process	path:ath00940	Phenylpropanoid biosynthesis
AT5G33370	196.256	266.259	126.253	0.474174	-1.07651	4.89e-18	1.35e-16	Down	7.98927	8.55221	9.61115	4.04028	3.95624	4.16772	833315	GO:0005576,GO:0016042,GO:0016788	extracellular region|lipid catabolic process|hydrolase activity, acting on ester bonds
AT5G48060	57.8047	78.2045	37.4048	0.478295	-1.06403	3.82e-06	3.37e-05	Down	0.876019	0.882201	0.995595	0.418921	0.420709	0.462147	834858	GO:0003674,GO:0005509,GO:0005515,GO:0005544,GO:0005886,GO:0008150,GO:0016740,GO:0016757	molecular_function|calcium ion binding|protein binding|calcium-dependent phospholipid binding|plasma membrane|biological_process|transferase activity|transferase activity, transferring glycosyl groups
AT2G29130	59.9975	81.1653	38.8298	0.478404	-1.0637	2.92e-06	2.61e-05	Down	1.73312	1.68273	1.56252	0.695275	0.652257	1.03122	817462	GO:0005507,GO:0009414,GO:0016491,GO:0046274,GO:0048046,GO:0052716,GO:0055114	copper ion binding|response to water deprivation|oxidoreductase activity|lignin catabolic process|apoplast|hydroquinone:oxygen oxidoreductase activity|oxidation-reduction process
AT3G26050	47.7921	64.575	31.0091	0.480204	-1.05828	0.000639332	0.00358645	Down	0.939722	1.04796	1.46684	0.472591	0.51145	0.550679	822202	GO:0003674,GO:0008150,GO:0009507	molecular_function|biological_process|chloroplast
AT5G47330	50.786	68.5187	33.0533	0.482399	-1.0517	1.52e-05	0.000119533	Down	2.96144	2.82647	3.1731	1.59854	1.46563	1.02542	834780	GO:0002084,GO:0006464,GO:0006865,GO:0008474,GO:0015824,GO:0016790,GO:0098599	protein depalmitoylation|cellular protein modification process|amino acid transport|palmitoyl-(protein) hydrolase activity|proline transport|thiolester hydrolase activity|palmitoyl hydrolase activity	path:ath01212,path:ath00062	Fatty acid metabolism|Fatty acid elongation
AT3G25250	26.6953	36.0157	17.3749	0.482425	-1.05162	0.00824088	0.033312	Down	0.723253	1.27167	0.810143	0.628262	0.359118	0.384756	822119	GO:0004672,GO:0004674,GO:0005524,GO:0005634,GO:0005737,GO:0005886,GO:0006468,GO:0006952,GO:0006979,GO:0009611,GO:0016301,GO:0019901,GO:0035556	protein kinase activity|protein serine/threonine kinase activity|ATP binding|nucleus|cytoplasm|plasma membrane|protein phosphorylation|defense response|response to oxidative stress|response to wounding|kinase activity|protein kinase binding|intracellular signal transduction
AT1G76240	161.067	217.224	104.909	0.482956	-1.05004	5.8e-11	9.43e-10	Down	8.31563	7.65368	9.82177	4.08227	3.85183	4.54567	843957
AT2G37770	227.037	306.016	148.058	0.483825	-1.04744	9.38e-20	2.84e-18	Down	8.70532	8.05637	9.22917	4.11717	4.4986	3.81858	818354	GO:0004033,GO:0008106,GO:0009409,GO:0009414,GO:0009507,GO:0009636,GO:0009651,GO:0016229,GO:0016491,GO:0055114,GO:0070401	aldo-keto reductase (NADP) activity|alcohol dehydrogenase (NADP+) activity|response to cold|response to water deprivation|chloroplast|response to toxic substance|response to salt stress|steroid dehydrogenase activity|oxidoreductase activity|oxidation-reduction process|NADP+ binding
AT2G39310	504.507	679.787	329.226	0.484308	-1.046	9.35e-35	5.71e-33	Down	12.9513	11.2966	11.5959	5.54901	5.75465	5.57358	818516	GO:0030246	carbohydrate binding
AT5G22300	352.37	474.337	230.402	0.485735	-1.04176	4.15e-29	2.01e-27	Down	13.885	13.1443	13.6724	6.03205	6.35312	7.52346	832290	GO:0000257,GO:0005886,GO:0006807,GO:0016810,GO:0018822,GO:0019499,GO:0047427,GO:0047558,GO:0051410,GO:0080061	nitrilase activity|plasma membrane|nitrogen compound metabolic process|hydrolase activity, acting on carbon-nitrogen (but not peptide) bonds|nitrile hydratase activity|cyanide metabolic process|cyanoalanine nitrilase activity|3-cyanoalanine hydratase activity|detoxification of nitrogen compound|indole-3-acetonitrile nitrilase activity	path:ath00460	Cyanoamino acid metabolism
AT4G01390	236.916	318.865	154.967	0.485997	-1.04098	2.3e-20	7.25e-19	Down	9.78726	10.0743	9.61514	4.25913	5.26546	4.13192	828075	GO:0005515,GO:0005634,GO:0005737	protein binding|nucleus|cytoplasm
AT1G71000	12.1359	16.3184	7.95342	0.48739	-1.03685	0.0462949	0.138323	Down	0.386117	1.46463	0.295916	0.204994	0.204805	0.178365	843439	GO:0005634,GO:0005737,GO:0006457,GO:0009408,GO:0009507,GO:0009644,GO:0042026,GO:0042542,GO:0051082,GO:0051087	nucleus|cytoplasm|protein folding|response to heat|chloroplast|response to high light intensity|protein refolding|response to hydrogen peroxide|unfolded protein binding|chaperone binding
AT4G36060	18.3661	24.6815	12.0507	0.488248	-1.03431	0.0131528	0.0494327	Down	0.83644	1.44938	0.810322	0.627348	0.484499	0.424716	829762	GO:0003677,GO:0003700,GO:0005634,GO:0005737,GO:0006351,GO:0009507,GO:0046983	DNA binding|transcription factor activity, sequence-specific DNA binding|nucleus|cytoplasm|transcription, DNA-templated|chloroplast|protein dimerization activity
AT4G23990	188.538	253.299	123.778	0.488661	-1.03309	2.46e-16	6.08e-15	Down	4.15475	4.41265	4.31747	2.16621	2.1732	1.90365	828499	GO:0000139,GO:0016020,GO:0016021,GO:0016760,GO:0030244,GO:0071555	Golgi membrane|membrane|integral component of membrane|cellulose synthase (UDP-forming) activity|cellulose biosynthetic process|cell wall organization
AT1G22380	32.4416	43.5295	21.3537	0.490556	-1.02751	0.000767273	0.00421291	Down	1.2214	0.853206	0.971515	0.597821	0.497365	0.432109	838845	GO:0008152,GO:0009813,GO:0015020,GO:0016758,GO:0043231,GO:0052696,GO:0080043,GO:0080044	metabolic process|flavonoid biosynthetic process|glucuronosyltransferase activity|transferase activity, transferring hexosyl groups|intracellular membrane-bounded organelle|flavonoid glucuronidation|quercetin 3-O-glucosyltransferase activity|quercetin 7-O-glucosyltransferase activity
AT4G08555	75.809	101.512	50.1057	0.493592	-1.01861	2.72e-07	2.89e-06	Down	13.7536	14.279	13.0263	7.19866	7.7978	5.29699	826416	GO:0005575,GO:0008150	cellular_component|biological_process
AT3G09080	13.4704	18.0133	8.92755	0.495608	-1.01273	0.0404742	0.124507	Down	0.138026	0.238026	0.157098	0.101566	0.102028	0.0891671	820061	GO:0005515	protein binding
AT3G10320	23.6816	31.6049	15.7584	0.498606	-1.00403	0.00501627	0.0218029	Down	0.662222	0.601004	0.771171	0.535792	0.257159	0.244242	820194	GO:0010260,GO:0016740,GO:0016757	organ senescence|transferase activity|transferase activity, transferring glycosyl groups
AT3G29370	25.5343	16.9436	34.1249	2.01402	1.01008	0.00423886	0.0188452	Up	1.83182	1.25056	1.45008	3.16003	3.73675	2.2753	822596	GO:0003674,GO:0005575,GO:0008150	molecular_function|cellular_component|biological_process
AT3G15270	92.2916	61.2305	123.353	2.01456	1.01047	2.31e-08	2.83e-07	Up	2.35057	2.46215	2.10284	4.72448	5.14522	4.23535	820758	GO:0003677,GO:0003700,GO:0005634,GO:0005737,GO:0006351,GO:0006355,GO:0010321,GO:0046872	DNA binding|transcription factor activity, sequence-specific DNA binding|nucleus|cytoplasm|transcription, DNA-templated|regulation of transcription, DNA-templated|regulation of vegetative phase change|metal ion binding
AT2G22122	84.0423	55.6768	112.408	2.01894	1.01359	8.51e-08	9.67e-07	Up	4.39594	6.94528	5.29018	10.7637	12.6457	10.4445	2745552	GO:0003674,GO:0005575,GO:0008150	molecular_function|cellular_component|biological_process
AT1G75250	76.4345	50.5803	102.289	2.02231	1.016	3.59e-07	3.73e-06	Up	3.02532	3.78276	3.84438	6.23332	6.80432	6.42946	843862	GO:0003677,GO:0003682,GO:0005634,GO:0006351,GO:0006355	DNA binding|chromatin binding|nucleus|transcription, DNA-templated|regulation of transcription, DNA-templated
AT3G54500	2319.85	1535.11	3104.59	2.02239	1.01606	4.06e-164	1.75e-161	Up	18.2287	17.996	19.7349	38.6701	37.9749	36.58	824615
AT3G49160	87.1372	57.5578	116.717	2.02781	1.01993	3.85e-08	4.55e-07	Up	1.04682	0.971008	0.993077	1.9989	1.99543	2.12058	824077	GO:0000287,GO:0003824,GO:0004743,GO:0005524,GO:0006096,GO:0009570,GO:0030955	magnesium ion binding|catalytic activity|pyruvate kinase activity|ATP binding|glycolytic process|chloroplast stroma|potassium ion binding	path:ath01200,path:ath01230,path:ath00010,path:ath00620,path:ath00230	Carbon metabolism|Biosynthesis of amino acids|Glycolysis / Gluconeogenesis|Pyruvate metabolism|Purine metabolism
ATMG00660	52.5084	34.6216	70.3952	2.03327	1.0238	2.03e-05	0.000155778	Up	1.59153	1.85204	1.24416	4.31112	2.67015	3.76729	3371309	GO:0005739	mitochondrion
AT2G37870	12.0899	7.96647	16.2133	2.0352	1.02517	0.0477061	0.141716	Up	1.04228	0.525655	0.955879	1.44601	1.89048	1.83054	818363	GO:0006508,GO:0006810,GO:0006869,GO:0008233,GO:0008289,GO:0009506	proteolysis|transport|lipid transport|peptidase activity|lipid binding|plasmodesma
AT4G00690	30.8627	20.2954	41.43	2.04134	1.02952	0.0015968	0.00803394	Up	0.379852	0.524679	0.389675	0.743487	1.09459	0.652171	828036	GO:0006508,GO:0008234	proteolysis|cysteine-type peptidase activity
AT5G37750	12.2096	8.01837	16.4008	2.0454	1.03238	0.0471451	0.140305	Up	0.148552	0.449824	0.268425	0.810673	0.466836	0.47664	833753
AT4G27360	23.8742	15.6283	32.1202	2.05526	1.03932	0.00387463	0.0174397	Up	1.74746	1.14398	2.06024	3.31011	3.85733	3.46724	828844	GO:0005875,GO:0007017	microtubule associated complex|microtubule-based process
AT4G24275	167.202	109.145	225.258	2.06384	1.04533	6.79e-15	1.53e-13	Up	8.95749	8.97246	9.38118	18.6636	20.1991	17.2118	828530	GO:0009414	response to water deprivation
AT1G13700	72.4037	47.2423	97.5652	2.06521	1.04629	3.44e-07	3.59e-06	Up	1.76168	1.34714	1.28875	3.70068	3.04824	3.00424	837931	GO:0005829,GO:0005975,GO:0006098,GO:0017057	cytosol|carbohydrate metabolic process|pentose-phosphate shunt|6-phosphogluconolactonase activity	path:ath01200,path:ath00030	Carbon metabolism|Pentose phosphate pathway
AT1G17400	12.8296	8.33896	17.3202	2.07703	1.05452	0.0362313	0.113929	Up	0.0870095	0.26367	0.269014	0.514693	0.365404	0.346259	838312	GO:0008150	biological_process
AT1G52830	108.801	70.5569	147.045	2.08407	1.0594	2.19e-10	3.39e-09	Up	3.21672	3.61979	2.46076	6.82368	5.96437	6.00153	841717	GO:0003700,GO:0005515,GO:0005634,GO:0006351,GO:0006355,GO:0009704,GO:0009733,GO:0009734,GO:0046983	transcription factor activity, sequence-specific DNA binding|protein binding|nucleus|transcription, DNA-templated|regulation of transcription, DNA-templated|de-etiolation|response to auxin|auxin-activated signaling pathway|protein dimerization activity	path:ath04075	Plant hormone signal transduction
AT2G22810	153.767	99.6068	207.928	2.08749	1.06177	3.04e-11	5.12e-10	Up	2.26436	2.86639	2.31714	5.35234	4.96934	4.49832	816812	GO:0003824,GO:0009058,GO:0009693,GO:0009835,GO:0016847,GO:0030170,GO:0042218,GO:0042802,GO:0071281	catalytic activity|biosynthetic process|ethylene biosynthetic process|fruit ripening|1-aminocyclopropane-1-carboxylate synthase activity|pyridoxal phosphate binding|1-aminocyclopropane-1-carboxylate biosynthetic process|identical protein binding|cellular response to iron ion	path:ath00270	Cysteine and methionine metabolism
ATCG00730	14.3871	9.31368	19.4606	2.08947	1.06313	0.0301182	0.0983155	Up	0.534714	0	0.373061	0.743492	2.62959	1.80537	844728	GO:0009055,GO:0009535,GO:0009767,GO:0016020,GO:0016021,GO:0016491,GO:0042651,GO:0045156,GO:0045158	electron carrier activity|chloroplast thylakoid membrane|photosynthetic electron transport chain|membrane|integral component of membrane|oxidoreductase activity|thylakoid membrane|electron transporter, transferring electrons within the cyclic electron transport pathway of photosynthesis activity|electron transporter, transferring electrons within cytochrome b6/f complex of photosystem II activity
AT5G41761	84.8963	54.8832	114.909	2.09371	1.06606	1.65e-08	2.04e-07	Up	2.26725	3.22641	2.28724	6.43604	7.48007	6.0505	6241304	GO:0003674,GO:0008150	molecular_function|biological_process
AT1G59930	15.5239	10.0032	21.0445	2.10377	1.07298	0.0161379	0.0584407	Up	1.1806	1.88796	1.22864	3.3529	1.78522	3.71943	842287	GO:0008150	biological_process
AT5G16410	54.8856	35.3333	74.4379	2.10673	1.07501	4.88e-06	4.21e-05	Up	0.612705	1.1475	1.02245	2.17824	1.92753	1.93424	831502	GO:0016740,GO:0016747	transferase activity|transferase activity, transferring acyl groups other than amino-acyl groups
AT1G51402	1456.95	936.668	1977.23	2.11092	1.07787	0.0151252	0.0554324	Up	52.6724	56.2075	34.0788	84.9235	67.8628	111.216	6241004	GO:0003674,GO:0008150	molecular_function|biological_process
AT5G40230	29.1386	18.6636	39.6136	2.1225	1.08577	0.000883867	0.00476829	Up	0.689233	0.755167	0.617083	1.5472	1.40925	1.18017	834021	GO:0016020,GO:0016021,GO:0022857	membrane|integral component of membrane|transmembrane transporter activity
AT1G73260	45.8562	29.3118	62.4005	2.12885	1.09007	2.35e-05	0.000177807	Up	1.48943	1.92725	1.72147	3.29292	4.10302	3.56964	843660	GO:0004866,GO:0005739,GO:0009651,GO:0009751,GO:0010167,GO:0010951,GO:0012501,GO:0015706,GO:0042542,GO:0042742	endopeptidase inhibitor activity|mitochondrion|response to salt stress|response to salicylic acid|response to nitrate|negative regulation of endopeptidase activity|programmed cell death|nitrate transport|response to hydrogen peroxide|defense response to bacterium
AT3G55840	45.4343	29.0116	61.857	2.13215	1.09231	0.00273654	0.0129177	Up	0.398211	0.50903	0.474186	0.891824	0.870538	1.16609	824750	GO:0005737,GO:0006952	cytoplasm|defense response
AT5G19810	10.9853	7.00855	14.9621	2.13484	1.09413	0.0453001	0.136002	Up	0.341591	0.341799	0.173219	0.661801	1.12191	0.637608	832101
AT5G51451	21.454	13.6597	29.2483	2.14122	1.09843	0.00407952	0.0182218	Up	1.3037	1.3236	1.56637	1.82239	2.74589	1.98795	6241076	GO:0005615,GO:0008083,GO:0008284,GO:0022622,GO:0030154,GO:0048527	extracellular space|growth factor activity|positive regulation of cell proliferation|root system development|cell differentiation|lateral root development
AT1G67260	70.2117	44.5506	95.8729	2.152	1.10568	1.22e-07	1.36e-06	Up	0.940918	0.770214	0.810397	1.79355	2.3162	1.5665	3767658	GO:0003677,GO:0003700,GO:0005634,GO:0006351,GO:0009908	DNA binding|transcription factor activity, sequence-specific DNA binding|nucleus|transcription, DNA-templated|flower development
AT4G38825	39.8775	25.264	54.4911	2.15687	1.10894	0.000323564	0.00195258	Up	3.83599	3.15152	2.09272	8.12054	6.24405	4.98412	6241125	GO:0003674,GO:0008150,GO:0009733	molecular_function|biological_process|response to auxin	path:ath04075	Plant hormone signal transduction
AT1G14070	20.5118	12.9628	28.0609	2.16473	1.11419	0.00487247	0.021277	Up	0.358796	0.360529	0.246304	0.919876	0.692029	0.547124	837967	GO:0008107,GO:0016020,GO:0042546	galactoside 2-alpha-L-fucosyltransferase activity|membrane|cell wall biogenesis
AT4G14390	36.3819	22.976	49.7879	2.16695	1.11567	0.000267873	0.00164651	Up	0.237439	0.385329	0.518	0.689913	0.823785	0.934723	827084	GO:0003674,GO:0005515,GO:0005575,GO:0008150,GO:0016021,GO:0031347,GO:0071446,GO:2000031	molecular_function|protein binding|cellular_component|biological_process|integral component of membrane|regulation of defense response|cellular response to salicylic acid stimulus|regulation of salicylic acid mediated signaling pathway
AT4G00670	62.2358	39.2794	85.1923	2.16888	1.11695	1.29e-05	0.000102704	Up	1.63284	1.78979	1.97625	5.40019	3.95248	3.56484	828034
AT5G48560	59.7201	37.5915	81.8487	2.17732	1.12255	6.37e-07	6.37e-06	Up	0.749541	0.633564	0.703337	1.48394	1.33717	1.56671	834912	GO:0003677,GO:0003700,GO:0005634,GO:0006351,GO:0006355,GO:0046983	DNA binding|transcription factor activity, sequence-specific DNA binding|nucleus|transcription, DNA-templated|regulation of transcription, DNA-templated|protein dimerization activity
AT5G40180	11.1056	6.97199	15.2392	2.18577	1.12814	0.0381152	0.118652	Up	1.16842	0	2.27061	6.62133	3.77257	7.48427	834016	GO:0005575,GO:0008150	cellular_component|biological_process
AT1G65480	92.0391	57.646	126.432	2.19325	1.13307	4.7e-10	6.98e-09	Up	2.66423	3.54029	2.86827	6.24543	6.62838	6.09614	842859	GO:0005634,GO:0005737,GO:0008429,GO:0009908,GO:0009909,GO:0009911,GO:0010119,GO:0030154,GO:0048573	nucleus|cytoplasm|phosphatidylethanolamine binding|flower development|regulation of flower development|positive regulation of flower development|regulation of stomatal movement|cell differentiation|photoperiodism, flowering	path:ath04712	Circadian rhythm - plant
AT1G23060	48.0136	29.9285	66.0986	2.20855	1.1431	0.000202549	0.00127589	Up	0.634723	0.615136	0.881705	1.04535	1.75035	1.6077	838914	GO:0008150	biological_process
AT1G65610	15.0436	9.36175	20.7255	2.21385	1.14656	0.0134871	0.0505063	Up	0.0949963	0.26976	0.118033	0.465025	0.385969	0.281517	842872	GO:0003824,GO:0004553,GO:0005975,GO:0008810,GO:0016021,GO:0030245,GO:0071555	catalytic activity|hydrolase activity, hydrolyzing O-glycosyl compounds|carbohydrate metabolic process|cellulase activity|integral component of membrane|cellulose catabolic process|cell wall organization
AT4G14380	41.7208	25.9518	57.4898	2.21525	1.14747	2.84e-05	0.000212447	Up	1.1145	1.07266	1.31377	2.53442	2.95891	1.97316	827082	GO:0008150,GO:0016132	biological_process|brassinosteroid biosynthetic process
AT5G63600	10.2216	6.35087	14.0922	2.21895	1.14987	0.0458686	0.137329	Up	0.0495035	0.278589	0.103418	0.394219	0.15879	0.183841	836480	GO:0000041,GO:0006826,GO:0009416,GO:0009718,GO:0009744,GO:0009813,GO:0010106,GO:0010167,GO:0010224,GO:0015706,GO:0016491,GO:0016706,GO:0045431,GO:0046872,GO:0051555,GO:0055114	transition metal ion transport|iron ion transport|response to light stimulus|anthocyanin-containing compound biosynthetic process|response to sucrose|flavonoid biosynthetic process|cellular response to iron ion starvation|response to nitrate|response to UV-B|nitrate transport|oxidoreductase activity|oxidoreductase activity, acting on paired donors, with incorporation or reduction of molecular oxy…	path:ath00941	Flavonoid biosynthesis
AT1G11740	23.0364	14.2448	31.8279	2.23435	1.15986	0.00347711	0.0159074	Up	0.211331	0.0722236	0.256151	0.433508	0.606566	0.444339	837718	GO:0005515	protein binding
AT4G33310	10.2665	6.33082	14.2021	2.24333	1.16564	0.0386583	0.12002	Up	1.19695	0.39618	0.799108	1.73222	1.69305	2.54022	829467	GO:0008150,GO:0010048	biological_process|vernalization response
AT1G73870	537.307	331.134	743.48	2.24526	1.16688	1.23e-53	1.3e-51	Up	7.2611	7.47203	7.03187	16.3432	16.8521	15.4632	843723	GO:0003700,GO:0005515,GO:0005622,GO:0005730,GO:0006355,GO:0008270,GO:0009641,GO:0010223,GO:0045893	transcription factor activity, sequence-specific DNA binding|protein binding|intracellular|nucleolus|regulation of transcription, DNA-templated|zinc ion binding|shade avoidance|secondary shoot formation|positive regulation of transcription, DNA-templated
AT5G03840	22.1674	13.6473	30.6875	2.24861	1.16904	0.00175033	0.00872567	Up	0.531217	0.463564	1.09885	1.52096	1.85232	2.38396	831683	GO:0003712,GO:0005634,GO:0005737,GO:0005773,GO:0005886,GO:0006623,GO:0009744,GO:0009908,GO:0009910,GO:0030154,GO:0031982,GO:0090344,GO:1903506	transcription cofactor activity|nucleus|cytoplasm|vacuole|plasma membrane|protein targeting to vacuole|response to sucrose|flower development|negative regulation of flower development|cell differentiation|vesicle|negative regulation of cell aging|regulation of nucleic acid-templated transcription
AT2G47780	62.7902	38.5898	86.9905	2.25423	1.17264	9.47e-08	1.07e-06	Up	1.9085	1.8485	1.77491	4.29844	4.00882	4.45767	819390
AT3G21680	9.78025	6.00582	13.5547	2.25693	1.17436	0.0425478	0.12956	Up	0.390358	0.650438	0.527068	0.83462	0.969992	1.43945	821722
AT3G02380	558.302	342.753	773.851	2.25775	1.17489	8.06e-50	7.74e-48	Up	9.13852	11.9044	10.63	23.9579	23.3066	23.3604	821298	GO:0003677,GO:0003700,GO:0005515,GO:0005622,GO:0005634,GO:0006351,GO:0008270,GO:0009416,GO:0009658,GO:0009909	DNA binding|transcription factor activity, sequence-specific DNA binding|protein binding|intracellular|nucleus|transcription, DNA-templated|zinc ion binding|response to light stimulus|chloroplast organization|regulation of flower development
AT4G34770	126.542	77.459	175.625	2.26733	1.18099	6.07e-14	1.28e-12	Up	6.75677	5.30099	7.17971	12.8555	14.8348	15.4171	829629	GO:0009733	response to auxin	path:ath04075	Plant hormone signal transduction
AT1G60110	17.4052	10.6529	24.1576	2.26769	1.18123	0.00555461	0.023743	Up	0.197175	0.20125	0.163898	0.436628	0.314088	0.511188	842306	GO:0030246	carbohydrate binding
AT5G65610	37.5673	22.9666	52.168	2.27148	1.18363	0.00764594	0.0312387	Up	0.38506	0.44538	0.284201	0.820921	0.468832	0.966707	836687	GO:0003674,GO:0008150	molecular_function|biological_process
AT3G06990	14.1688	8.66013	19.6774	2.27219	1.18408	0.0136588	0.0510572	Up	0.157291	0.186177	0.108632	0.495669	0.499718	0.26489	819884	GO:0005515,GO:0008270,GO:0047134,GO:0055114	protein binding|zinc ion binding|protein-disulfide reductase activity|oxidation-reduction process
AT2G34430	8633.78	5276.51	11991.1	2.27254	1.1843	0	0	Up	208.704	205.732	210.065	489.288	490.678	461.114	818006	GO:0009507,GO:0009522,GO:0009523,GO:0009534,GO:0009535,GO:0009579,GO:0009765,GO:0009941,GO:0010287,GO:0015979,GO:0016020,GO:0016021,GO:0016168,GO:0018298,GO:0046872	chloroplast|photosystem I|photosystem II|chloroplast thylakoid|chloroplast thylakoid membrane|thylakoid|photosynthesis, light harvesting|chloroplast envelope|plastoglobule|photosynthesis|membrane|integral component of membrane|chlorophyll binding|protein-chromophore linkage|metal ion binding	path:ath00196	Photosynthesis - antenna proteins
AT3G14950	10.3522	6.31077	14.3937	2.28081	1.18955	0.0382456	0.118997	Up	0.108464	0.0660684	0.089946	0.227569	0.229481	0.159778	820724	GO:0005515,GO:0045454	protein binding|cell redox homeostasis
AT5G35525	25.0494	15.2602	34.8385	2.28296	1.19091	0.000786648	0.00430583	Up	1.82556	0.461582	0.937054	2.82262	2.5177	2.92471	833517	GO:0016021	integral component of membrane
AT5G04190	42.5741	25.9291	59.2191	2.28389	1.19149	0.00592288	0.0250593	Up	0.799914	0.651243	0.556813	0.934267	1.81576	1.88802	830297	GO:0009585,GO:0009638,GO:0010017	red, far-red light phototransduction|phototropism|red or far-red light signaling pathway
AT1G80745	11.5027	7.0003	16.0052	2.28635	1.19305	0.0262612	0.0875388	Up	0.180867	0.274716	0	0.762545	0.575552	0.750182	5007862
AT3G19550	55.8233	33.9463	77.7003	2.28892	1.19467	3.54e-07	3.68e-06	Up	2.19387	2.54272	2.99999	5.63685	5.41262	5.36494	821491	GO:0006950,GO:0008150	response to stress|biological_process
AT1G21910	57.4529	34.9319	79.9738	2.28942	1.19498	9.12e-07	8.91e-06	Up	1.5797	1.53386	2.07675	4.66886	3.58253	3.68369	838793	GO:0003677,GO:0003700,GO:0005634,GO:0006351,GO:0006355,GO:0009751,GO:0009753,GO:0009873,GO:0034605,GO:0044212,GO:0045893,GO:0071497	DNA binding|transcription factor activity, sequence-specific DNA binding|nucleus|transcription, DNA-templated|regulation of transcription, DNA-templated|response to salicylic acid|response to jasmonic acid|ethylene-activated signaling pathway|cellular response to heat|transcription regulatory region DNA binding|positive regulation of transcription, DNA-templated|cellular response to freezing
AT2G33830	1695.15	1029.36	2360.94	2.29359	1.19761	3.79e-167	1.7e-164	Up	51.2552	47.8017	48.906	114.515	120.176	110.959	817950
AT1G44830	35.0786	21.2784	48.8788	2.29711	1.19982	0.000230076	0.00143308	Up	1.56302	1.64564	1.14697	3.4586	4.37469	2.69523	841047	GO:0003677,GO:0003700,GO:0005634,GO:0006351,GO:0006355,GO:0009873,GO:1900030	DNA binding|transcription factor activity, sequence-specific DNA binding|nucleus|transcription, DNA-templated|regulation of transcription, DNA-templated|ethylene-activated signaling pathway|regulation of pectin biosynthetic process
AT3G50130	9.92016	5.99431	13.846	2.30986	1.2078	0.0353624	0.11187	Up	0.11708	0.165405	0.0724407	0.248338	0.299236	0.389231	824175
AT1G15830	186.204	112.469	259.939	2.3112	1.20864	3.18e-21	1.05e-19	Up	1.1773	1.24639	1.28266	2.69484	2.63992	2.81064	838153	GO:0008150	biological_process
AT5G40730	54.5315	32.9326	76.1304	2.3117	1.20895	8.85e-06	7.28e-05	Up	4.65372	4.72867	4.66938	8.59912	11.433	13.2321	834073	GO:0005886,GO:0031225	plasma membrane|anchored component of membrane
AT5G18010	35.9599	21.6698	50.25	2.3189	1.21344	3.71e-05	0.000271567	Up	1.9022	3.13333	2.78828	5.95159	6.46643	5.19623	831668	GO:0009733	response to auxin	path:ath04075	Plant hormone signal transduction
AT3G59900	27.0695	16.2972	37.8417	2.32198	1.21536	0.00041565	0.00243809	Up	0.777906	0.479253	1.45759	2.55731	2.99176	1.4523	825160	GO:0005622,GO:0005634,GO:0005737,GO:0005783,GO:0007275,GO:0009733,GO:0016020,GO:0016021,GO:0042127,GO:0046622,GO:0048638,GO:0071369	intracellular|nucleus|cytoplasm|endoplasmic reticulum|multicellular organismal development|response to auxin|membrane|integral component of membrane|regulation of cell proliferation|positive regulation of organ growth|regulation of developmental growth|cellular response to ethylene stimulus
AT3G49340	71.2003	42.6798	99.7207	2.33648	1.22434	3.66e-09	4.93e-08	Up	1.19993	1.60765	0.961423	2.83857	2.67006	2.70553	824096	GO:0004197,GO:0005615,GO:0005764,GO:0006508,GO:0008233,GO:0008234,GO:0016787,GO:0051603	cysteine-type endopeptidase activity|extracellular space|lysosome|proteolysis|peptidase activity|cysteine-type peptidase activity|hydrolase activity|proteolysis involved in cellular protein catabolic process
AT1G23965	22.3247	13.3261	31.3234	2.35052	1.23298	0.00109599	0.00576163	Up	0.425779	0.645216	0.494367	1.27567	1.17592	0.830234	7922328	GO:0003674,GO:0008150	molecular_function|biological_process
AT5G61490	10.0519	5.98222	14.1217	2.3606	1.23916	0.0347476	0.110384	Up	0.426647	0.309655	0.126208	1.03817	0.582587	0.280143	836270	GO:0008150	biological_process
AT1G60060	264.622	157.163	372.081	2.36748	1.24335	7.54e-31	3.95e-29	Up	4.01031	4.64563	4.71623	10.0304	10.7031	9.7551	842300	GO:0008150,GO:0016301,GO:0016310	biological_process|kinase activity|phosphorylation
AT3G02410	20.8058	12.339	29.2726	2.37236	1.24633	0.00142488	0.00726819	Up	0.0334803	0.342205	0.514648	0.426952	0.607308	0.27969	821191	GO:0000139,GO:0005789,GO:0008152,GO:0009737,GO:0016021,GO:0016787,GO:0052689	Golgi membrane|endoplasmic reticulum membrane|metabolic process|response to abscisic acid|integral component of membrane|hydrolase activity|carboxylic ester hydrolase activity
AT1G03020	54.0821	32.0175	76.1467	2.37829	1.24992	1.69e-07	1.84e-06	Up	0.541253	5.39782	2.46575	8.15718	6.30484	4.92013	839505	GO:0005737,GO:0009055,GO:0015035,GO:0045454,GO:0046872,GO:0051537	cytoplasm|electron carrier activity|protein disulfide oxidoreductase activity|cell redox homeostasis|metal ion binding|2 iron, 2 sulfur cluster binding
AT1G61820	51.2748	30.3178	72.2318	2.38249	1.25247	0.00559317	0.0238676	Up	0.388139	0.452982	0.590613	0.994318	1.66458	0.823693	842479	GO:0003824,GO:0004553,GO:0005975,GO:0008422,GO:0009809,GO:0047782	catalytic activity|hydrolase activity, hydrolyzing O-glycosyl compounds|carbohydrate metabolic process|beta-glucosidase activity|lignin biosynthetic process|coniferin beta-glucosidase activity	path:ath00500,path:ath00460,path:ath00940	Starch and sucrose metabolism|Cyanoamino acid metabolism|Phenylpropanoid biosynthesis
AT3G27970	10.1976	5.98635	14.4088	2.40695	1.26721	0.0287524	0.0945461	Up	0.283372	0.214945	0.0730689	0.525935	0.189053	0.130901	822421	GO:0003676,GO:0004527,GO:0046872	nucleic acid binding|exonuclease activity|metal ion binding
AT2G25625	46.2434	26.9513	65.5356	2.43163	1.28193	8.13e-07	8.01e-06	Up	1.30249	1.18931	1.05492	3.52163	2.59457	2.71088	817103	GO:0008150	biological_process
AT3G48260	47.0191	27.3356	66.7027	2.44015	1.28697	5.25e-07	5.32e-06	Up	0.374568	0.693299	0.554626	1.78856	1.39698	1.24487	823984	GO:0004672,GO:0004674,GO:0005524,GO:0006468	protein kinase activity|protein serine/threonine kinase activity|ATP binding|protein phosphorylation
AT2G05440	226.524	131.334	321.714	2.4496	1.29255	1.42e-28	6.7e-27	Up	3.37648	2.9182	3.02556	7.21725	8.50922	7.83229	815093	GO:0008150	biological_process
AT1G72950	27.0485	15.6247	38.4722	2.46226	1.29999	0.000140849	0.000919424	Up	0.639652	0.515318	0.455371	1.28053	1.10908	1.30298	843626	GO:0005515,GO:0006952,GO:0007165,GO:0043531	protein binding|defense response|signal transduction|ADP binding
AT1G53830	27.6601	15.9772	39.343	2.46245	1.30009	0.00010847	0.0007242	Up	0.280512	0.286418	0.272693	0.620859	0.66012	0.752613	841820	GO:0004857,GO:0005576,GO:0005618,GO:0009505,GO:0030599,GO:0042545,GO:0045330,GO:0045490	enzyme inhibitor activity|extracellular region|cell wall|plant-type cell wall|pectinesterase activity|cell wall modification|aspartyl esterase activity|pectin catabolic process	path:ath00040,path:ath00500	Pentose and glucuronate interconversions|Starch and sucrose metabolism
AT4G15690	100.906	58.2674	143.545	2.46355	1.30074	8.92e-14	1.86e-12	Up	3.70416	4.07237	3.84115	10.5603	9.00789	9.92635	827246	GO:0005634,GO:0005737,GO:0009055,GO:0015035,GO:0045454,GO:0046872,GO:0051537	nucleus|cytoplasm|electron carrier activity|protein disulfide oxidoreductase activity|cell redox homeostasis|metal ion binding|2 iron, 2 sulfur cluster binding
AT3G29140	17.3252	9.98728	24.663	2.46944	1.30419	0.00219344	0.0106331	Up	0	0	0	0.90907	0.297513	0.766862	822562	GO:0008150,GO:0048445	biological_process|carpel morphogenesis
AT4G04710	13.8535	7.98269	19.7244	2.47089	1.30503	0.0065142	0.0271687	Up	0.14338	0.0242316	0.098701	0.0999355	0.226816	0.242269	825806	GO:0004672,GO:0004674,GO:0005509,GO:0005524,GO:0006468,GO:0016020	protein kinase activity|protein serine/threonine kinase activity|calcium ion binding|ATP binding|protein phosphorylation|membrane	path:ath04626	Plant-pathogen interaction
AT3G55515	23.7166	13.6201	33.813	2.48257	1.31184	0.0011328	0.00593056	Up	0	2.40619	0.403053	3.13394	2.1665	2.5901	5008090	GO:0003674,GO:0048367	molecular_function|shoot system development
AT5G14360	24.4295	13.9608	34.8983	2.49973	1.32177	0.000254179	0.00156952	Up	1.08389	0.72129	0.662841	2.26456	1.9657	2.11397	831287	GO:0005515	protein binding
AT4G08040	44.354	25.3348	63.3732	2.50143	1.32275	6.85e-07	6.82e-06	Up	0.50821	0.666774	0.526972	1.50992	1.7728	1.29281	826317	GO:0003824,GO:0009058,GO:0009693,GO:0009835,GO:0016847,GO:0030170,GO:0042218	catalytic activity|biosynthetic process|ethylene biosynthetic process|fruit ripening|1-aminocyclopropane-1-carboxylate synthase activity|pyridoxal phosphate binding|1-aminocyclopropane-1-carboxylate biosynthetic process	path:ath00270	Cysteine and methionine metabolism
AT1G35290	12.3068	6.99617	17.6175	2.51817	1.33237	0.0100961	0.0397013	Up	0.300716	0.30635	0.375797	1.20179	0.701948	0.943418	840418	GO:0008150	biological_process
AT3G61090	14.102	8.00187	20.2022	2.52469	1.33611	0.00528689	0.0227991	Up	0.0899192	0.547991	0.837321	1.14047	1.32775	1.48411	825281	GO:0003674,GO:0004519,GO:0005777,GO:0008150,GO:0010468,GO:0016787	molecular_function|endonuclease activity|peroxisome|biological_process|regulation of gene expression|hydrolase activity
AT4G14640	21.144	11.976	30.3121	2.53108	1.33975	0.000510064	0.00293833	Up	0.7167	0.56108	0.734787	1.51743	1.51964	2.19693	827114	GO:0005509,GO:0005513,GO:0019722	calcium ion binding|detection of calcium ion|calcium-mediated signaling	path:ath04626	Plant-pathogen interaction
AT1G67265	21.7475	12.3086	31.1865	2.53371	1.34125	0.00046308	0.00269348	Up	1.11947	0.515965	1.04689	2.94665	2.23306	2.7961	5007837	GO:0048367	shoot system development
AT5G37950	61.1951	34.591	87.7992	2.53821	1.34381	2.38e-09	3.28e-08	Up	0.935288	1.02068	1.12265	2.39944	3.14601	2.64102	833774	GO:0008152,GO:0016740,GO:0016757,GO:0016758	metabolic process|transferase activity|transferase activity, transferring glycosyl groups|transferase activity, transferring hexosyl groups
AT3G63088	11.2127	6.33111	16.0943	2.54209	1.34602	0.0145077	0.0536593	Up	0	3.56223	3.59671	8.50152	0	10.1975	5008105	GO:0003674,GO:0048367	molecular_function|shoot system development
AT2G18210	15.3433	8.656	22.0305	2.54511	1.34773	0.00362656	0.0165019	Up	0.519875	0.527296	0.606444	1.42252	1.4367	1.19204	816336	GO:0008150	biological_process
AT4G11210	17.122	9.59858	24.6455	2.56762	1.36043	0.00192451	0.00948225	Up	1.14969	0.291179	0.494676	1.71788	2.25656	1.41934	826723	GO:0048046	apoplast
AT3G62280	8.3418	4.64298	12.0406	2.5933	1.37479	0.0341754	0.108945	Up	0.172399	0.13084	0.177067	0.5029	0.595577	0.278384	825401	GO:0005576,GO:0016042,GO:0016788	extracellular region|lipid catabolic process|hydrolase activity, acting on ester bonds
AT1G29920	16539.4	9201.09	23877.8	2.5951	1.37579	0	0	Up	300.433	300.078	300.435	775.738	808.577	744.434	839870	GO:0005739,GO:0009507,GO:0009522,GO:0009523,GO:0009534,GO:0009535,GO:0009579,GO:0009765,GO:0010287,GO:0015979,GO:0016020,GO:0016021,GO:0016168,GO:0018298,GO:0046872	mitochondrion|chloroplast|photosystem I|photosystem II|chloroplast thylakoid|chloroplast thylakoid membrane|thylakoid|photosynthesis, light harvesting|plastoglobule|photosynthesis|membrane|integral component of membrane|chlorophyll binding|protein-chromophore linkage|metal ion binding	path:ath00196	Photosynthesis - antenna proteins
AT4G35770	81.415	45.2008	117.629	2.60237	1.37982	1.63e-11	2.8e-10	Up	1.64067	1.14872	1.25847	3.41788	4.50109	3.91459	829730	GO:0006979,GO:0007568,GO:0009507,GO:0009579,GO:0009611,GO:0009753	response to oxidative stress|aging|chloroplast|thylakoid|response to wounding|response to jasmonic acid
AT2G21220	43.3558	23.9035	62.808	2.62756	1.39372	4.72e-06	4.09e-05	Up	2.64944	1.68506	2.38816	6.88872	5.14808	5.20624	816659	GO:0009733	response to auxin	path:ath04075	Plant hormone signal transduction
AT5G26270	8.52038	4.65919	12.3816	2.65745	1.41004	0.0276872	0.0915972	Up	0.309191	0.310436	0.126346	0.709148	0.713495	0.508908	832696	GO:0008150	biological_process
AT4G37690	13.3747	7.28933	19.4601	2.66967	1.41666	0.00502175	0.0218179	Up	0.269951	0.0921183	0.140416	0.59771	0.433832	0.314559	829924	GO:0000139,GO:0005768,GO:0005794,GO:0005802,GO:0016021,GO:0016757,GO:0016758	Golgi membrane|endosome|Golgi apparatus|trans-Golgi network|integral component of membrane|transferase activity, transferring glycosyl groups|transferase activity, transferring hexosyl groups
AT4G34970	21.5365	11.6825	31.3905	2.68697	1.42598	0.0011212	0.00587927	Up	0.270072	0.662898	0.732419	1.84515	1.10128	1.70854	829649	GO:0003779,GO:0005622,GO:0015629,GO:0030041,GO:0030042	actin binding|intracellular|actin cytoskeleton|actin filament polymerization|actin filament depolymerization
AT1G29355	10.4735	5.67756	15.2695	2.68945	1.42731	0.0115408	0.0443001	Up	0.123285	0	0	0.26442	0.262427	0.303375	839810	GO:0008150	biological_process
AT3G27510	18.4842	10.0144	26.954	2.69152	1.42842	0.000651063	0.00364044	Up	0.0918853	0.278147	0.331717	0.626209	0.679223	0.567796	822373	GO:0008270,GO:0047134,GO:0055114	zinc ion binding|protein-disulfide reductase activity|oxidation-reduction process
AT2G46740	14.7641	7.98652	21.5416	2.69725	1.43149	0.00235995	0.0113463	Up	0.16524	0.1685	0.122675	0.426214	0.529501	0.394121	819287	GO:0000041,GO:0003824,GO:0003885,GO:0005618,GO:0008762,GO:0010359,GO:0016020,GO:0016491,GO:0016614,GO:0019853,GO:0050105,GO:0050660,GO:0055114	transition metal ion transport|catalytic activity|D-arabinono-1,4-lactone oxidase activity|cell wall|UDP-N-acetylmuramate dehydrogenase activity|regulation of anion channel activity|membrane|oxidoreductase activity|oxidoreductase activity, acting on CH-OH group of donors|L-ascorbic acid biosynthetic process|L-gulonolactone oxidase activity|flavin adenine dinucleotide binding|oxidation-reduction p…
AT5G60610	16.6285	8.99193	24.2651	2.69854	1.43218	0.00123552	0.00641375	Up	0.147773	0.263031	0.575944	0.769328	0.895357	0.814715	836182	GO:0005515	protein binding
AT4G22485	58.4121	31.5205	85.3036	2.70629	1.43631	6.68e-10	9.73e-09	Up	0.386618	0.140253	0.432908	0.996467	0.913241	0.854798	5008156	GO:0003674,GO:0005575,GO:0008233	molecular_function|cellular_component|peptidase activity
AT4G13890	18.609	10.007	27.2109	2.71918	1.44317	0.0005345	0.00306058	Up	0.166772	0.292308	0.248894	0.4572	0.816534	0.596606	827024	GO:0003824,GO:0004372,GO:0005737,GO:0006544,GO:0006563,GO:0009555,GO:0010197,GO:0016740,GO:0030170,GO:0035999	catalytic activity|glycine hydroxymethyltransferase activity|cytoplasm|glycine metabolic process|L-serine metabolic process|pollen development|polar nucleus fusion|transferase activity|pyridoxal phosphate binding|tetrahydrofolate interconversion	path:ath01200,path:ath01230,path:ath00630,path:ath00260,path:ath00460,path:ath00670	Carbon metabolism|Biosynthesis of amino acids|Glyoxylate and dicarboxylate metabolism|Glycine, serine and threonine metabolism|Cyanoamino acid metabolism|One carbon pool by folate
AT2G40200	32.3332	17.3356	47.3309	2.73027	1.44904	3.52e-06	3.11e-05	Up	0.490454	1.04298	1.05709	2.061	2.38099	2.87354	818611	GO:0003677,GO:0003700,GO:0005634,GO:0006351,GO:0006355,GO:0046983	DNA binding|transcription factor activity, sequence-specific DNA binding|nucleus|transcription, DNA-templated|regulation of transcription, DNA-templated|protein dimerization activity
AT1G77640	9.35026	5.01163	13.6889	2.73143	1.44965	0.0369268	0.115634	Up	0.170938	0.457859	0.234017	0.543458	0.602881	1.09404	844099	GO:0003677,GO:0003700,GO:0005634,GO:0006351,GO:0006355,GO:0009873	DNA binding|transcription factor activity, sequence-specific DNA binding|nucleus|transcription, DNA-templated|regulation of transcription, DNA-templated|ethylene-activated signaling pathway
AT1G49210	6.8472	3.66501	10.0294	2.73653	1.45235	0.0446128	0.134539	Up	0.342383	0.206101	0	0.932186	0.573686	0.374676	841344	GO:0004842,GO:0005515,GO:0008270,GO:0016021,GO:0016567,GO:0016874	ubiquitin-protein transferase activity|protein binding|zinc ion binding|integral component of membrane|protein ubiquitination|ligase activity
AT5G15800	127.025	67.9624	186.087	2.73809	1.45317	1.92e-20	6.09e-19	Up	1.47949	1.55266	1.18925	3.77907	4.14131	3.99765	831436	GO:0003677,GO:0003700,GO:0005515,GO:0005634,GO:0006351,GO:0006355,GO:0009827,GO:0009860,GO:0009886,GO:0009908,GO:0009909,GO:0010048,GO:0010093,GO:0030154,GO:0043481,GO:0046983,GO:0048440,GO:0048441,GO:0048443,GO:0048481,GO:0048507	DNA binding|transcription factor activity, sequence-specific DNA binding|protein binding|nucleus|transcription, DNA-templated|regulation of transcription, DNA-templated|plant-type cell wall modification|pollen tube growth|post-embryonic morphogenesis|flower development|regulation of flower development|vernalization response|specification of floral organ identity|cell differentiation|anthocyanin a…
AT1G33950	10.606	5.641	15.5709	2.76032	1.46483	0.00939865	0.037338	Up	0.126265	0	0.130915	0.395879	0.486486	0.500385	840292	GO:0005525	GTP binding
AT1G01590	17.5145	9.30188	25.7272	2.7658	1.4677	0.00075236	0.00414631	Up	0.21733	0.154795	0.112627	0.527528	0.577908	0.361556	837194	GO:0000293,GO:0006811,GO:0016021,GO:0016491,GO:0046872,GO:0055114	ferric-chelate reductase activity|ion transport|integral component of membrane|oxidoreductase activity|metal ion binding|oxidation-reduction process
AT4G10160	7.49251	3.97734	11.0077	2.7676	1.46864	0.0330487	0.105962	Up	0.422339	0.0700314	0.285042	0.446742	0.668681	0.25731	826607	GO:0004842,GO:0005515,GO:0008270,GO:0016021,GO:0016567,GO:0016874	ubiquitin-protein transferase activity|protein binding|zinc ion binding|integral component of membrane|protein ubiquitination|ligase activity
AT3G27690	3932.27	2083.58	5780.97	2.77454	1.47225	0	0	Up	92.8239	92.1987	93.552	262.723	270.802	244.122	822391	GO:0006364,GO:0009507,GO:0009522,GO:0009523,GO:0009535,GO:0009579,GO:0009637,GO:0009644,GO:0009744,GO:0009765,GO:0009941,GO:0010114,GO:0010155,GO:0010218,GO:0015979,GO:0016020,GO:0016021,GO:0016168,GO:0018298,GO:0042631,GO:0046872	rRNA processing|chloroplast|photosystem I|photosystem II|chloroplast thylakoid membrane|thylakoid|response to blue light|response to high light intensity|response to sucrose|photosynthesis, light harvesting|chloroplast envelope|response to red light|regulation of proton transport|response to far red light|photosynthesis|membrane|integral component of membrane|chlorophyll binding|protein-chromopho…	path:ath00196	Photosynthesis - antenna proteins
AT5G43580	19.6071	10.3362	28.8779	2.79387	1.48227	0.000267321	0.00164356	Up	0.925123	1.53381	0.843912	3.358	2.55875	3.31816	834378	GO:0004867,GO:0006508,GO:0008233,GO:0009611	serine-type endopeptidase inhibitor activity|proteolysis|peptidase activity|response to wounding
AT5G44350	10.1699	5.31658	15.0233	2.82574	1.49863	0.0132938	0.0498725	Up	0.276696	0.19864	0.161688	0.372326	0.541628	0.873325	834461	GO:0008150,GO:0009691	biological_process|cytokinin biosynthetic process
ATCG00440	14.2459	7.32472	21.1672	2.88983	1.53098	0.0014563	0.00740368	Up	0.731029	1.49238	1.26527	1.81633	1.55401	4.27263	844762	GO:0006810,GO:0008137,GO:0009535,GO:0016021,GO:0016651,GO:0019684,GO:0048038,GO:0055114	transport|NADH dehydrogenase (ubiquinone) activity|chloroplast thylakoid membrane|integral component of membrane|oxidoreductase activity, acting on NAD(P)H|photosynthesis, light reaction|quinone binding|oxidation-reduction process
AT4G15680	54.4404	27.954	80.9268	2.895	1.53356	2.65e-10	4.07e-09	Up	2.73717	2.79927	1.78606	7.64911	7.08896	6.26258	827245	GO:0005634,GO:0005737,GO:0009055,GO:0015035,GO:0045454,GO:0046872,GO:0051537	nucleus|cytoplasm|electron carrier activity|protein disulfide oxidoreductase activity|cell redox homeostasis|metal ion binding|2 iron, 2 sulfur cluster binding
ATCG01100	9.70055	4.97565	14.4255	2.89921	1.53566	0.0111288	0.0430003	Up	0.450212	0.0656929	0.267792	0.734387	0.405491	0.770384	844804	GO:0009507,GO:0009535,GO:0009536,GO:0016020,GO:0016021,GO:0016491,GO:0016655,GO:0019684,GO:0048038,GO:0055114	chloroplast|chloroplast thylakoid membrane|plastid|membrane|integral component of membrane|oxidoreductase activity|oxidoreductase activity, acting on NAD(P)H, quinone or similar compound as acceptor|photosynthesis, light reaction|quinone binding|oxidation-reduction process
AT4G31970	6.51691	3.33617	9.69765	2.90682	1.53944	0.0388374	0.120478	Up	0.0739505	0.151423	0	0.156723	0.210506	0.160182	829327	GO:0004497,GO:0005506,GO:0016020,GO:0016021,GO:0016705,GO:0016709,GO:0020037,GO:0042343,GO:0044550,GO:0055114,GO:0071456,GO:0098542	monooxygenase activity|iron ion binding|membrane|integral component of membrane|oxidoreductase activity, acting on paired donors, with incorporation or reduction of molecular oxygen|oxidoreductase activity, acting on paired donors, with incorporation or reduction of molecular oxygen, NAD(P)H as one donor, and incorporation of one atom of oxygen|heme binding|indole glucosinolate metabolic process|…
AT3G14395	12.3882	6.31844	18.458	2.92129	1.5466	0.0027804	0.0130842	Up	0.685478	0.580679	0.943395	1.69334	1.94743	2.44256	820661	GO:0008150	biological_process
AT4G22517	36.6486	18.5955	54.7016	2.94166	1.55663	1.5e-07	1.65e-06	Up	3.38812	1.98944	2.58216	8.90109	6.45322	8.20684	5008159	GO:0008233	peptidase activity
AT1G22065	13.7835	6.9885	20.5785	2.94463	1.55808	0.00154752	0.00781008	Up	0.868047	0.888863	0.567408	2.61625	1.84112	2.31021	6240889	GO:0003674,GO:0005575,GO:0008150	molecular_function|cellular_component|biological_process
AT3G43840	9.91287	4.98774	14.838	2.97489	1.57284	0.00856644	0.034427	Up	0.618323	0	0	0.666333	0	0	823497	GO:0005737,GO:0006629,GO:0016021,GO:0016627	cytoplasm|lipid metabolic process|integral component of membrane|oxidoreductase activity, acting on the CH-CH group of donors
AT1G57750	21.4041	10.6526	32.1555	3.01855	1.59386	4.57e-05	0.000327764	Up	0.261895	0.292044	0.29719	0.94146	0.719915	0.893228	842150	GO:0004497,GO:0005506,GO:0005783,GO:0005789,GO:0009055,GO:0010025,GO:0016021,GO:0016491,GO:0016705,GO:0020037,GO:0046872,GO:0055114,GO:0080133	monooxygenase activity|iron ion binding|endoplasmic reticulum|endoplasmic reticulum membrane|electron carrier activity|wax biosynthetic process|integral component of membrane|oxidoreductase activity|oxidoreductase activity, acting on paired donors, with incorporation or reduction of molecular oxygen|heme binding|metal ion binding|oxidation-reduction process|midchain alkane hydroxylase activity	path:ath00073	Cutin, suberine and wax biosynthesis
AT4G15700	124.039	61.5428	186.535	3.03099	1.59979	6.22e-20	1.91e-18	Up	5.93145	5.21942	5.9646	23.6795	18.1824	17.6131	827247	GO:0005634,GO:0005737,GO:0009055,GO:0015035,GO:0045454,GO:0046872,GO:0051537	nucleus|cytoplasm|electron carrier activity|protein disulfide oxidoreductase activity|cell redox homeostasis|metal ion binding|2 iron, 2 sulfur cluster binding
AT1G13420	14.768	7.30142	22.2346	3.04524	1.60656	0.000751311	0.00414218	Up	0.378079	0.207903	0.17666	0.898408	0.614549	0.791021	837902	GO:0005737,GO:0008146,GO:0009735,GO:0016740	cytoplasm|sulfotransferase activity|response to cytokinin|transferase activity
AT3G29639	12.1342	5.99844	18.27	3.04579	1.60682	0.00234157	0.0112674	Up	0.261148	0.390823	0	1.49854	0.408399	1.4283	5008042
AT4G04745	37.3425	18.2997	56.3852	3.08121	1.6235	3.52e-08	4.19e-07	Up	2.06044	1.99013	0.923703	4.61054	5.47461	5.10702	825810	GO:0008150	biological_process
AT1G62190	5.46286	2.66582	8.25991	3.09846	1.63155	0.0458878	0.137369	Up	0	0.0923617	0.236375	0.193327	0.243142	0.335427	842515	GO:0006631,GO:0016021,GO:0016491,GO:0031969	fatty acid metabolic process|integral component of membrane|oxidoreductase activity|chloroplast membrane
AT5G65800	24.0111	11.6477	36.3746	3.1229	1.64289	1.01e-05	8.17e-05	Up	0.30926	0.33702	0.17177	0.852055	0.983274	0.703282	836709	GO:0001944,GO:0003824,GO:0009058,GO:0009693,GO:0009735,GO:0009835,GO:0016847,GO:0030170,GO:0042218,GO:0051301	vasculature development|catalytic activity|biosynthetic process|ethylene biosynthetic process|response to cytokinin|fruit ripening|1-aminocyclopropane-1-carboxylate synthase activity|pyridoxal phosphate binding|1-aminocyclopropane-1-carboxylate biosynthetic process|cell division	path:ath00270	Cysteine and methionine metabolism
AT4G15670	77.1608	37.322	117	3.13487	1.64841	7.29e-16	1.75e-14	Up	0.489995	2.10722	1.73914	5.74644	5.21917	4.45753	827244	GO:0005634,GO:0005737,GO:0009055,GO:0015035,GO:0045454,GO:0046872,GO:0051537	nucleus|cytoplasm|electron carrier activity|protein disulfide oxidoreductase activity|cell redox homeostasis|metal ion binding|2 iron, 2 sulfur cluster binding
AT2G01300	15.1305	7.30496	22.9559	3.14252	1.65192	0.000477046	0.00276766	Up	0.674669	0.25215	0.676144	1.89612	1.53631	1.5433	814658	GO:0008150	biological_process
AT4G26590	10.3349	4.98803	15.6817	3.14387	1.65254	0.0455907	0.136676	Up	0.0670592	0.102388	0.0347666	0.285219	0.0717376	0.279692	828766	GO:0015031,GO:0015833,GO:0016020,GO:0016021,GO:0055085	protein transport|peptide transport|membrane|integral component of membrane|transmembrane transport
ATMG01200	6.21266	2.99466	9.43067	3.14917	1.65497	0.0330466	0.105962	Up	0.0993945	0.101755	0.259461	0.647408	0.540929	0.279901	3890477	GO:0016021,GO:0031966	integral component of membrane|mitochondrial membrane
AT4G37770	26.1886	12.3201	40.057	3.25134	1.70104	1.89e-06	1.74e-05	Up	0.247233	0.300246	0.381987	1.04324	1.15461	0.823119	829933	GO:0003824,GO:0009058,GO:0009693,GO:0009835,GO:0016847,GO:0030170,GO:0042218,GO:0042802	catalytic activity|biosynthetic process|ethylene biosynthetic process|fruit ripening|1-aminocyclopropane-1-carboxylate synthase activity|pyridoxal phosphate binding|1-aminocyclopropane-1-carboxylate biosynthetic process|identical protein binding	path:ath00270	Cysteine and methionine metabolism
AT2G22460	5.70285	2.66198	8.74373	3.28467	1.71575	0.0354763	0.112102	Up	0.096261	0.097481	0.197915	0.55618	0.254038	0.267038	816778
AT3G21330	9.24477	4.31414	14.1754	3.2858	1.71625	0.00617152	0.0259718	Up	0.136046	0.0686073	0.0932937	0.42743	0.382174	0.166418	821687	GO:0003677,GO:0003700,GO:0005634,GO:0006351,GO:0006355,GO:0046983	DNA binding|transcription factor activity, sequence-specific DNA binding|nucleus|transcription, DNA-templated|regulation of transcription, DNA-templated|protein dimerization activity
AT1G08590	11.3922	5.30478	17.4797	3.29508	1.72032	0.00168709	0.00844359	Up	0.107946	0.0242976	0.0370805	0.202999	0.165618	0.254792	837381	GO:0001653,GO:0001944,GO:0004672,GO:0004675,GO:0005515,GO:0005524,GO:0005886,GO:0006468,GO:0007178,GO:0009506,GO:0009755,GO:0010067,GO:0016021,GO:0030154,GO:0031625,GO:0046777	peptide receptor activity|vasculature development|protein kinase activity|transmembrane receptor protein serine/threonine kinase activity|protein binding|ATP binding|plasma membrane|protein phosphorylation|transmembrane receptor protein serine/threonine kinase signaling pathway|plasmodesma|hormone-mediated signaling pathway|procambium histogenesis|integral component of membrane|cell differentiati…
AT3G59370	12.1891	5.66902	18.7093	3.30027	1.72258	0.00123001	0.0063914	Up	0.245206	0.433699	0.379432	1.51252	0.914863	0.849146	825106	GO:0005575,GO:0008150	cellular_component|biological_process
AT3G49620	64.2696	29.2331	99.3061	3.39705	1.76428	2.91e-10	4.44e-09	Up	1.03756	0.681308	0.696882	2.84856	3.06383	2.1347	824124	GO:0005506,GO:0009723,GO:0016491,GO:0016706,GO:0055114	iron ion binding|response to ethylene|oxidoreductase activity|oxidoreductase activity, acting on paired donors, with incorporation or reduction of molecular oxygen, 2-oxoglutarate as one donor, and incorporation of one atom each of oxygen into both donors|oxidation-reduction process
AT1G24260	27.2419	12.3714	42.1124	3.404	1.76723	8.06e-05	0.000552171	Up	0.0304022	0.399844	0.345168	0.735095	0.865482	1.03807	839040	GO:0001708,GO:0003677,GO:0003700,GO:0005515,GO:0005634,GO:0006351,GO:0006355,GO:0009908,GO:0010093,GO:0046983,GO:0048481,GO:0048833	cell fate specification|DNA binding|transcription factor activity, sequence-specific DNA binding|protein binding|nucleus|transcription, DNA-templated|regulation of transcription, DNA-templated|flower development|specification of floral organ identity|protein dimerization activity|ovule development|specification of floral organ number
AT1G62770	53.4667	23.9929	82.9404	3.45688	1.78947	5.31e-13	1.05e-11	Up	1.25476	1.71659	0.787019	4.32332	3.88832	4.58016	842576	GO:0004857,GO:0010014,GO:0010089,GO:0030599,GO:0043086	enzyme inhibitor activity|meristem initiation|xylem development|pectinesterase activity|negative regulation of catalytic activity
AT5G44440	5.20789	2.3296	8.08619	3.47107	1.79538	0.0377283	0.117692	Up	0.0605684	0.0616022	0.0209441	0.21372	0.193757	0.0936306	834471	GO:0003824,GO:0008762,GO:0016491,GO:0016614,GO:0050660,GO:0055114	catalytic activity|UDP-N-acetylmuramate dehydrogenase activity|oxidoreductase activity|oxidoreductase activity, acting on CH-OH group of donors|flavin adenine dinucleotide binding|oxidation-reduction process
AT4G04760	14.4485	6.34675	22.5502	3.55304	1.82905	0.000170041	0.00109066	Up	0.0389658	0.119938	0.122375	0.447427	0.2473	0.288295	825812	GO:0005215,GO:0016020,GO:0016021,GO:0022857,GO:0022891,GO:0055085	transporter activity|membrane|integral component of membrane|transmembrane transporter activity|substrate-specific transmembrane transporter activity|transmembrane transport
AT1G10550	35.1164	15.2918	54.941	3.59285	1.84513	2.56e-09	3.51e-08	Up	0.656677	0.509311	0.479717	1.81404	2.07254	1.86518	837596	GO:0004553,GO:0005618,GO:0005887,GO:0005975,GO:0006073,GO:0009831,GO:0010411,GO:0016762,GO:0042546,GO:0048046	hydrolase activity, hydrolyzing O-glycosyl compounds|cell wall|integral component of plasma membrane|carbohydrate metabolic process|cellular glucan metabolic process|plant-type cell wall modification involved in multidimensional cell growth|xyloglucan metabolic process|xyloglucan:xyloglucosyl transferase activity|cell wall biogenesis|apoplast
AT4G22513	59.7251	25.6194	93.8308	3.66249	1.87282	3.09e-15	7.08e-14	Up	3.81612	3.74924	3.93309	14.8141	15.3721	11.4212	5008158
AT3G03830	39.4693	16.6354	62.3031	3.7452	1.90504	6.55e-11	1.06e-09	Up	2.29356	2.21395	1.29752	7.04336	7.19936	7.54643	821123	GO:0003674,GO:0009733,GO:0009741	molecular_function|response to auxin|response to brassinosteroid	path:ath04075	Plant hormone signal transduction
AT3G14630	4.81106	2.00459	7.61753	3.80004	1.92601	0.0311744	0.101056	Up	0	0.0735331	0.025024	0.179037	0.128502	0.133607	820691	GO:0004497,GO:0005506,GO:0009055,GO:0016491,GO:0016705,GO:0020037,GO:0046872,GO:0055114	monooxygenase activity|iron ion binding|electron carrier activity|oxidoreductase activity|oxidoreductase activity, acting on paired donors, with incorporation or reduction of molecular oxygen|heme binding|metal ion binding|oxidation-reduction process
AT4G15660	176.05	73.1572	278.943	3.81292	1.9309	2.06e-44	1.71e-42	Up	3.6899	3.97856	4.53468	16.8748	17.8682	15.8263	827243	GO:0005634,GO:0005737,GO:0009055,GO:0015035,GO:0045454,GO:0046872,GO:0051537	nucleus|cytoplasm|electron carrier activity|protein disulfide oxidoreductase activity|cell redox homeostasis|metal ion binding|2 iron, 2 sulfur cluster binding
AT1G61810	16.9674	7.00001	26.9347	3.84781	1.94404	1.74e-05	0.000135076	Up	0.113929	0.161461	0.142025	0.449141	0.430084	0.501047	842478	GO:0003824,GO:0004553,GO:0005975,GO:0008152,GO:0008422,GO:0016787,GO:0016798,GO:0047782	catalytic activity|hydrolase activity, hydrolyzing O-glycosyl compounds|carbohydrate metabolic process|metabolic process|beta-glucosidase activity|hydrolase activity|hydrolase activity, acting on glycosyl bonds|coniferin beta-glucosidase activity	path:ath00500,path:ath00460,path:ath00940	Starch and sucrose metabolism|Cyanoamino acid metabolism|Phenylpropanoid biosynthesis
AT5G63225	21.8271	8.96862	34.6856	3.86743	1.95138	8.23e-07	8.1e-06	Up	1.0961	0.739524	1.3918	3.03908	5.00146	4.67259	5008330	GO:0003674,GO:0008150,GO:0016787	molecular_function|biological_process|hydrolase activity
AT3G50010	10.5248	4.31385	16.7357	3.87954	1.95589	0.000874746	0.0047269	Up	0.0959441	0.0390427	0.119363	0.282386	0.467713	0.230125	824163	GO:0008270,GO:0047134,GO:0055114	zinc ion binding|protein-disulfide reductase activity|oxidation-reduction process
AT4G33790	241.825	98.8256	384.824	3.89398	1.96124	3.4e-62	4.2e-60	Up	2.0272	1.9403	2.13322	7.18307	7.9323	8.21919	829521	GO:0005783,GO:0006629,GO:0010025,GO:0010345,GO:0035336,GO:0080019	endoplasmic reticulum|lipid metabolic process|wax biosynthetic process|suberin biosynthetic process|long-chain fatty-acyl-CoA metabolic process|fatty-acyl-CoA reductase (alcohol-forming) activity	path:ath00073,path:ath04146	Cutin, suberine and wax biosynthesis|Peroxisome
AT1G55010	4.10934	1.6442	6.57449	3.9986	1.9995	0.0427789	0.130085	Up	1.34441	0	0	0	1.43449	1.21956	841943	GO:0005576,GO:0006952,GO:0031640,GO:0050832	extracellular region|defense response|killing of cells of other organism|defense response to fungus
AT4G30290	102.956	40.6628	165.249	4.06389	2.02286	5.89e-29	2.83e-27	Up	1.22298	1.95338	1.18006	5.90196	5.86152	6.36753	829152	GO:0004553,GO:0005618,GO:0005975,GO:0006073,GO:0008283,GO:0010411,GO:0016762,GO:0042546,GO:0048046,GO:0071365,GO:0071555,GO:0080039	hydrolase activity, hydrolyzing O-glycosyl compounds|cell wall|carbohydrate metabolic process|cellular glucan metabolic process|cell proliferation|xyloglucan metabolic process|xyloglucan:xyloglucosyl transferase activity|cell wall biogenesis|apoplast|cellular response to auxin stimulus|cell wall organization|xyloglucan endotransglucosylase activity
AT2G20170	9.30583	3.66884	14.9428	4.0729	2.02606	0.00118568	0.00618196	Up	0	0	0	0	0	0	816537	GO:0003674	molecular_function
AT3G05727	37.5017	14.6418	60.3617	4.12257	2.04354	3.5e-11	5.85e-10	Up	1.58512	1.60318	1.52274	6.25744	7.71509	5.14962	3768785	GO:0005576,GO:0031640,GO:0050832	extracellular region|killing of cells of other organism|defense response to fungus
AT3G01420	16.2456	6.29543	26.1958	4.16108	2.05696	0.000497693	0.00287401	Up	0.1529	0.0690536	0.0175845	0.395446	0.434457	0.267598	821135	GO:0001561,GO:0004601,GO:0006629,GO:0006979,GO:0008219,GO:0009626,GO:0009627,GO:0009737,GO:0009751,GO:0012511,GO:0016702,GO:0020037,GO:0031408,GO:0034614,GO:0042742,GO:0046872,GO:0050832,GO:0055114,GO:0071446,GO:0071732,GO:1902609	fatty acid alpha-oxidation|peroxidase activity|lipid metabolic process|response to oxidative stress|cell death|plant-type hypersensitive response|systemic acquired resistance|response to abscisic acid|response to salicylic acid|monolayer-surrounded lipid storage body|oxidoreductase activity, acting on single donors with incorporation of molecular oxygen, incorporation of two atoms of oxygen|heme …	path:ath00592	alpha-Linolenic acid metabolism
AT5G62165	70.564	26.6257	114.502	4.30044	2.10449	1.73e-21	5.82e-20	Up	0.802748	0.716559	0.636432	2.80115	2.57629	2.70694	836337	GO:0003677,GO:0003700,GO:0005634,GO:0006351,GO:0006355,GO:0009838,GO:0009909,GO:0010048,GO:0010150,GO:0043481,GO:0046983,GO:0048440,GO:0048481,GO:0080187	DNA binding|transcription factor activity, sequence-specific DNA binding|nucleus|transcription, DNA-templated|regulation of transcription, DNA-templated|abscission|regulation of flower development|vernalization response|leaf senescence|anthocyanin accumulation in tissues in response to UV light|protein dimerization activity|carpel development|ovule development|floral organ senescence
AT1G17615	7.95256	2.99878	12.9063	4.30386	2.10563	0.00204882	0.0100277	Up	0.0367476	0.0746065	0.0762226	0.347605	0.465943	0.405784	838338	GO:0005515,GO:0007165,GO:0043531	protein binding|signal transduction|ADP binding
AT5G12030	5.35103	1.9928	8.70927	4.37038	2.12776	0.0136816	0.0511343	Up	0.170299	0.115044	0.0587914	0.599494	0.543256	0.314594	831076	GO:0005829,GO:0006457,GO:0006972,GO:0009408,GO:0009644,GO:0042542,GO:0051082	cytosol|protein folding|hyperosmotic response|response to heat|response to high light intensity|response to hydrogen peroxide|unfolded protein binding	path:ath04141	Protein processing in endoplasmic reticulum
AT4G12520	5.52357	1.99692	9.05022	4.53208	2.18017	0.0103383	0.0404587	Up	0.370713	0.377477	0	1.30849	1.3142	0.800172	826864
AT3G21320	8.43044	2.99466	13.8662	4.63032	2.21111	0.000905002	0.00486622	Up	0.0394681	0.0394364	0.100432	0.227017	0.144765	0.324652	821686	GO:0008150	biological_process
AT5G57550	34.4926	11.9842	57.0009	4.75634	2.24985	3.05e-12	5.6e-11	Up	0.446867	0.536498	0.377277	2.00014	2.60131	1.84541	835859	GO:0004553,GO:0005618,GO:0005975,GO:0006073,GO:0009832,GO:0010411,GO:0016762,GO:0042546,GO:0048046,GO:0071555	hydrolase activity, hydrolyzing O-glycosyl compounds|cell wall|carbohydrate metabolic process|cellular glucan metabolic process|plant-type cell wall biogenesis|xyloglucan metabolic process|xyloglucan:xyloglucosyl transferase activity|cell wall biogenesis|apoplast|cell wall organization
AT1G15825	9.77689	3.32024	16.2335	4.88926	2.28962	0.000229054	0.00142828	Up	0.935839	0.545534	0	0.415285	1.80134	1.1813	838152	GO:0003674,GO:0005575,GO:0008150	molecular_function|cellular_component|biological_process
AT3G46230	5.94257	2.00872	9.87643	4.91678	2.29771	0.00452699	0.019963	Up	0.0415091	0.169427	0.0425077	0.26783	0.491096	0.464061	823768	GO:0005737,GO:0009408	cytoplasm|response to heat	path:ath04141	Protein processing in endoplasmic reticulum
AT5G04970	7.00829	2.32105	11.6955	5.03889	2.33311	0.00499119	0.0217093	Up	0.0189715	0	0.0979087	0.305698	0.142733	0.176007	830379	GO:0004857,GO:0005576,GO:0005618,GO:0030599,GO:0042545,GO:0045330,GO:0045490	enzyme inhibitor activity|extracellular region|cell wall|pectinesterase activity|cell wall modification|aspartyl esterase activity|pectin catabolic process	path:ath00040,path:ath00500	Pentose and glucuronate interconversions|Starch and sucrose metabolism
AT5G14180	15.0465	4.97978	25.1133	5.04305	2.3343	0.000339121	0.00203464	Up	0.111073	0.0851127	0.0869996	0.533348	0.835001	0.38724	831268	GO:0002213,GO:0004806,GO:0005576,GO:0006629,GO:0016042,GO:0016298,GO:0016788	defense response to insect|triglyceride lipase activity|extracellular region|lipid metabolic process|lipid catabolic process|lipase activity|hydrolase activity, acting on ester bonds
AT4G22505	43.7324	12.9474	74.5174	5.75539	2.52491	5.29e-18	1.45e-16	Up	0.45257	0.274851	0.108554	1.54484	1.70214	1.6948	5008157
AT5G38910	4.5414	1.32332	7.75949	5.86365	2.5518	0.013897	0.0517869	Up	0.229033	0	0	0.487276	0.487907	0.279211	833883	GO:0030145,GO:0045735,GO:0048046	manganese ion binding|nutrient reservoir activity|apoplast
AT1G12672	3.46981	0.998316	5.9413	5.95132	2.57321	0.0235084	0.0797944	Up	0	0.106218	0.108503	0	0.777409	0.290325	5007692
AT1G78500	6.96174	2.00047	11.923	5.96011	2.57534	0.000754147	0.0041508	Up	0.0161484	0.0165359	0.0507138	0.170229	0.15473	0.164655	844186	GO:0016866,GO:0031559,GO:0042299	intramolecular transferase activity|oxidosqualene cyclase activity|lupeol synthase activity	path:ath00909	Sesquiterpenoid and triterpenoid biosynthesis
AT5G38396	3.50234	0.99448	6.01021	6.04356	2.5954	0.0231913	0.0788938	Up	0.0765807	0	0	0.160163	0.242369	0.105724	833826	GO:0005515	protein binding
AT4G40090	3.51927	0.998024	6.04052	6.05248	2.59753	0.0400388	0.123417	Up	0	0	0.262022	0.91403	0.183182	0.394767	830172	GO:0005886,GO:0007275,GO:0031225	plasma membrane|multicellular organismal development|anchored component of membrane
AT4G11650	16.9201	4.67512	29.1651	6.23837	2.64117	3.61e-08	4.29e-07	Up	0.155439	0.31478	0.0804164	1.19154	0.867739	1.21671	826770	GO:0009651,GO:0009816,GO:0009817	response to salt stress|defense response to bacterium, incompatible interaction|defense response to fungus, incompatible interaction
AT3G13840	3.6964	1.00628	6.38651	6.34667	2.666	0.0394674	0.122034	Up	0	0.0560011	0.0284754	0.262936	0.0879968	0.101976	820596	GO:0003700,GO:0005634,GO:0006351,GO:0006355	transcription factor activity, sequence-specific DNA binding|nucleus|transcription, DNA-templated|regulation of transcription, DNA-templated
AT5G41780	3.69495	0.994189	6.39571	6.43309	2.68551	0.0167369	0.0602851	Up	0.0178607	0	0.0183281	0.11309	0.0942913	0.0494633	834183	GO:0008150	biological_process
AT4G38880	6.81615	1.67988	11.9524	7.11503	2.83087	0.000349752	0.00209019	Up	0	0.111431	0.0283519	0.202602	0.291085	0.302526	830043	GO:0004044,GO:0006189,GO:0006541,GO:0009113,GO:0009116,GO:0009570,GO:0046872,GO:0051536	amidophosphoribosyltransferase activity|'de novo' IMP biosynthetic process|glutamine metabolic process|purine nucleobase biosynthetic process|nucleoside metabolic process|chloroplast stroma|metal ion binding|iron-sulfur cluster binding	path:ath00230,path:ath00250	Purine metabolism|Alanine, aspartate and glutamate metabolism
AT1G15050	5.43086	1.33128	9.53043	7.15884	2.83973	0.00152521	0.00771452	Up	0.0878464	0	0	0.0924379	0.559242	0.404049	838070	GO:0003700,GO:0005515,GO:0005634,GO:0006351,GO:0006355,GO:0009733,GO:0009734,GO:0046983	transcription factor activity, sequence-specific DNA binding|protein binding|nucleus|transcription, DNA-templated|regulation of transcription, DNA-templated|response to auxin|auxin-activated signaling pathway|protein dimerization activity	path:ath04075	Plant hormone signal transduction
AT1G62440	24.7217	5.6295	43.8139	7.78292	2.96031	4.73e-07	4.82e-06	Up	0.172757	0.0573292	0.0584642	0.837175	0.550945	0.893222	842542	GO:0005576,GO:0005618,GO:0007275,GO:0071555	extracellular region|cell wall|multicellular organismal development|cell wall organization
AT5G37940	78.8492	15.6687	142.03	9.06456	3.18024	1.86e-32	1.04e-30	Up	0.408653	0.724113	0.387256	4.1213	5.50279	3.95443	833773	GO:0008270,GO:0016491,GO:0055114	zinc ion binding|oxidoreductase activity|oxidation-reduction process
AT5G38940	14.3426	2.66994	26.0153	9.74375	3.28448	4.71e-09	6.24e-08	Up	0.0590018	0.176532	0.180726	1.78781	0.942345	0.861408	833886	GO:0005618,GO:0009651,GO:0030145,GO:0045735,GO:0048046	cell wall|response to salt stress|manganese ion binding|nutrient reservoir activity|apoplast
AT4G35810	6.08986	0.998316	11.1814	11.2003	3.48546	0.000110702	0.000737595	Up	0	0.0461785	0.0468987	0.193048	0.579318	0.462612	829735	GO:0005506,GO:0016491,GO:0016705,GO:0016706,GO:0031418,GO:0055114	iron ion binding|oxidoreductase activity|oxidoreductase activity, acting on paired donors, with incorporation or reduction of molecular oxygen|oxidoreductase activity, acting on paired donors, with incorporation or reduction of molecular oxygen, 2-oxoglutarate as one donor, and incorporation of one atom each of oxygen into both donors|L-ascorbic acid binding|oxidation-reduction process	path:ath00330	Arginine and proline metabolism
AT4G25100	2119.73	332.998	3906.46	11.7312	3.55228	0	0	Up	6.59877	7.54009	6.5412	83.7649	89.055	80.3516	828613	GO:0004784,GO:0005507,GO:0005737,GO:0005739,GO:0005886,GO:0006801,GO:0006979,GO:0007623,GO:0009507,GO:0009570,GO:0009579,GO:0009642,GO:0009941,GO:0010193,GO:0016491,GO:0019430,GO:0031969,GO:0046686,GO:0046688,GO:0046872,GO:0055114	superoxide dismutase activity|copper ion binding|cytoplasm|mitochondrion|plasma membrane|superoxide metabolic process|response to oxidative stress|circadian rhythm|chloroplast|chloroplast stroma|thylakoid|response to light intensity|chloroplast envelope|response to ozone|oxidoreductase activity|removal of superoxide radicals|chloroplast membrane|response to cadmium ion|response to copper ion|meta…	path:ath04146	Peroxisome
AT5G47635	2.31609	0.336802	4.29538	12.7534	3.67281	0.024591	0.0828538	Up	0	0.0650748	0	0.0685122	0.411336	0.23846	834814	GO:0008150	biological_process
AT5G53810	2.33186	0.328839	4.33488	13.1824	3.72054	0.0243592	0.0822423	Up	0.0271556	0	0	0.114501	0.144335	0.100359	835462	GO:0008168,GO:0008171,GO:0016740,GO:0032259,GO:0046983	methyltransferase activity|O-methyltransferase activity|transferase activity|methylation|protein dimerization activity
AT2G16385	2.95495	0.328839	5.58105	16.972	4.08508	0.00561694	0.0239333	Up	0.11163	0	0	0.351252	0.589236	0.719777	2745542	GO:0003674,GO:0008150	molecular_function|biological_process
AT1G70880	3.53972	0.332675	6.74676	20.2803	4.34201	0.00168943	0.00845158	Up	0	0	0.0507457	0.469247	0.313562	0.18158	843425	GO:0006952,GO:0009607	defense response|response to biotic stimulus
AT5G38930	3.52562	0.328839	6.72241	20.4428	4.35352	0.00170549	0.0085282	Up	0	0	0	0.511958	0.0850567	0.220329	833885	GO:0005618,GO:0030145,GO:0045735,GO:0048046	cell wall|manganese ion binding|nutrient reservoir activity|apoplast
AT3G01345	1270.24	11.9476	2528.52	211.634	7.72542	0	0	Up	0.588505	0.27862	0.570748	102.233	101.527	97.0058	2745868	GO:0004553,GO:0004565,GO:0005773,GO:0005975,GO:0008152	hydrolase activity, hydrolyzing O-glycosyl compounds|beta-galactosidase activity|vacuole|carbohydrate metabolic process|metabolic process
AT1G34440	2.788	0	5.576	Inf	Inf	0.00122866	0.00638707	Up	0	0	0	0	0	0	840347	GO:0008150	biological_process
AT2G03560	1.51748	0	3.03496	Inf	Inf	0.0347554	0.110393	Up	0	0	0	0.143061	0.0723132	0.0631247	814885	GO:0005515	protein binding
AT2G33175	2.68138	0	5.36277	Inf	Inf	0.00178571	0.00887687	Up	0	0	0	0.334362	0.111187	0	7922330	GO:0003674,GO:0008150	molecular_function|biological_process
AT2G34030	2.00662	0	4.01324	Inf	Inf	0.00982005	0.0387963	Up	0	0	0	0.0622729	0.216868	0.0811554	817964	GO:0005509,GO:0008150	calcium ion binding|biological_process
AT5G41890	1.48303	0	2.96605	Inf	Inf	0.0357366	0.112711	Up	0	0	0	0.039566	0	0.10287	834194	GO:0016042,GO:0016788	lipid catabolic process|hydrolase activity, acting on ester bonds
AT5G48550	1.66567	0	3.33135	Inf	Inf	0.0230841	0.0785994	Up	0	0	0	0.0298981	0.120388	0.0785351	834911	GO:0005515,GO:0008150	protein binding|biological_process
AT2G16005	1.83413	3.66826	0	0	#NAME?	0.0149591	0.0549353	Down	0.168289	0.170448	0.434425	0	0	0	816096
AT2G30670	2.00268	4.00535	0	0	#NAME?	0.00976374	0.0386138	Down	0.0685193	0.277163	0.211439	0	0	0	817617	GO:0005575,GO:0008152,GO:0016491,GO:0055114	cellular_component|metabolic process|oxidoreductase activity|oxidation-reduction process	path:ath00960	Tropane, piperidine and pyridine alkaloid biosynthesis
AT3G44570	1.65791	3.31582	0	0	#NAME?	0.0230599	0.0785615	Down	0.0512053	0	0.0525418	0	0	0	823582	GO:0008150	biological_process
AT5G20860	1.49954	2.99907	0	0	#NAME?	0.0350293	0.111062	Down	0.053203	0.108144	0.0551384	0	0	0	832209	GO:0004857,GO:0005576,GO:0005618,GO:0030599,GO:0042545,GO:0045330,GO:0045490	enzyme inhibitor activity|extracellular region|cell wall|pectinesterase activity|cell wall modification|aspartyl esterase activity|pectin catabolic process
AT5G53710	1.82425	3.6485	0	0	#NAME?	0.0150808	0.0552873	Down	0.427563	0.173406	0.353941	0	0	0	835452	GO:0008150	biological_process

## Sheet: fls_Drought-vs-fls_CK-diff-pval
gene_id	baseMean	baseMean_control_fls_CK	baseMean_case_fls_Drought	foldChange	log2FoldChange	pval	padj	up_down	expression_fls_CK_1	expression_fls_CK_2	expression_fls_CK_3	expression_fls_Drought_1	expression_fls_Drought_2	expression_fls_Drought_3	geneID	GO_id	GO_term	Pathway_id	Pahtway_description
AT3G01345	1270.79	2537.58	3.98701	0.00157118	-9.31393	0	0	Down	102.233	101.527	97.0058	0.311935	0.119307	0.0861597	2745868	GO:0004553,GO:0004565,GO:0005773,GO:0005975,GO:0008152	hydrolase activity, hydrolyzing O-glycosyl compounds|beta-galactosidase activity|vacuole|carbohydrate metabolic process|metabolic process
AT3G56980	31.0732	60.1817	1.96477	0.0326473	-4.93689	1.92e-27	7.93e-26	Down	2.64955	2.79234	2.37416	0.136033	0.182117	0.0656748	824865	GO:0003677,GO:0003700,GO:0005634,GO:0006351,GO:0006355,GO:0010106,GO:0046983,GO:0055072	DNA binding|transcription factor activity, sequence-specific DNA binding|nucleus|transcription, DNA-templated|regulation of transcription, DNA-templated|cellular response to iron ion starvation|protein dimerization activity|iron ion homeostasis
AT4G15680	42.1008	81.2145	2.987	0.0367791	-4.76497	9.42e-36	5.69e-34	Down	7.64911	7.08896	6.26258	0.290812	0.259297	0.280909	827245	GO:0005634,GO:0005737,GO:0009055,GO:0015035,GO:0045454,GO:0046872,GO:0051537	nucleus|cytoplasm|electron carrier activity|protein disulfide oxidoreductase activity|cell redox homeostasis|metal ion binding|2 iron, 2 sulfur cluster binding
AT4G27290	3.88399	7.42477	0.343209	0.0462249	-4.43519	0.0426226	0.132653	Down	0.0348795	0.211086	0.0153733	0	0	0	828837	GO:0001653,GO:0004672,GO:0004674,GO:0004675,GO:0005515,GO:0005516,GO:0005524,GO:0005886,GO:0006468,GO:0007178,GO:0009506,GO:0009755,GO:0030246,GO:0031625,GO:0046777,GO:0048544	peptide receptor activity|protein kinase activity|protein serine/threonine kinase activity|transmembrane receptor protein serine/threonine kinase activity|protein binding|calmodulin binding|ATP binding|plasma membrane|protein phosphorylation|transmembrane receptor protein serine/threonine kinase signaling pathway|plasmodesma|hormone-mediated signaling pathway|carbohydrate binding|ubiquitin protei…
AT5G50790	7.23178	13.8037	0.659859	0.047803	-4.38675	1.61e-05	0.000130014	Down	0.851061	0.285922	0.457411	0	0.0450747	0.0491096	835151	GO:0005887,GO:0008515,GO:0015770,GO:0016021,GO:0034219,GO:0051119	integral component of plasma membrane|sucrose transmembrane transporter activity|sucrose transport|integral component of membrane|carbohydrate transmembrane transport|sugar transmembrane transporter activity
AT2G35733	2.85143	5.36705	0.335806	0.0625681	-3.99843	0.0072585	0.0308536	Down	0	0	8.58e-07	0	0	1.64094	818144	GO:0008150,GO:0009688	biological_process|abscisic acid biosynthetic process
AT3G49620	53.3168	99.6565	6.97706	0.0700111	-3.83627	1.63e-25	6.24e-24	Down	2.84856	3.06383	2.1347	0.205001	0.152163	0.263737	824124	GO:0005506,GO:0009723,GO:0016491,GO:0016706,GO:0055114	iron ion binding|response to ethylene|oxidoreductase activity|oxidoreductase activity, acting on paired donors, with incorporation or reduction of molecular oxygen, 2-oxoglutarate as one donor, and incorporation of one atom each of oxygen into both donors|oxidation-reduction process
AT5G03860	2.35282	4.36984	0.335806	0.0768464	-3.70188	0.0377296	0.120205	Down	0.0384864	0.154455	0.0502484	0.0207218	0	0	831690	GO:0003824,GO:0004474,GO:0006097,GO:0006099,GO:0009514,GO:0016740	catalytic activity|malate synthase activity|glyoxylate cycle|tricarboxylic acid cycle|glyoxysome|transferase activity	path:ath01200,path:ath00620,path:ath00630	Carbon metabolism|Pyruvate metabolism|Glyoxylate and dicarboxylate metabolism
AT3G46280	20.6423	38.2636	3.02096	0.0789512	-3.6629	2.01e-14	4.18e-13	Down	0.802607	0.829361	0.823186	0.0517552	0.0231212	0.12444	823773	GO:0002679,GO:0006857,GO:0006865,GO:0006888,GO:0008150,GO:0010200,GO:0016301,GO:0016310,GO:0043090	respiratory burst involved in defense response|oligopeptide transport|amino acid transport|ER to Golgi vesicle-mediated transport|biological_process|response to chitin|kinase activity|phosphorylation|amino acid import
AT4G22470	12.9386	23.9124	1.96477	0.0821653	-3.60533	3.2e-09	4.26e-08	Down	1.03035	0.699336	0.944846	0.0864391	0.117087	0.0413522	828342	GO:0006508,GO:0006865,GO:0008233,GO:0015824	proteolysis|amino acid transport|peptidase activity|proline transport
AT1G18990	4.37328	8.07494	0.671612	0.0831724	-3.58775	0.00111458	0.00609023	Down	0.192343	0.276824	0.14541	0.0295774	0	0	838480	GO:0003674,GO:0016021	molecular_function|integral component of membrane
AT5G50760	4.00708	7.38086	0.633299	0.0858029	-3.54283	0.00235031	0.0117052	Down	0.394247	0.661159	0.345904	0	0.125012	0	835148	GO:0003674,GO:0009733,GO:0010167,GO:0015706	molecular_function|response to auxin|response to nitrate|nitrate transport	path:ath04075	Plant hormone signal transduction
AT4G11460	34.7381	63.838	5.63819	0.0883202	-3.50111	2.92e-22	9.61e-21	Down	1.14001	0.964234	1.21023	0.0957597	0.1285	0.115791	826751	GO:0001653,GO:0004672,GO:0004675,GO:0005524,GO:0005886,GO:0006468,GO:0007178,GO:0009506,GO:0009755,GO:0016021,GO:0031625,GO:0046777	peptide receptor activity|protein kinase activity|transmembrane receptor protein serine/threonine kinase activity|ATP binding|plasma membrane|protein phosphorylation|transmembrane receptor protein serine/threonine kinase signaling pathway|plasmodesma|hormone-mediated signaling pathway|integral component of membrane|ubiquitin protein ligase binding|protein autophosphorylation
AT5G58840	3.80672	6.98013	0.633299	0.0907288	-3.4623	0.00343253	0.0162844	Down	0.0736378	0.110977	0.09654	0	0.0353245	0	836001	GO:0004252,GO:0005618,GO:0006508,GO:0008152,GO:0008233,GO:0008236,GO:0016787,GO:0042802,GO:0043086	serine-type endopeptidase activity|cell wall|proteolysis|metabolic process|peptidase activity|serine-type peptidase activity|hydrolase activity|identical protein binding|negative regulation of catalytic activity
AT2G18450	3.81612	6.96063	0.671612	0.0964874	-3.37352	0.00341447	0.0162187	Down	0.0983274	0.0594663	0.120427	0.0213527	0	0	816359	GO:0000104,GO:0005739,GO:0005749,GO:0006099,GO:0006121,GO:0008177,GO:0016491,GO:0016627,GO:0022900,GO:0045273,GO:0050660,GO:0055114	succinate dehydrogenase activity|mitochondrion|mitochondrial respiratory chain complex II, succinate dehydrogenase complex (ubiquinone)|tricarboxylic acid cycle|mitochondrial electron transport, succinate to ubiquinone|succinate dehydrogenase (ubiquinone) activity|oxidoreductase activity|oxidoreductase activity, acting on the CH-CH group of donors|electron transport chain|respiratory chain comple…	path:ath01200,path:ath00020,path:ath00190	Carbon metabolism|Citrate cycle (TCA cycle)|Oxidative phosphorylation
AT2G41240	113.191	205.85	20.5318	0.0997417	-3.32566	6.84e-65	9.2e-63	Down	9.07358	9.52667	8.90359	0.962905	0.674781	1.06374	818723	GO:0003677,GO:0003700,GO:0005634,GO:0006351,GO:0006355,GO:0009414,GO:0010106,GO:0046983,GO:0055072	DNA binding|transcription factor activity, sequence-specific DNA binding|nucleus|transcription, DNA-templated|regulation of transcription, DNA-templated|response to water deprivation|cellular response to iron ion starvation|protein dimerization activity|iron ion homeostasis
AT3G48360	1902.92	3442.14	363.697	0.10566	-3.2425	0	0	Down	89.1904	89.9807	83.5388	11.063	9.7278	9.328	823994	GO:0003712,GO:0004402,GO:0005515,GO:0005516,GO:0005634,GO:0005737,GO:0006355,GO:0007623,GO:0008270,GO:0009409,GO:0009553,GO:0009555,GO:0009611,GO:0009651,GO:0009733,GO:0009734,GO:0009737,GO:0009738,GO:0009743,GO:0009751,GO:0009753,GO:0010167,GO:0010182,GO:0016567,GO:0042542,GO:0051973	transcription cofactor activity|histone acetyltransferase activity|protein binding|calmodulin binding|nucleus|cytoplasm|regulation of transcription, DNA-templated|circadian rhythm|zinc ion binding|response to cold|embryo sac development|pollen development|response to wounding|response to salt stress|response to auxin|auxin-activated signaling pathway|response to abscisic acid|abscisic acid-activa…	path:ath00903,path:ath00945	Limonene and pinene degradation|Stilbenoid, diarylheptanoid and gingerol biosynthesis
AT2G26010	117.092	210.684	23.4996	0.11154	-3.16437	4.83e-63	6.21e-61	Down	24.7723	27.3551	25.3582	3.53074	3.05677	2.96801	817142	GO:0005576,GO:0006952,GO:0031640,GO:0050832	extracellular region|defense response|killing of cells of other organism|defense response to fungus
AT3G30730	3.0488	5.44514	0.652456	0.119824	-3.06102	0.0191204	0.06887	Down	0	0.968887	0	0	0	0	822811	GO:0005575,GO:0008150	cellular_component|biological_process
AT5G38910	4.36822	7.78649	0.949949	0.122	-3.03505	0.00859974	0.0355628	Down	0.487276	0.487907	0.279211	0	0.151788	0	833883	GO:0030145,GO:0045735,GO:0048046	manganese ion binding|nutrient reservoir activity|apoplast
AT2G42340	2.99266	5.33287	0.652456	0.122346	-3.03096	0.0196498	0.0703775	Down	0.302974	0.129661	0.223918	0.0466619	0	0	818835
AT3G56970	48.4267	85.9765	10.877	0.126511	-2.98266	3.78e-13	7.23e-12	Down	3.59085	3.17284	4.9164	0.578072	0.567809	0.167956	824864	GO:0003677,GO:0003700,GO:0005634,GO:0006351,GO:0006355,GO:0010106,GO:0046983,GO:0055072	DNA binding|transcription factor activity, sequence-specific DNA binding|nucleus|transcription, DNA-templated|regulation of transcription, DNA-templated|cellular response to iron ion starvation|protein dimerization activity|iron ion homeostasis
AT2G20800	2.86297	5.03952	0.686419	0.136207	-2.87612	0.0271505	0.0919767	Down	0.0657419	0.0438944	0.0764496	0	0	0.0227222	816609	GO:0005509,GO:0005739,GO:0005758,GO:0005777,GO:0008137,GO:0009536,GO:0016491,GO:0022900,GO:0031314,GO:0050660,GO:0055114	calcium ion binding|mitochondrion|mitochondrial intermembrane space|peroxisome|NADH dehydrogenase (ubiquinone) activity|plastid|oxidoreductase activity|electron transport chain|extrinsic component of mitochondrial inner membrane|flavin adenine dinucleotide binding|oxidation-reduction process
AT5G63600	8.07943	14.141	2.01789	0.142698	-2.80896	9.26e-05	0.000647039	Down	0.394219	0.15879	0.183841	0.0559233	0.0249774	0.0808961	836480	GO:0000041,GO:0006826,GO:0009416,GO:0009718,GO:0009744,GO:0009813,GO:0010106,GO:0010167,GO:0010224,GO:0015706,GO:0016491,GO:0016706,GO:0045431,GO:0046872,GO:0051555,GO:0055114	transition metal ion transport|iron ion transport|response to light stimulus|anthocyanin-containing compound biosynthetic process|response to sucrose|flavonoid biosynthetic process|cellular response to iron ion starvation|response to nitrate|response to UV-B|nitrate transport|oxidoreductase activity|oxidoreductase activity, acting on paired donors, with incorporation or reduction of molecular oxy…	path:ath00941	Flavonoid biosynthesis
AT3G21351	9.11059	15.925	2.29623	0.14419	-2.79395	0.000766907	0.00435268	Down	2.52303	2.16348	0.927606	0	0.347847	0.186665	10723059
AT4G08770	11.6499	20.3586	2.94128	0.144474	-2.79112	2.44e-06	2.25e-05	Down	0.642842	1.03375	0.5228	0.0456425	0.122145	0.0878869	826447	GO:0004601,GO:0005576,GO:0005773,GO:0006979,GO:0020037,GO:0042744,GO:0045926,GO:0046872,GO:0055114	peroxidase activity|extracellular region|vacuole|response to oxidative stress|heme binding|hydrogen peroxide catabolic process|negative regulation of growth|metal ion binding|oxidation-reduction process	path:ath00940	Phenylpropanoid biosynthesis
AT1G69880	15.0173	26.0828	3.95175	0.151508	-2.72254	9.36e-08	1.05e-06	Down	1.47197	1.38499	2.10399	0.0732272	0.332337	0.353562	843324	GO:0000103,GO:0005829,GO:0005886,GO:0006457,GO:0006662,GO:0015035,GO:0016671,GO:0034599,GO:0045454,GO:0055114	sulfate assimilation|cytosol|plasma membrane|protein folding|glycerol ether metabolic process|protein disulfide oxidoreductase activity|oxidoreductase activity, acting on a sulfur group of donors, disulfide as acceptor|cellular response to oxidative stress|cell redox homeostasis|oxidation-reduction process
AT4G15710	7.2878	12.5917	1.98393	0.157559	-2.66604	0.00035163	0.00218371	Down	0.96349	0	0.702873	0	0	0.14082	827248	GO:0008150	biological_process
AT4G15690	83.7875	144.061	23.5144	0.163226	-2.61506	2.41e-35	1.42e-33	Down	10.5603	9.00789	9.92635	1.24141	1.65211	1.58796	827246	GO:0005634,GO:0005737,GO:0009055,GO:0015035,GO:0045454,GO:0046872,GO:0051537	nucleus|cytoplasm|electron carrier activity|protein disulfide oxidoreductase activity|cell redox homeostasis|metal ion binding|2 iron, 2 sulfur cluster binding
AT4G15670	68.6556	117.42	19.8911	0.169401	-2.56149	2.55e-28	1.09e-26	Down	5.74644	5.21917	4.45753	1.00512	0.497198	1.28503	827244	GO:0005634,GO:0005737,GO:0009055,GO:0015035,GO:0045454,GO:0046872,GO:0051537	nucleus|cytoplasm|electron carrier activity|protein disulfide oxidoreductase activity|cell redox homeostasis|metal ion binding|2 iron, 2 sulfur cluster binding
AT5G04150	13.3992	22.8806	3.91779	0.171227	-2.54602	2.53e-06	2.32e-05	Down	0.952465	1.02975	0.576597	0.0784971	0.210854	0.227512	830293	GO:0003677,GO:0003700,GO:0005634,GO:0006351,GO:0006355,GO:0010106,GO:0046983,GO:0055072	DNA binding|transcription factor activity, sequence-specific DNA binding|nucleus|transcription, DNA-templated|regulation of transcription, DNA-templated|cellular response to iron ion starvation|protein dimerization activity|iron ion homeostasis
AT1G13540	4.52235	7.71323	1.33147	0.172622	-2.53431	0.0236599	0.0821971	Down	0.102637	0.409485	0.148618	0.0728545	0.0327338	0.0351204	837914	GO:0003674,GO:0008150	molecular_function|biological_process
AT4G15700	109.814	187.197	32.431	0.173246	-2.52911	4.7e-32	2.45e-30	Down	23.6795	18.1824	17.6131	3.82971	3.16868	2.84515	827247	GO:0005634,GO:0005737,GO:0009055,GO:0015035,GO:0045454,GO:0046872,GO:0051537	nucleus|cytoplasm|electron carrier activity|protein disulfide oxidoreductase activity|cell redox homeostasis|metal ion binding|2 iron, 2 sulfur cluster binding
AT4G12490	321.036	546.65	95.4222	0.174558	-2.51822	7.68e-123	3.1e-120	Down	48.333	51.3003	51.4882	9.69542	8.43045	10.5283	826861	GO:0005576,GO:0005618,GO:0050832	extracellular region|cell wall|defense response to fungus
AT1G17180	7.60388	12.885	2.32279	0.180271	-2.47176	0.000531041	0.00315068	Down	0.386074	0.631092	0.677969	0	0.136642	0.197562	838289	GO:0004364,GO:0005515,GO:0005737,GO:0005829,GO:0009407,GO:0009636,GO:0046256	glutathione transferase activity|protein binding|cytoplasm|cytosol|toxin catabolic process|response to toxic substance|2,4,6-trinitrotoluene catabolic process	path:ath00480	Glutathione metabolism
AT5G44430	291.504	493.076	89.932	0.18239	-2.4549	6.14e-108	1.81e-105	Down	58.8602	62.3442	56.8286	12.8841	7.88657	12.2385	834470	GO:0005576,GO:0006952,GO:0031640,GO:0050832	extracellular region|defense response|killing of cells of other organism|defense response to fungus
AT2G29480	5.01552	8.38291	1.64812	0.196605	-2.34663	0.00932246	0.038005	Down	0.330377	0.427572	0.248908	0.100626	0.090059	0.0488745	817497	GO:0004364,GO:0005515,GO:0005737,GO:0005829,GO:0009407,GO:0009636	glutathione transferase activity|protein binding|cytoplasm|cytosol|toxin catabolic process|response to toxic substance	path:ath00480	Glutathione metabolism
AT4G15210	858.823	1432.69	284.957	0.198896	-2.32991	1.37e-280	2.86e-277	Down	24.8349	24.2065	23.8742	5.35919	4.89333	5.54203	827185	GO:0000272,GO:0005829,GO:0005975,GO:0005983,GO:0016161,GO:0080027	polysaccharide catabolic process|cytosol|carbohydrate metabolic process|starch catabolic process|beta-amylase activity|response to herbivore
AT1G30720	17.8458	29.7485	5.94308	0.199778	-2.32353	2.87e-07	3.03e-06	Down	0.651685	0.679217	0.568331	0.0720157	0.149647	0.161908	839952	GO:0003824,GO:0008762,GO:0016491,GO:0016614,GO:0050660,GO:0055114	catalytic activity|UDP-N-acetylmuramate dehydrogenase activity|oxidoreductase activity|oxidoreductase activity, acting on CH-OH group of donors|flavin adenine dinucleotide binding|oxidation-reduction process
AT5G44420	659.719	1096.22	223.213	0.20362	-2.29605	1.59e-212	1.82e-209	Down	142.145	134.372	126.319	27.141	30.2349	30.5182	834469	GO:0005576,GO:0006952,GO:0009625,GO:0009723,GO:0009753,GO:0009861,GO:0031640,GO:0050832	extracellular region|defense response|response to insect|response to ethylene|response to jasmonic acid|jasmonic acid and ethylene-dependent systemic resistance|killing of cells of other organism|defense response to fungus
AT2G14247	105.828	175.442	36.215	0.206422	-2.27633	3.7e-36	2.26e-34	Down	23.52	25.188	26.2204	7.07347	4.91366	4.63682	2745524	GO:0003674,GO:0008150	molecular_function|biological_process
AT5G43580	17.5116	28.9812	6.04192	0.208477	-2.26204	5.07e-07	5.17e-06	Down	3.358	2.55875	3.31816	0.52552	0.459434	1.13151	834378	GO:0004867,GO:0006508,GO:0008233,GO:0009611	serine-type endopeptidase inhibitor activity|proteolysis|peptidase activity|response to wounding
AT1G50350	3.81971	6.31535	1.32407	0.209659	-2.25388	0.0303772	0.100819	Down	0	0	0.673601	0	0.183	0	841457	GO:0008150	biological_process
AT5G52720	8.58377	14.1657	3.0018	0.211906	-2.23851	0.000948886	0.00526729	Down	0.930881	0.546567	1.15398	0	0.216329	0.389663	835349	GO:0005575	cellular_component
AT4G12480	253.657	416.98	90.3343	0.216639	-2.20663	1.36e-63	1.77e-61	Down	32.1757	34.1939	36.5581	7.45839	8.67727	7.93439	826860	GO:0005576,GO:0006612,GO:0006865,GO:0009409,GO:0009505,GO:0009651,GO:0009697,GO:0009737,GO:0009814,GO:0009863,GO:0010363,GO:0019684,GO:0042742,GO:0043069,GO:0050832	extracellular region|protein targeting to membrane|amino acid transport|response to cold|plant-type cell wall|response to salt stress|salicylic acid biosynthetic process|response to abscisic acid|defense response, incompatible interaction|salicylic acid mediated signaling pathway|regulation of plant-type hypersensitive response|photosynthesis, light reaction|defense response to bacterium|negative…
AT1G14860	7.38299	12.1222	2.64379	0.218095	-2.19697	0.00229328	0.0114534	Down	0.6777	0.632393	0.383576	0.155795	0.0927865	0.0504074	838051	GO:0005739,GO:0016787,GO:0046872	mitochondrion|hydrolase activity|metal ion binding
AT2G15490	9.77738	15.9301	3.62465	0.227534	-2.13585	0.00953683	0.0387187	Down	0.16991	0.541844	0.405186	0.231726	0.114895	0.0500305	816041	GO:0005829,GO:0008152,GO:0009636,GO:0009813,GO:0016740,GO:0016757,GO:0016758,GO:0035251,GO:0043231,GO:0047893,GO:0051707,GO:0052696,GO:0080043,GO:0080044	cytosol|metabolic process|response to toxic substance|flavonoid biosynthetic process|transferase activity|transferase activity, transferring glycosyl groups|transferase activity, transferring hexosyl groups|UDP-glucosyltransferase activity|intracellular membrane-bounded organelle|flavonol 3-O-glucosyltransferase activity|response to other organism|flavonoid glucuronidation|quercetin 3-O-glucosylt…
AT3G07350	49.9854	81.3711	18.5997	0.228579	-2.12924	4.23e-16	9.85e-15	Down	2.99489	3.21209	2.87324	0.503696	0.747318	0.967886	819923
AT1G14120	19.3653	31.4251	7.30546	0.232472	-2.10487	7.4e-07	7.36e-06	Down	1.02324	0.841703	0.931378	0.327517	0.256659	0.278282	837971	GO:0016491,GO:0016706,GO:0046872,GO:0051213,GO:0055114	oxidoreductase activity|oxidoreductase activity, acting on paired donors, with incorporation or reduction of molecular oxygen, 2-oxoglutarate as one donor, and incorporation of one atom each of oxygen into both donors|metal ion binding|dioxygenase activity|oxidation-reduction process
AT1G51820	18.764	30.4329	7.09505	0.233138	-2.10074	9.37e-07	9.14e-06	Down	0.469851	0.363163	0.371152	0.100095	0.0148628	0.112817	841609	GO:0001653,GO:0004672,GO:0004675,GO:0005515,GO:0005524,GO:0005886,GO:0006468,GO:0007178,GO:0009506,GO:0009755,GO:0016021,GO:0031625,GO:0046777	peptide receptor activity|protein kinase activity|transmembrane receptor protein serine/threonine kinase activity|protein binding|ATP binding|plasma membrane|protein phosphorylation|transmembrane receptor protein serine/threonine kinase signaling pathway|plasmodesma|hormone-mediated signaling pathway|integral component of membrane|ubiquitin protein ligase binding|protein autophosphorylation
AT2G44380	14.2389	22.881	5.59682	0.244605	-2.03147	4.11e-05	0.000306464	Down	0.834579	1.02496	0.928225	0.199667	0.313442	0.144635	819045	GO:0010167,GO:0015706,GO:0047134,GO:0055114	response to nitrate|nitrate transport|protein-disulfide reductase activity|oxidation-reduction process
AT4G38880	7.48372	11.9953	2.97219	0.247781	-2.01287	0.00403245	0.0187326	Down	0.202602	0.291085	0.302526	0.156827	0.0844526	0.0303199	830043	GO:0004044,GO:0006189,GO:0006541,GO:0009113,GO:0009116,GO:0009570,GO:0046872,GO:0051536	amidophosphoribosyltransferase activity|'de novo' IMP biosynthetic process|glutamine metabolic process|purine nucleobase biosynthetic process|nucleoside metabolic process|chloroplast stroma|metal ion binding|iron-sulfur cluster binding	path:ath00230,path:ath00250	Purine metabolism|Alanine, aspartate and glutamate metabolism
AT3G16430	14.8831	23.7996	5.96659	0.250701	-1.99596	5.6e-05	0.000409098	Down	0.623327	1.1789	0.546162	0.233523	0.20928	0.188589	820891	GO:0005507,GO:0030246	copper ion binding|carbohydrate binding
AT1G13609	15.5435	24.8465	6.24057	0.251165	-1.99329	0.0203873	0.0726709	Down	0.318956	0	0.276731	0	0	0	3766721	GO:0005576,GO:0031640,GO:0050832	extracellular region|killing of cells of other organism|defense response to fungus
AT1G30730	5.66418	9.00862	2.31973	0.257501	-1.95735	0.0162061	0.0601916	Down	0.155101	0.244391	0.172857	0	0.0418664	0.0224908	839953	GO:0003824,GO:0008762,GO:0016491,GO:0016614,GO:0050660,GO:0055114	catalytic activity|UDP-N-acetylmuramate dehydrogenase activity|oxidoreductase activity|oxidoreductase activity, acting on CH-OH group of donors|flavin adenine dinucleotide binding|oxidation-reduction process
AT3G50010	10.5833	16.7951	4.37159	0.260289	-1.94181	0.00073789	0.00420619	Down	0.282386	0.467713	0.230125	0.108211	0.0386466	0.125718	824163	GO:0008270,GO:0047134,GO:0055114	zinc ion binding|protein-disulfide reductase activity|oxidation-reduction process
AT2G43620	91.0744	143.944	38.205	0.265416	-1.91367	1.52e-18	4.11e-17	Down	5.67624	4.82454	6.41921	1.68188	1.61037	1.72581	818964	GO:0002679,GO:0004568,GO:0005975,GO:0006032,GO:0006865,GO:0008061,GO:0010200,GO:0015824,GO:0016998,GO:0048046	respiratory burst involved in defense response|chitinase activity|carbohydrate metabolic process|chitin catabolic process|amino acid transport|chitin binding|response to chitin|proline transport|cell wall macromolecule catabolic process|apoplast	path:ath00520	Amino sugar and nucleotide sugar metabolism
AT4G31970	6.17461	9.73199	2.61723	0.26893	-1.8947	0.0155007	0.0581063	Down	0.156723	0.210506	0.160182	0.0842259	0.10003	0	829327	GO:0004497,GO:0005506,GO:0016020,GO:0016021,GO:0016705,GO:0016709,GO:0020037,GO:0042343,GO:0044550,GO:0055114,GO:0071456,GO:0098542	monooxygenase activity|iron ion binding|membrane|integral component of membrane|oxidoreductase activity, acting on paired donors, with incorporation or reduction of molecular oxygen|oxidoreductase activity, acting on paired donors, with incorporation or reduction of molecular oxygen, NAD(P)H as one donor, and incorporation of one atom of oxygen|heme binding|indole glucosinolate metabolic process|…
AT4G15200	9.85953	15.4803	4.23879	0.273819	-1.86871	0.00208343	0.0105543	Down	0.344528	0.264536	0.194368	0.109368	0.0783245	0.0211053	827184	GO:0005884,GO:0016021,GO:0045010	actin filament|integral component of membrane|actin nucleation
AT5G16080	27.5043	43.1563	11.8522	0.274634	-1.86442	1.05e-07	1.17e-06	Down	1.64377	1.61094	1.33127	0.277749	0.605185	0.460462	831465	GO:0008152,GO:0016787,GO:0052689	metabolic process|hydrolase activity|carboxylic ester hydrolase activity
AT2G26020	54.6841	85.7605	23.6076	0.275274	-1.86106	3.03e-14	6.21e-13	Down	26.3511	30.1408	24.5916	3.62127	6.08273	12.3364	817143	GO:0005576,GO:0006952,GO:0031640,GO:0050832	extracellular region|defense response|killing of cells of other organism|defense response to fungus
AT1G08430	15.0641	23.5018	6.62645	0.281954	-1.82647	0.000106444	0.000733943	Down	0.400823	0.605622	0.654046	0.185117	0.164828	0.14862	837363	GO:0005886,GO:0010044,GO:0015140,GO:0015743,GO:0016021,GO:0044148,GO:0071423	plasma membrane|response to aluminum ion|malate transmembrane transporter activity|malate transport|integral component of membrane|positive regulation of growth of symbiont involved in interaction with host|malate transmembrane transport
AT1G35140	21.9502	34.1529	9.74754	0.285409	-1.8089	2.48e-06	2.28e-05	Down	1.02615	1.13663	1.28809	0.642131	0.101335	0.326687	840399	GO:0001666,GO:0005615,GO:0005794,GO:0009505,GO:0009612,GO:0040007,GO:0048046	response to hypoxia|extracellular space|Golgi apparatus|plant-type cell wall|response to mechanical stimulus|growth|apoplast
AT5G44575	20.3255	31.6208	9.03021	0.285579	-1.80804	6.96e-06	5.93e-05	Down	2.63414	3.44862	3.0686	1.70241	0.453599	0.811653	834485	GO:0008150	biological_process
AT1G24260	27.2755	42.2673	12.2838	0.290622	-1.78279	2.8e-07	2.96e-06	Down	0.735095	0.865482	1.03807	0.341838	0.275042	0.263375	839040	GO:0001708,GO:0003677,GO:0003700,GO:0005515,GO:0005634,GO:0006351,GO:0006355,GO:0009908,GO:0010093,GO:0046983,GO:0048481,GO:0048833	cell fate specification|DNA binding|transcription factor activity, sequence-specific DNA binding|protein binding|nucleus|transcription, DNA-templated|regulation of transcription, DNA-templated|flower development|specification of floral organ identity|protein dimerization activity|ovule development|specification of floral organ number
AT1G51800	79.6765	123.071	36.2816	0.294802	-1.76218	1.48e-18	4e-17	Down	1.63517	1.64497	1.76323	0.533689	0.476916	0.625819	841606	GO:0000166,GO:0001653,GO:0002679,GO:0004672,GO:0004674,GO:0004675,GO:0005515,GO:0005524,GO:0005886,GO:0006468,GO:0006569,GO:0006857,GO:0006865,GO:0007165,GO:0007178,GO:0009506,GO:0009684,GO:0009788,GO:0010200,GO:0015824,GO:0016301,GO:0016310,GO:0016772,GO:0031625,GO:0046777,GO:0050832,GO:0090406	nucleotide binding|peptide receptor activity|respiratory burst involved in defense response|protein kinase activity|protein serine/threonine kinase activity|transmembrane receptor protein serine/threonine kinase activity|protein binding|ATP binding|plasma membrane|protein phosphorylation|tryptophan catabolic process|oligopeptide transport|amino acid transport|signal transduction|transmembrane rec…
AT1G02700	8.11409	12.5282	3.69997	0.295332	-1.75959	0.00633924	0.0274637	Down	0.305295	0.343634	0.496107	0.122366	0.0733432	0.235263	839492	GO:0006457,GO:0008150,GO:0009408,GO:0009644,GO:0016114,GO:0042542,GO:0045893	protein folding|biological_process|response to heat|response to high light intensity|terpenoid biosynthetic process|response to hydrogen peroxide|positive regulation of transcription, DNA-templated
AT5G01040	10.7565	16.5803	4.93261	0.297497	-1.74905	0.00194031	0.00990558	Down	0.382682	0.226252	0.409386	0.0716332	0.149694	0.0689239	831877	GO:0005507,GO:0010228,GO:0016491,GO:0046274,GO:0046688,GO:0048046,GO:0052716,GO:0055114	copper ion binding|vegetative to reproductive phase transition of meristem|oxidoreductase activity|lignin catabolic process|response to copper ion|apoplast|hydroquinone:oxygen oxidoreductase activity|oxidation-reduction process
AT4G36850	30.6466	47.2137	14.0795	0.298208	-1.74561	6.68e-08	7.62e-07	Down	1.08997	1.28968	1.14898	0.353415	0.221536	0.409624	829838	GO:0016021	integral component of membrane
AT1G36060	21.6026	33.2486	9.95665	0.299461	-1.73956	7.93e-06	6.71e-05	Down	1.09326	0.765104	1.04055	0.327125	0.290557	0.315567	840510	GO:0003677,GO:0003700,GO:0005634,GO:0006351,GO:0006355,GO:0009415,GO:0009873	DNA binding|transcription factor activity, sequence-specific DNA binding|nucleus|transcription, DNA-templated|regulation of transcription, DNA-templated|response to water|ethylene-activated signaling pathway
AT5G19120	328.484	504.499	152.47	0.302221	-1.72632	8.85e-68	1.29e-65	Down	15.48	16.7217	15.0134	5.91518	4.81796	4.68242	832032	GO:0004190,GO:0005576,GO:0006508,GO:0008233,GO:0009505,GO:0030163,GO:0046658	aspartic-type endopeptidase activity|extracellular region|proteolysis|peptidase activity|plant-type cell wall|protein catabolic process|anchored component of plasma membrane
AT1G49500	1161.73	1773.31	550.149	0.310238	-1.68855	5.16e-217	6.6e-214	Down	113.338	116.236	112.033	37.1304	37.9378	36.5869	841374	GO:0006569,GO:0008150,GO:0009684	tryptophan catabolic process|biological_process|indoleacetic acid biosynthetic process
AT4G16240	26.5635	40.5118	12.6152	0.311397	-1.68317	1.63e-06	1.54e-05	Down	0	0	0	0	25.2571	0	827318	GO:0005575,GO:0008150	cellular_component|biological_process
AT1G03660	11.2023	17.0787	5.32589	0.311843	-1.68111	0.00226928	0.0113484	Down	2.08432	1.73391	1.19462	1.84343	0.659671	0.710903	839033	GO:0008150,GO:0042991	biological_process|transcription factor import into nucleus
AT1G19610	25.8284	39.3242	12.3326	0.313612	-1.67295	2.19e-06	2.03e-05	Down	4.1516	6.57756	4.54133	0.974168	1.45272	2.5138	838548	GO:0005576,GO:0006952,GO:0031640,GO:0050832	extracellular region|defense response|killing of cells of other organism|defense response to fungus
AT3G16450	81.0602	122.92	39.2007	0.318913	-1.64876	7.36e-17	1.79e-15	Down	3.83429	3.22388	3.54204	1.18501	1.122	1.21002	820893	GO:0005634,GO:0009409,GO:0009506,GO:0010043,GO:0030246	nucleus|response to cold|plasmodesma|response to zinc ion|carbohydrate binding
AT4G37610	153.951	232.764	75.1387	0.322811	-1.63124	4.08e-30	1.9e-28	Down	6.48518	6.14628	6.56517	2.65438	1.89804	2.01074	829915	GO:0003712,GO:0004402,GO:0005515,GO:0005516,GO:0005634,GO:0005737,GO:0006355,GO:0008270,GO:0009409,GO:0009733,GO:0009751,GO:0010200,GO:0016567,GO:0042542	transcription cofactor activity|histone acetyltransferase activity|protein binding|calmodulin binding|nucleus|cytoplasm|regulation of transcription, DNA-templated|zinc ion binding|response to cold|response to auxin|response to salicylic acid|response to chitin|protein ubiquitination|response to hydrogen peroxide
AT5G17040	8.14664	12.3032	3.99006	0.324311	-1.62455	0.0122429	0.0477694	Down	0.272112	0.304615	0.343565	0.0984057	0.0293981	0.0954203	831567	GO:0008152,GO:0009813,GO:0016758,GO:0043231,GO:0052696,GO:0080043,GO:0080044	metabolic process|flavonoid biosynthetic process|transferase activity, transferring hexosyl groups|intracellular membrane-bounded organelle|flavonoid glucuronidation|quercetin 3-O-glucosyltransferase activity|quercetin 7-O-glucosyltransferase activity
AT4G33420	31.6772	47.8244	15.53	0.324729	-1.62269	4.04e-07	4.18e-06	Down	2.04614	2.01577	1.63293	0.57769	0.730028	0.698108	829479	GO:0004601,GO:0005576,GO:0006979,GO:0016491,GO:0020037,GO:0046872,GO:0055114	peroxidase activity|extracellular region|response to oxidative stress|oxidoreductase activity|heme binding|metal ion binding|oxidation-reduction process	path:ath00940	Phenylpropanoid biosynthesis
AT5G10140	37.157	56.0605	18.2534	0.325602	-1.61882	1.41e-07	1.54e-06	Down	2.21401	1.69846	1.33284	0.513801	0.497449	0.538772	830878	GO:0003677,GO:0003700,GO:0005634,GO:0006351,GO:0006355,GO:0009266,GO:0009908,GO:0009910,GO:0010048,GO:0030154,GO:0042752,GO:0043234,GO:0046983	DNA binding|transcription factor activity, sequence-specific DNA binding|nucleus|transcription, DNA-templated|regulation of transcription, DNA-templated|response to temperature stimulus|flower development|negative regulation of flower development|vernalization response|cell differentiation|regulation of circadian rhythm|protein complex|protein dimerization activity
AT2G18193	78.2668	117.669	38.8641	0.330283	-1.59823	2.98e-15	6.58e-14	Down	2.697	2.64914	2.23198	1.00838	1.05401	0.574118	816333	GO:0000166,GO:0005524,GO:0005783,GO:0016787,GO:0017111	nucleotide binding|ATP binding|endoplasmic reticulum|hydrolase activity|nucleoside-triphosphatase activity
AT3G23510	72.8338	109.037	36.6302	0.335942	-1.57372	4.86e-14	9.85e-13	Down	1.36622	1.35135	1.31443	0.424337	0.526902	0.366598	821931	GO:0005737,GO:0008610,GO:0008757,GO:0016491,GO:0032259,GO:0055114	cytoplasm|lipid biosynthetic process|S-adenosylmethionine-dependent methyltransferase activity|oxidoreductase activity|methylation|oxidation-reduction process
AT5G24780	1039.7	1555.23	524.182	0.337045	-1.56899	4.12e-172	3.16e-169	Down	44.1577	45.599	43.2582	15.4887	14.6657	15.8129	832547	GO:0003993,GO:0005773,GO:0006952,GO:0008134,GO:0009753,GO:0016311,GO:0045735	acid phosphatase activity|vacuole|defense response|transcription factor binding|response to jasmonic acid|dephosphorylation|nutrient reservoir activity
AT3G61090	13.5924	20.2756	6.90913	0.340761	-1.55317	0.0016607	0.00862162	Down	1.14047	1.32775	1.48411	0.507048	0.54717	0.294308	825281	GO:0003674,GO:0004519,GO:0005777,GO:0008150,GO:0010468,GO:0016787	molecular_function|endonuclease activity|peroxisome|biological_process|regulation of gene expression|hydrolase activity
AT5G07560	10.9983	16.4042	5.59247	0.340918	-1.5525	0.0053469	0.0237963	Down	1.0844	1.08215	0.622016	0.234878	0.488418	0.299863	830649	GO:0008289,GO:0012511,GO:0016021	lipid binding|monolayer-surrounded lipid storage body|integral component of membrane
AT2G36110	6.49943	9.65385	3.34501	0.346495	-1.52909	0.042511	0.132357	Down	0.26097	0.575331	0.453572	0.0555155	0.148589	0.268444	818184	GO:0003676,GO:0005634,GO:0005737,GO:0006139,GO:0008408,GO:0016740,GO:0090305	nucleic acid binding|nucleus|cytoplasm|nucleobase-containing compound metabolic process|3'-5' exonuclease activity|transferase activity|nucleic acid phosphodiester bond hydrolysis
AT5G57550	38.6009	57.2044	19.9973	0.349577	-1.51632	1.13e-07	1.26e-06	Down	2.00014	2.60131	1.84541	0.963988	0.615511	0.842009	835859	GO:0004553,GO:0005618,GO:0005975,GO:0006073,GO:0009832,GO:0010411,GO:0016762,GO:0042546,GO:0048046,GO:0071555	hydrolase activity, hydrolyzing O-glycosyl compounds|cell wall|carbohydrate metabolic process|cellular glucan metabolic process|plant-type cell wall biogenesis|xyloglucan metabolic process|xyloglucan:xyloglucosyl transferase activity|cell wall biogenesis|apoplast|cell wall organization
AT2G01021	11.3922	16.8635	5.92087	0.351105	-1.51003	0.00609564	0.0265634	Down	0	0	0	0	0	0	6241266
AT5G14730	53.8759	79.6946	28.0571	0.352058	-1.50611	3.43e-10	5.01e-09	Down	2.52324	2.15018	2.30068	0.992945	0.609091	1.09412	831325	GO:0005575,GO:0008150,GO:0009407,GO:0010583	cellular_component|biological_process|toxin catabolic process|response to cyclopentenone
AT4G32480	77.5247	114.629	40.4203	0.352618	-1.50382	2.11e-10	3.17e-09	Down	4.13891	3.06979	3.07059	1.07007	1.38852	1.42698	829383
AT3G09260	874.344	1292.45	456.24	0.353005	-1.50224	9.74e-136	4.87e-133	Down	24.9449	25.7915	25.198	9.80827	8.8174	10.0851	820082	GO:0002020,GO:0004553,GO:0005507,GO:0005634,GO:0005773,GO:0005777,GO:0005783,GO:0005788,GO:0005975,GO:0006970,GO:0008422,GO:0009506,GO:0009610,GO:0009651,GO:0009735,GO:0010168,GO:0015928,GO:0016020,GO:0031348,GO:0042803,GO:0070417,GO:0080119	protease binding|hydrolase activity, hydrolyzing O-glycosyl compounds|copper ion binding|nucleus|vacuole|peroxisome|endoplasmic reticulum|endoplasmic reticulum lumen|carbohydrate metabolic process|response to osmotic stress|beta-glucosidase activity|plasmodesma|response to symbiotic fungus|response to salt stress|response to cytokinin|ER body|fucosidase activity|membrane|negative regulation of de…	path:ath00500,path:ath00460,path:ath00940	Starch and sucrose metabolism|Cyanoamino acid metabolism|Phenylpropanoid biosynthesis
AT3G20370	27.5535	40.6542	14.4529	0.355508	-1.49205	0.000775285	0.00439264	Down	1.00714	1.14627	1.41334	0.769576	0.542452	0.0968536	821582	GO:0004197,GO:0004843,GO:0005515,GO:0005634,GO:0005737,GO:0009506,GO:0016020,GO:0016579,GO:0043161,GO:0061136	cysteine-type endopeptidase activity|ubiquitin-specific protease activity|protein binding|nucleus|cytoplasm|plasmodesma|membrane|protein deubiquitination|proteasome-mediated ubiquitin-dependent protein catabolic process|regulation of proteasomal protein catabolic process
AT1G71890	10.1161	14.8988	5.33329	0.357967	-1.4821	0.00908381	0.0371777	Down	0.324711	0.354605	0.40207	0.203239	0.103195	0.139763	843520	GO:0005886,GO:0005887,GO:0005985,GO:0008515,GO:0009506,GO:0015225,GO:0015293,GO:0015770,GO:0015878,GO:0048316	plasma membrane|integral component of plasma membrane|sucrose metabolic process|sucrose transmembrane transporter activity|plasmodesma|biotin transporter activity|symporter activity|sucrose transport|biotin transport|seed development
AT5G65010	3716.13	5468.87	1963.38	0.359009	-1.47791	0	0	Down	100.074	104.738	96.4958	41.4206	40.1029	36.3027	836625	GO:0004066,GO:0005524,GO:0006529,GO:0006541,GO:0070981	asparagine synthase (glutamine-hydrolyzing) activity|ATP binding|asparagine biosynthetic process|glutamine metabolic process|L-asparagine biosynthetic process	path:ath00250	Alanine, aspartate and glutamate metabolism
AT4G12500	67.1972	98.8066	35.5878	0.360176	-1.47322	7.42e-12	1.26e-10	Down	8.67902	8.29167	7.7418	3.24314	2.91169	3.91155	826862	GO:0005576,GO:0005618	extracellular region|cell wall
AT2G45135	6.28038	9.23361	3.32715	0.360331	-1.47261	0.0459211	0.140899	Down	0.311593	0.313912	0.350396	0.331903	0.0421855	0.0457963	819121	GO:0005515,GO:0005575,GO:0008150,GO:0008270,GO:0046872	protein binding|cellular_component|biological_process|zinc ion binding|metal ion binding
AT3G15356	564.96	830.598	299.323	0.36037	-1.47245	7.09e-86	1.42e-83	Down	43.3096	46.7227	40.7997	18.1004	17.0111	15.277	820768	GO:0005618,GO:0009611,GO:0009817,GO:0009873,GO:0030246,GO:0048046,GO:0071323,GO:0071369,GO:0071395	cell wall|response to wounding|defense response to fungus, incompatible interaction|ethylene-activated signaling pathway|carbohydrate binding|apoplast|cellular response to chitin|cellular response to ethylene stimulus|cellular response to jasmonic acid stimulus
AT1G22690	548.713	805.054	292.372	0.363171	-1.46128	5.04e-46	4.07e-44	Down	73.1285	64.5988	63.8035	29.6231	23.6036	26.6465	838875	GO:0005576,GO:0009740	extracellular region|gibberellic acid mediated signaling pathway
AT4G15660	191.039	279.942	102.136	0.364846	-1.45464	2.81e-30	1.33e-28	Down	16.8748	17.8682	15.8263	6.34599	5.41592	8.21823	827243	GO:0005634,GO:0005737,GO:0009055,GO:0015035,GO:0045454,GO:0046872,GO:0051537	nucleus|cytoplasm|electron carrier activity|protein disulfide oxidoreductase activity|cell redox homeostasis|metal ion binding|2 iron, 2 sulfur cluster binding
AT5G03545	180.822	264.364	97.2798	0.367976	-1.44232	2.24e-28	9.6e-27	Down	20.3212	19.704	17.7118	8.17981	6.01683	8.97698	831795	GO:0008150,GO:0016036,GO:0019375,GO:0045892	biological_process|cellular response to phosphate starvation|galactolipid biosynthetic process|negative regulation of transcription, DNA-templated
ATMG01130	6.88563	10.0595	3.71173	0.368976	-1.4384	0.0411807	0.129109	Down	1.73907	0.285448	1.23222	0.603566	0	0.876886	3890477	GO:0005739	mitochondrion
AT5G01420	15.3541	22.4262	8.28197	0.369299	-1.43714	0.00184266	0.00945534	Down	0.65113	0.598172	0.499152	0.230593	0.232921	0.223641	831671	GO:0009055,GO:0015035,GO:0045454	electron carrier activity|protein disulfide oxidoreductase activity|cell redox homeostasis
AT3G27510	18.5301	27.0503	10.0098	0.370043	-1.43424	0.000536303	0.00317708	Down	0.626209	0.679223	0.567796	0.233566	0.186635	0.251847	822373	GO:0008270,GO:0047134,GO:0055114	zinc ion binding|protein-disulfide reductase activity|oxidation-reduction process
AT5G20250	1304.74	1903.82	705.665	0.370658	-1.43184	3.99e-180	3.28e-177	Down	22.0596	22.7251	21.3403	9.54877	8.47067	8.2772	832147	GO:0003824,GO:0005975,GO:0008152,GO:0016740,GO:0016757,GO:0047274	catalytic activity|carbohydrate metabolic process|metabolic process|transferase activity|transferase activity, transferring glycosyl groups|galactinol-sucrose galactosyltransferase activity	path:ath00052	Galactose metabolism
AT5G15800	127.991	186.757	69.2252	0.370669	-1.4318	2.11e-20	6.14e-19	Down	3.77907	4.14131	3.99765	2.07253	1.34396	1.417	831436	GO:0003677,GO:0003700,GO:0005515,GO:0005634,GO:0006351,GO:0006355,GO:0009827,GO:0009860,GO:0009886,GO:0009908,GO:0009909,GO:0010048,GO:0010093,GO:0030154,GO:0043481,GO:0046983,GO:0048440,GO:0048441,GO:0048443,GO:0048481,GO:0048507	DNA binding|transcription factor activity, sequence-specific DNA binding|protein binding|nucleus|transcription, DNA-templated|regulation of transcription, DNA-templated|plant-type cell wall modification|pollen tube growth|post-embryonic morphogenesis|flower development|regulation of flower development|vernalization response|specification of floral organ identity|cell differentiation|anthocyanin a…
AT5G05420	6.80643	9.92769	3.68517	0.371201	-1.42973	0.0417601	0.13048	Down	0.262731	0.394855	0.229553	0.284047	0.255381	0.137503	830425	GO:0000413,GO:0003755,GO:0005528,GO:0006457,GO:0009507,GO:0061077	protein peptidyl-prolyl isomerization|peptidyl-prolyl cis-trans isomerase activity|FK506 binding|protein folding|chloroplast|chaperone-mediated protein folding
AT5G08030	7.25618	10.568	3.94435	0.373234	-1.42185	0.0384375	0.121903	Down	0.158007	0.438319	0.277528	0.0422275	0.225866	0.122644	830697	GO:0006071,GO:0006629,GO:0008081,GO:0008889	glycerol metabolic process|lipid metabolic process|phosphoric diester hydrolase activity|glycerophosphodiester phosphodiesterase activity	path:ath00564	Glycerophospholipid metabolism
AT2G39030	146.498	213.338	79.6586	0.373391	-1.42124	1.07e-15	2.43e-14	Down	13.8124	10.9284	11.3838	5.10191	5.33781	4.32285	818489	GO:0006591,GO:0006952,GO:0008080,GO:0009753	ornithine metabolic process|defense response|N-acetyltransferase activity|response to jasmonic acid
AT1G63580	9.60214	13.9359	5.26842	0.378047	-1.40336	0.0173909	0.0636492	Down	1.06763	0.744643	0.938735	0.442139	0.472191	0.342712	842663	GO:0005576,GO:0005886,GO:0031225	extracellular region|plasma membrane|anchored component of membrane
AT5G13330	39.8052	57.6495	21.9608	0.380936	-1.39238	5.78e-07	5.83e-06	Down	1.98215	1.83699	1.9264	0.56664	0.710366	0.978905	831174	GO:0003677,GO:0003700,GO:0005634,GO:0006351,GO:0006355,GO:0009414,GO:0009651,GO:0009723,GO:0009737,GO:0009751,GO:0009753,GO:0009873,GO:0045893,GO:0071497	DNA binding|transcription factor activity, sequence-specific DNA binding|nucleus|transcription, DNA-templated|regulation of transcription, DNA-templated|response to water deprivation|response to salt stress|response to ethylene|response to abscisic acid|response to salicylic acid|response to jasmonic acid|ethylene-activated signaling pathway|positive regulation of transcription, DNA-templated|cel…
AT2G05380	6268.1	9054.64	3481.56	0.384506	-1.37892	0	0	Down	502.429	517.141	474.925	204.003	206.697	197.541	815086	GO:0005578	proteinaceous extracellular matrix
AT1G78860	40.4309	58.3534	22.5083	0.385724	-1.37436	7.37e-07	7.33e-06	Down	1.48447	1.32405	1.34208	0.703153	0.600589	0.421005	844223	GO:0005618,GO:0009505,GO:0030246	cell wall|plant-type cell wall|carbohydrate binding
AT1G62510	33.164	47.8394	18.4886	0.386473	-1.37156	1.28e-05	0.000104564	Down	3.74645	2.89586	3.77569	2.16536	1.43352	0.693643	842548
AT1G03120	8.34069	12.0197	4.66168	0.387836	-1.36648	0.0322704	0.105846	Down	0.626766	0	0.307367	0.287554	0.0865594	0.369734	839571	GO:0005634,GO:0005730,GO:0005829,GO:0006873,GO:0009845,GO:0010226	nucleus|nucleolus|cytosol|cellular ion homeostasis|seed germination|response to lithium ion
AT4G17860	35.4691	51.0262	19.912	0.390231	-1.3576	4.47e-06	3.94e-05	Down	1.37864	1.61594	1.54078	0.447621	0.688847	0.781573	827509
AT1G48400	10.7413	15.4363	6.04627	0.391691	-1.35221	0.0142158	0.0540469	Down	0.479423	0.519121	0.330012	0.185987	0.10017	0.254402	841260	GO:0005515	protein binding
AT3G20395	8.2066	11.7898	4.62336	0.392148	-1.35053	0.0386127	0.122274	Down	0.370765	0.37367	0.216956	0.198931	0.235222	0.191298	5008015	GO:0005515,GO:0008270,GO:0046872	protein binding|zinc ion binding|metal ion binding
AT1G05680	37.5845	53.9538	21.2152	0.39321	-1.34663	3.18e-06	2.87e-05	Down	1.47356	1.54017	1.10239	0.751093	0.539675	0.473579	837075	GO:0008152,GO:0009813,GO:0010016,GO:0016758,GO:0035251,GO:0042631,GO:0043231,GO:0052638,GO:0052696,GO:0070301,GO:0071215,GO:0071475,GO:0080024,GO:0080043,GO:0080044,GO:0080167	metabolic process|flavonoid biosynthetic process|shoot system morphogenesis|transferase activity, transferring hexosyl groups|UDP-glucosyltransferase activity|cellular response to water deprivation|intracellular membrane-bounded organelle|indole-3-butyrate beta-glucosyltransferase activity|flavonoid glucuronidation|cellular response to hydrogen peroxide|cellular response to abscisic acid stimulus…
AT3G60700	11.1894	16.0572	6.32155	0.39369	-1.34487	0.0130908	0.0504532	Down	1.02472	0.774896	0.677569	0.554916	0.411597	0.357577	825241	GO:0008150	biological_process
AT4G35770	82.4053	118.056	46.7546	0.396037	-1.33629	6.09e-09	7.89e-08	Down	3.41788	4.50109	3.91459	1.19631	1.92623	1.57028	829730	GO:0006979,GO:0007568,GO:0009507,GO:0009579,GO:0009611,GO:0009753	response to oxidative stress|aging|chloroplast|thylakoid|response to wounding|response to jasmonic acid
AT3G62950	107.594	153.983	61.2055	0.397482	-1.33104	2.34e-15	5.22e-14	Down	11.8443	9.32251	10.4201	5.36577	3.77423	4.6175	825470	GO:0005737,GO:0009055,GO:0015035,GO:0045454	cytoplasm|electron carrier activity|protein disulfide oxidoreductase activity|cell redox homeostasis
AT2G20670	298.913	425.855	171.971	0.403825	-1.3082	3.48e-38	2.26e-36	Down	14.6561	13.2436	12.5533	5.44936	5.72462	6.50659	816595	GO:0009507	chloroplast
AT4G30290	116.503	165.847	67.16	0.404952	-1.30418	6.7e-16	1.55e-14	Down	5.90196	5.86152	6.36753	2.63259	2.80859	2.58374	829152	GO:0004553,GO:0005618,GO:0005975,GO:0006073,GO:0008283,GO:0010411,GO:0016762,GO:0042546,GO:0048046,GO:0071365,GO:0071555,GO:0080039	hydrolase activity, hydrolyzing O-glycosyl compounds|cell wall|carbohydrate metabolic process|cellular glucan metabolic process|cell proliferation|xyloglucan metabolic process|xyloglucan:xyloglucosyl transferase activity|cell wall biogenesis|apoplast|cellular response to auxin stimulus|cell wall organization|xyloglucan endotransglucosylase activity
AT1G21910	56.4755	80.2565	32.6945	0.407376	-1.29557	2.1e-07	2.25e-06	Down	4.66886	3.58253	3.68369	2.03486	1.81092	1.31108	838793	GO:0003677,GO:0003700,GO:0005634,GO:0006351,GO:0006355,GO:0009751,GO:0009753,GO:0009873,GO:0034605,GO:0044212,GO:0045893,GO:0071497	DNA binding|transcription factor activity, sequence-specific DNA binding|nucleus|transcription, DNA-templated|regulation of transcription, DNA-templated|response to salicylic acid|response to jasmonic acid|ethylene-activated signaling pathway|cellular response to heat|transcription regulatory region DNA binding|positive regulation of transcription, DNA-templated|cellular response to freezing
AT1G50040	72.2754	102.683	41.868	0.407741	-1.29427	1.71e-05	0.000136947	Down	2.22714	3.62316	2.72119	1.5218	1.15035	1.21733	841428	GO:0008150	biological_process
AT3G16420	1443.74	2049.37	838.101	0.408955	-1.28999	2.17e-163	1.47e-160	Down	58.6873	58.2566	55.3894	25.9019	25.2423	24.6079	820890	GO:0005507,GO:0005634,GO:0005829,GO:0006457,GO:0009506,GO:0030234,GO:0030246,GO:0051336	copper ion binding|nucleus|cytosol|protein folding|plasmodesma|enzyme regulator activity|carbohydrate binding|regulation of hydrolase activity
AT1G10585	32.5106	46.0844	18.9368	0.410916	-1.28308	3.19e-05	0.000243077	Down	2.55966	1.67605	1.85411	1.05988	0.840821	0.796102	837600	GO:0003677,GO:0003700,GO:0005634,GO:0005737,GO:0006355,GO:0006865,GO:0046983	DNA binding|transcription factor activity, sequence-specific DNA binding|nucleus|cytoplasm|regulation of transcription, DNA-templated|amino acid transport|protein dimerization activity
AT2G21220	44.4991	63.0313	25.967	0.411969	-1.27939	2.7e-06	2.47e-05	Down	6.88872	5.14808	5.20624	2.21751	2.50751	2.13212	816659	GO:0009733	response to auxin	path:ath04075	Plant hormone signal transduction
AT3G46660	10.6639	15.099	6.22882	0.412531	-1.27743	0.0239444	0.0829349	Down	0.34111	0.342165	0.238162	0	0.175042	0.141461	823819	GO:0008152,GO:0009813,GO:0016740,GO:0016757,GO:0016758,GO:0043231,GO:0047893,GO:0052696,GO:0080043,GO:0080044	metabolic process|flavonoid biosynthetic process|transferase activity|transferase activity, transferring glycosyl groups|transferase activity, transferring hexosyl groups|intracellular membrane-bounded organelle|flavonol 3-O-glucosyltransferase activity|flavonoid glucuronidation|quercetin 3-O-glucosyltransferase activity|quercetin 7-O-glucosyltransferase activity
AT5G44910	22.2885	31.5524	13.0246	0.412794	-1.27651	0.000567675	0.00333972	Down	0.945162	1.11453	1.20932	0.591251	0.317689	0.398866	834521	GO:0005515,GO:0006857,GO:0007165	protein binding|oligopeptide transport|signal transduction
AT2G03020	9.12747	12.9143	5.34069	0.41355	-1.27387	0.032194	0.105641	Down	0.393243	0.692367	0.638694	0.318457	0.142833	0.204984	814831	GO:0004190,GO:0005576,GO:0006508,GO:0006950,GO:0009505,GO:0030163,GO:0046658	aspartic-type endopeptidase activity|extracellular region|proteolysis|response to stress|plant-type cell wall|protein catabolic process|anchored component of plasma membrane
AT4G16260	200.907	284.137	117.678	0.414159	-1.27174	4.41e-25	1.66e-23	Down	9.7609	9.58543	9.26567	4.82833	4.17474	3.89483	827320	GO:0002215,GO:0003824,GO:0004553,GO:0005618,GO:0005774,GO:0005975,GO:0008152,GO:0009651,GO:0009817,GO:0016787,GO:0016798	defense response to nematode|catalytic activity|hydrolase activity, hydrolyzing O-glycosyl compounds|cell wall|vacuolar membrane|carbohydrate metabolic process|metabolic process|response to salt stress|defense response to fungus, incompatible interaction|hydrolase activity|hydrolase activity, acting on glycosyl bonds
AT1G78500	8.46104	11.966	4.95612	0.414185	-1.27165	0.0434402	0.134796	Down	0.170229	0.15473	0.164655	0.128927	0.0823018	0.0356975	844186	GO:0016866,GO:0031559,GO:0042299	intramolecular transferase activity|oxidosqualene cyclase activity|lupeol synthase activity	path:ath00909	Sesquiterpenoid and triterpenoid biosynthesis
AT4G37540	467.915	661.719	274.111	0.414241	-1.27146	1.16e-55	1.21e-53	Down	30.1336	29.9049	30.0371	14.2894	11.9056	13.3793	829909
AT4G02140	8.98129	12.6942	5.26842	0.415027	-1.26872	0.0392182	0.123986	Down	0.434658	1.01609	0.656941	0.203357	0.488129	0.197505	827460	GO:0008150	biological_process
AT1G51850	20.6989	29.2351	12.1627	0.416033	-1.26523	0.00142845	0.00758007	Down	0.319053	0.443899	0.253092	0.193829	0.158681	0.046861	841612	GO:0001653,GO:0004672,GO:0004674,GO:0004675,GO:0005515,GO:0005524,GO:0005886,GO:0006468,GO:0006857,GO:0006865,GO:0007178,GO:0009506,GO:0009755,GO:0016301,GO:0016310,GO:0016772,GO:0031625,GO:0046777	peptide receptor activity|protein kinase activity|protein serine/threonine kinase activity|transmembrane receptor protein serine/threonine kinase activity|protein binding|ATP binding|plasma membrane|protein phosphorylation|oligopeptide transport|amino acid transport|transmembrane receptor protein serine/threonine kinase signaling pathway|plasmodesma|hormone-mediated signaling pathway|kinase activ…
AT5G59340	19.256	27.1825	11.3295	0.416793	-1.2626	0.00157095	0.00823185	Down	0.969866	0.765269	0.976463	0.490908	0.439156	0.629116	836053	GO:0003677,GO:0003700,GO:0005634,GO:0006351,GO:0006355,GO:0008284,GO:0009880,GO:0009942,GO:0010654,GO:0043565,GO:0048825,GO:0080167,GO:0090451	DNA binding|transcription factor activity, sequence-specific DNA binding|nucleus|transcription, DNA-templated|regulation of transcription, DNA-templated|positive regulation of cell proliferation|embryonic pattern specification|longitudinal axis specification|apical cell fate commitment|sequence-specific DNA binding|cotyledon development|response to karrikin|cotyledon boundary formation
AT2G39310	234.087	330.412	137.762	0.416938	-1.26209	1.1e-28	4.78e-27	Down	5.54901	5.75465	5.57358	2.4901	2.48738	2.72284	818516	GO:0030246	carbohydrate binding
AT1G54010	276.793	390.197	163.389	0.418734	-1.25589	4.67e-33	2.55e-31	Down	10.8833	12.2775	10.9299	5.49486	5.10837	4.88222	841839	GO:0005773,GO:0005774,GO:0005783,GO:0009506,GO:0016020,GO:0016788	vacuole|vacuolar membrane|endoplasmic reticulum|plasmodesma|membrane|hydrolase activity, acting on ester bonds
AT5G05440	153.135	215.557	90.7118	0.420824	-1.24871	6.37e-19	1.76e-17	Down	7.8053	7.05201	6.70967	3.30685	2.80243	3.38105	830427	GO:0004872,GO:0005634,GO:0005737,GO:0009738,GO:0010427	receptor activity|nucleus|cytoplasm|abscisic acid-activated signaling pathway|abscisic acid binding	path:ath04075	Plant hormone signal transduction
AT2G30900	8.98688	12.6405	5.33329	0.421922	-1.24495	0.039188	0.123908	Down	0.338233	0.394125	0.364447	0.257372	0.12318	0.108463	817640	GO:0016021	integral component of membrane
AT4G12470	84.4312	118.623	50.2398	0.423527	-1.23948	8.01e-11	1.25e-09	Down	11.8433	11.557	10.0617	4.07373	5.8144	5.38612	826859	GO:0005576,GO:0005618,GO:0005783,GO:0006612,GO:0006865,GO:0009409,GO:0009506,GO:0009626,GO:0009627,GO:0009631,GO:0009682,GO:0009697,GO:0009814,GO:0009863,GO:0010167,GO:0010363,GO:0015706,GO:0019684,GO:0042742,GO:0043069,GO:0043621,GO:0050832,GO:0070417	extracellular region|cell wall|endoplasmic reticulum|protein targeting to membrane|amino acid transport|response to cold|plasmodesma|plant-type hypersensitive response|systemic acquired resistance|cold acclimation|induced systemic resistance|salicylic acid biosynthetic process|defense response, incompatible interaction|salicylic acid mediated signaling pathway|response to nitrate|regulation of pl…
AT3G23250	16.8263	23.6386	10.0141	0.423635	-1.23911	0.00395215	0.0184303	Down	0.533221	0.504482	0.660674	0.365484	0.148043	0.256701	821904	GO:0002679,GO:0003677,GO:0003682,GO:0003700,GO:0006355,GO:0007165,GO:0009414,GO:0009611,GO:0009651,GO:0009695,GO:0009723,GO:0009733,GO:0009737,GO:0009738,GO:0009753,GO:0009867,GO:0009873,GO:0010200,GO:0035556,GO:0042538,GO:0046686,GO:0052542	respiratory burst involved in defense response|DNA binding|chromatin binding|transcription factor activity, sequence-specific DNA binding|regulation of transcription, DNA-templated|signal transduction|response to water deprivation|response to wounding|response to salt stress|jasmonic acid biosynthetic process|response to ethylene|response to auxin|response to abscisic acid|abscisic acid-activated…
AT2G40350	8.79207	12.3423	5.24186	0.424707	-1.23546	0.0478949	0.145577	Down	0.665202	0.191175	0.497712	0.508528	0.637222	0.0983645	818628	GO:0003677,GO:0003700,GO:0005634,GO:0006351,GO:0006355,GO:0010286	DNA binding|transcription factor activity, sequence-specific DNA binding|nucleus|transcription, DNA-templated|regulation of transcription, DNA-templated|heat acclimation
AT3G46090	49.1589	68.9556	29.3621	0.425811	-1.23172	6.28e-07	6.3e-06	Down	4.49085	3.80837	3.82591	2.024	1.60187	2.03009	823752	GO:0003700,GO:0005634,GO:0006351,GO:0006355,GO:0010200,GO:0045926,GO:0046872,GO:0080134	transcription factor activity, sequence-specific DNA binding|nucleus|transcription, DNA-templated|regulation of transcription, DNA-templated|response to chitin|negative regulation of growth|metal ion binding|regulation of response to stress
AT4G16350	13.2619	18.5747	7.94922	0.42796	-1.22445	0.0123308	0.0480645	Down	0.612264	0.554312	0.79073	0.0534461	0.336226	0.311181	827330	GO:0005509,GO:0005774,GO:0019722	calcium ion binding|vacuolar membrane|calcium-mediated signaling
AT3G19030	821.85	1150.42	493.28	0.428782	-1.22168	6.62e-88	1.36e-85	Down	140.936	140.671	145.905	65.6988	64.2975	66.2197	821436	GO:0006612,GO:0009963,GO:0010363	protein targeting to membrane|positive regulation of flavonoid biosynthetic process|regulation of plant-type hypersensitive response
AT1G03850	46.9104	65.6268	28.194	0.429611	-1.2189	1.68e-06	1.59e-05	Down	2.57062	3.35266	2.74499	1.05379	1.33482	1.49666	839392	GO:0005634,GO:0005737,GO:0009055,GO:0009735,GO:0015035,GO:0045454,GO:0046872,GO:0050832,GO:0051537,GO:0080183	nucleus|cytoplasm|electron carrier activity|response to cytokinin|protein disulfide oxidoreductase activity|cell redox homeostasis|metal ion binding|defense response to fungus|2 iron, 2 sulfur cluster binding|response to photooxidative stress
AT3G13404	35.0741	49.0022	21.1459	0.431531	-1.21247	5.13e-05	0.00037713	Down	9.37488	8.22694	6.3716	4.85207	4.37374	5.46502	7922349
ATCG00160	13.6396	18.9558	8.32334	0.439091	-1.18741	0.0134487	0.0515708	Down	0.801015	1.25216	1.15246	0.471888	0.418012	0.527399	844786	GO:0003735,GO:0005622,GO:0005840,GO:0006412,GO:0009507,GO:0015935	structural constituent of ribosome|intracellular|ribosome|translation|chloroplast|small ribosomal subunit
AT1G65845	194.104	269.648	118.56	0.439685	-1.18546	1.78e-21	5.58e-20	Down	26.2241	26.6192	22.3705	15.1189	9.29897	10.9109	842895	GO:0008150	biological_process
AT5G01870	36.7478	50.9724	22.5231	0.441869	-1.17831	4.37e-05	0.000325249	Down	3.4751	5.34716	4.30188	2.28133	2.2267	1.87842	831705	GO:0005886,GO:0006869,GO:0008289	plasma membrane|lipid transport|lipid binding
AT1G51790	111.775	155.01	68.5402	0.442166	-1.17734	5.76e-13	1.08e-11	Down	1.5274	1.40824	1.65202	0.578522	0.766124	0.771914	841605	GO:0001653,GO:0002679,GO:0004672,GO:0004675,GO:0005515,GO:0005524,GO:0005886,GO:0006468,GO:0006857,GO:0006865,GO:0007178,GO:0009506,GO:0009755,GO:0010200,GO:0016301,GO:0016310,GO:0016772,GO:0031625,GO:0046777	peptide receptor activity|respiratory burst involved in defense response|protein kinase activity|transmembrane receptor protein serine/threonine kinase activity|protein binding|ATP binding|plasma membrane|protein phosphorylation|oligopeptide transport|amino acid transport|transmembrane receptor protein serine/threonine kinase signaling pathway|plasmodesma|hormone-mediated signaling pathway|respon…
AT1G25550	1386.74	1923.02	850.462	0.442255	-1.17705	9.16e-133	4.39e-130	Down	54.7886	55.2036	50.5431	26.8996	25.2584	24.2655	839142	GO:0003677,GO:0003682,GO:0003700,GO:0006355,GO:0010167,GO:0015706	DNA binding|chromatin binding|transcription factor activity, sequence-specific DNA binding|regulation of transcription, DNA-templated|response to nitrate|nitrate transport
AT1G33950	11.2829	15.6271	6.93875	0.44402	-1.1713	0.0289785	0.0971256	Down	0.395879	0.486486	0.500385	0.141572	0.168856	0.0911774	840292	GO:0005525	GTP binding
AT4G33666	539.273	746.32	332.227	0.445153	-1.16763	2.56e-54	2.61e-52	Down	125.605	124.115	116.281	57.1943	58.654	57.7201	829508	GO:0008150	biological_process
AT3G06990	14.2783	19.7476	8.80903	0.446082	-1.16462	0.0160124	0.0596356	Down	0.495669	0.499718	0.26489	0.177634	0.318943	0.0862864	819884	GO:0005515,GO:0008270,GO:0047134,GO:0055114	protein binding|zinc ion binding|protein-disulfide reductase activity|oxidation-reduction process
AT5G14180	18.2239	25.2024	11.2455	0.446206	-1.16422	0.0292711	0.097935	Down	0.533348	0.835001	0.38724	0.159188	0.28385	0.245243	831268	GO:0002213,GO:0004806,GO:0005576,GO:0006629,GO:0016042,GO:0016298,GO:0016788	defense response to insect|triglyceride lipase activity|extracellular region|lipid metabolic process|lipid catabolic process|lipase activity|hydrolase activity, acting on ester bonds
AT1G14200	334.331	462.257	206.404	0.446512	-1.16323	1.28e-34	7.36e-33	Down	20.5858	21.3281	21.9797	9.3636	9.55924	10.8146	837980	GO:0005515,GO:0006457,GO:0008270,GO:0009408,GO:0009644,GO:0034976,GO:0042542,GO:0046872	protein binding|protein folding|zinc ion binding|response to heat|response to high light intensity|response to endoplasmic reticulum stress|response to hydrogen peroxide|metal ion binding
AT4G13410	108.824	150.199	67.4491	0.449064	-1.15501	3.48e-12	6.1e-11	Down	2.91317	3.26311	2.52023	1.44267	1.26804	1.42669	826972	GO:0000139,GO:0016021,GO:0016757,GO:0071555	Golgi membrane|integral component of membrane|transferase activity, transferring glycosyl groups|cell wall organization
AT3G45130	58.0328	80.0858	35.9798	0.449265	-1.15436	3.24e-07	3.39e-06	Down	0.778291	0.800748	1.03891	0.369414	0.31501	0.464954	823649	GO:0000250,GO:0016866	lanosterol synthase activity|intramolecular transferase activity	path:ath00100	Steroid biosynthesis
AT1G68238	566.854	782.071	351.637	0.449623	-1.15321	1.38e-55	1.43e-53	Down	130.29	128.067	121.905	64.1534	59.8955	58.7397	6241144	GO:0003674,GO:0008150	molecular_function|biological_process
AT5G44572	106.914	147.413	66.4151	0.450537	-1.15028	6.34e-12	1.09e-10	Down	11.4399	11.1331	10.3728	5.55482	4.82537	5.58261	5008298	GO:0003674,GO:0008150	molecular_function|biological_process
AT5G53950	13.4361	18.5063	8.366	0.452063	-1.14541	0.0162576	0.0603047	Down	0.340335	0.489799	0.58944	0.399155	0.10811	0.231733	835478	GO:0003677,GO:0003700,GO:0005634,GO:0006351,GO:0006355,GO:0010072,GO:0010160,GO:0010223,GO:0048366,GO:0048504	DNA binding|transcription factor activity, sequence-specific DNA binding|nucleus|transcription, DNA-templated|regulation of transcription, DNA-templated|primary shoot apical meristem specification|formation of organ boundary|secondary shoot formation|leaf development|regulation of timing of organ formation
AT4G08950	647.353	891.002	403.704	0.45309	-1.14213	3.95e-62	4.99e-60	Down	33.4796	34.3146	33.452	17.2713	15.6548	16.1991	826473	GO:0005615,GO:0005618,GO:0005794,GO:0009505,GO:0009741,GO:0016126,GO:0048046	extracellular space|cell wall|Golgi apparatus|plant-type cell wall|response to brassinosteroid|sterol biosynthetic process|apoplast
AT1G75750	3898.89	5363.95	2433.83	0.453738	-1.14007	2.34724152584807e-310	5.4e-307	Down	324.441	324.86	315.003	162.711	156.999	155.477	843908	GO:0005576,GO:0005618,GO:0009505,GO:0009737,GO:0009739,GO:0009740,GO:0009741,GO:0009826	extracellular region|cell wall|plant-type cell wall|response to abscisic acid|response to gibberellin|gibberellic acid mediated signaling pathway|response to brassinosteroid|unidimensional cell growth
AT3G54830	598.53	823.342	373.717	0.453903	-1.13954	1.45e-57	1.6e-55	Down	13.0782	15.1748	14.4206	6.78341	6.57377	6.66637	824648	GO:0003333,GO:0005774,GO:0015171,GO:0016020,GO:0016021	amino acid transmembrane transport|vacuolar membrane|amino acid transmembrane transporter activity|membrane|integral component of membrane
AT2G04040	15.4249	21.2142	9.63565	0.454207	-1.13858	0.0110363	0.0436915	Down	0.735992	0.469487	0.611207	0.212808	0.113864	0.12368	814938	GO:0005886,GO:0006855,GO:0015238,GO:0015297,GO:0015691,GO:0016020,GO:0016021,GO:0051238,GO:0055085	plasma membrane|drug transmembrane transport|drug transmembrane transporter activity|antiporter activity|cadmium ion transport|membrane|integral component of membrane|sequestering of metal ion|transmembrane transport
AT3G55515	24.6772	33.9381	15.4163	0.454249	-1.13845	0.00705479	0.0301269	Down	3.13394	2.1665	2.5901	1.87624	0.853899	0.445614	5008090	GO:0003674,GO:0048367	molecular_function|shoot system development
AT2G36750	18.7452	25.7793	11.711	0.454279	-1.13835	0.00510423	0.0228979	Down	0.550681	0.780377	0.481498	0.319401	0.16625	0.307456	818247	GO:0008152,GO:0009636,GO:0009813,GO:0010224,GO:0016758,GO:0035251,GO:0043231,GO:0050403,GO:0050502,GO:0052696,GO:0080043,GO:0080044	metabolic process|response to toxic substance|flavonoid biosynthetic process|response to UV-B|transferase activity, transferring hexosyl groups|UDP-glucosyltransferase activity|intracellular membrane-bounded organelle|trans-zeatin O-beta-D-glucosyltransferase activity|cis-zeatin O-beta-D-glucosyltransferase activity|flavonoid glucuronidation|quercetin 3-O-glucosyltransferase activity|quercetin 7-…	path:ath00908	Zeatin biosynthesis
AT3G62930	68.1182	93.3126	42.9239	0.460001	-1.12029	1.09e-07	1.21e-06	Down	8.03487	8.45386	8.70296	2.69909	4.71369	3.46167	825468	GO:0005737,GO:0009055,GO:0015035,GO:0045454,GO:0046872,GO:0051537	cytoplasm|electron carrier activity|protein disulfide oxidoreductase activity|cell redox homeostasis|metal ion binding|2 iron, 2 sulfur cluster binding
AT1G28010	77.108	105.406	48.8098	0.463064	-1.11072	1.69e-08	2.08e-07	Down	0.877707	1.09061	1.19575	0.513953	0.499252	0.560933	839694	GO:0005524,GO:0006810,GO:0010315,GO:0010329,GO:0010540,GO:0010541,GO:0016021,GO:0016887,GO:0042626,GO:0055085	ATP binding|transport|auxin efflux|auxin efflux transmembrane transporter activity|basipetal auxin transport|acropetal auxin transport|integral component of membrane|ATPase activity|ATPase activity, coupled to transmembrane movement of substances|transmembrane transport	path:ath02010	ABC transporters
AT1G56240	18.1112	24.7578	11.4646	0.463069	-1.1107	0.00874318	0.0360433	Down	0.860641	1.05417	0.755186	0.516632	0.56667	0.191596	842077	GO:0005515,GO:0030246	protein binding|carbohydrate binding
AT3G18010	16.5721	22.6414	10.5029	0.46388	-1.10818	0.0117546	0.0461458	Down	0.448077	0.57352	0.440751	0.269344	0.304051	0.129517	821325	GO:0003677,GO:0003700,GO:0005634,GO:0005829,GO:0006351,GO:0048513	DNA binding|transcription factor activity, sequence-specific DNA binding|nucleus|cytosol|transcription, DNA-templated|organ development
AT3G28740	179.59	245.116	114.064	0.465347	-1.10362	1.07e-17	2.73e-16	Down	5.6619	5.77894	5.72202	2.89185	2.6925	2.54737	822506	GO:0002213,GO:0004497,GO:0005506,GO:0009055,GO:0009407,GO:0010583,GO:0016020,GO:0016021,GO:0016491,GO:0016705,GO:0016709,GO:0020037,GO:0042343,GO:0044550,GO:0046872,GO:0055114	defense response to insect|monooxygenase activity|iron ion binding|electron carrier activity|toxin catabolic process|response to cyclopentenone|membrane|integral component of membrane|oxidoreductase activity|oxidoreductase activity, acting on paired donors, with incorporation or reduction of molecular oxygen|oxidoreductase activity, acting on paired donors, with incorporation or reduction of mole…
AT3G15720	94.9535	129.372	60.5349	0.467913	-1.09569	6.44e-10	9.16e-09	Down	2.61525	2.31609	2.56907	1.25927	1.12494	1.04995	820815	GO:0004650,GO:0005576,GO:0005975,GO:0008152,GO:0009505,GO:0016787,GO:0016798,GO:0031225,GO:0046658,GO:0071555	polygalacturonase activity|extracellular region|carbohydrate metabolic process|metabolic process|plant-type cell wall|hydrolase activity|hydrolase activity, acting on glycosyl bonds|anchored component of membrane|anchored component of plasma membrane|cell wall organization	path:ath00040,path:ath00500	Pentose and glucuronate interconversions|Starch and sucrose metabolism
AT2G28085	27.0287	36.8218	17.2356	0.46808	-1.09517	0.00105595	0.00579729	Down	3.23272	3.14322	3.80689	1.83853	1.7312	1.66449	817353	GO:0003674,GO:0005575,GO:0009733	molecular_function|cellular_component|response to auxin	path:ath04075	Plant hormone signal transduction
AT3G13790	551.417	751.075	351.759	0.46834	-1.09437	8.42e-49	7.29e-47	Down	14.0613	13.8708	12.197	6.66885	6.8774	6.21529	820591	GO:0004553,GO:0004564,GO:0004575,GO:0005618,GO:0005886,GO:0005975,GO:0008152,GO:0009611,GO:0016787,GO:0016798,GO:0048046,GO:0080167	hydrolase activity, hydrolyzing O-glycosyl compounds|beta-fructofuranosidase activity|sucrose alpha-glucosidase activity|cell wall|plasma membrane|carbohydrate metabolic process|metabolic process|response to wounding|hydrolase activity|hydrolase activity, acting on glycosyl bonds|apoplast|response to karrikin	path:ath00052,path:ath00500	Galactose metabolism|Starch and sucrose metabolism
AT5G61440	440.307	599.272	281.343	0.469474	-1.09088	2.77e-30	1.31e-28	Down	25.6858	30.2888	24.1809	13.6941	13.4475	13.2626	836265	GO:0000103,GO:0006457,GO:0006662,GO:0009507,GO:0015035,GO:0016671,GO:0034599,GO:0045454,GO:0055114	sulfate assimilation|protein folding|glycerol ether metabolic process|chloroplast|protein disulfide oxidoreductase activity|oxidoreductase activity, acting on a sulfur group of donors, disulfide as acceptor|cellular response to oxidative stress|cell redox homeostasis|oxidation-reduction process
AT4G13395	16.0165	21.7862	10.2467	0.470332	-1.08825	0.0130395	0.0503144	Down	3.25858	3.64983	4.98187	2.03275	2.17302	1.76241	5008138	GO:0003674,GO:0048367	molecular_function|shoot system development
AT1G72430	1484.03	2016.14	951.914	0.472146	-1.0827	3.21e-121	1.23e-118	Down	148.838	159.825	145.708	79.6133	71.7761	75.4751	843575	GO:0003674,GO:0009733,GO:0016126	molecular_function|response to auxin|sterol biosynthetic process
AT1G21100	102.178	138.767	65.5885	0.472652	-1.08115	2.05e-10	3.08e-09	Down	4.4631	3.93253	4.909	2.45481	2.21685	2.209	838706	GO:0008168,GO:0008171,GO:0016740,GO:0032259,GO:0042343,GO:0046983	methyltransferase activity|O-methyltransferase activity|transferase activity|methylation|indole glucosinolate metabolic process|protein dimerization activity
AT5G42840	24.7944	33.6538	15.935	0.473498	-1.07857	0.00247354	0.0122185	Down	0.83791	1.02794	0.51353	0.523602	0.370197	0.375621	834295	GO:0005515,GO:0008270,GO:0047134,GO:0055114	protein binding|zinc ion binding|protein-disulfide reductase activity|oxidation-reduction process
AT5G56100	75.4433	102.346	48.5402	0.474273	-1.07621	1.48e-07	1.63e-06	Down	7.60322	7.83089	10.0707	5.08653	3.54546	4.54489	835709	GO:0003674,GO:0012511,GO:0016021	molecular_function|monolayer-surrounded lipid storage body|integral component of membrane
AT3G06100	12.5848	17.0641	8.10552	0.475006	-1.07398	0.0303724	0.100819	Down	0.546492	0.50916	0.587662	0.181603	0.0402048	0.52315	819783	GO:0005215,GO:0005887,GO:0006810,GO:0006833,GO:0009992,GO:0015250,GO:0015254,GO:0015793,GO:0016020,GO:0035445,GO:0046715	transporter activity|integral component of plasma membrane|transport|water transport|cellular water homeostasis|water channel activity|glycerol channel activity|glycerol transport|membrane|borate transmembrane transport|borate transmembrane transporter activity
AT4G00960	47.2657	64.043	30.4885	0.476062	-1.07078	2.26e-05	0.000177863	Down	1.74538	1.706	1.95031	1.06741	0.824511	0.536469	827937	GO:0004672,GO:0004674,GO:0005524,GO:0006468	protein kinase activity|protein serine/threonine kinase activity|ATP binding|protein phosphorylation
AT1G72140	34.8052	47.1108	22.4996	0.477589	-1.06616	0.000328887	0.00205523	Down	1.48527	1.28104	1.24883	0.589028	0.672372	0.6964	843545	GO:0005215,GO:0005774,GO:0006810,GO:0009624,GO:0016020,GO:0016021	transporter activity|vacuolar membrane|transport|response to nematode|membrane|integral component of membrane
AT3G30775	230.585	311.867	149.303	0.47874	-1.06269	6.37e-21	1.92e-19	Down	6.14975	6.20369	5.94419	3.42378	2.63131	3.39145	822833	GO:0004657,GO:0005739,GO:0006562,GO:0006979,GO:0009414,GO:0010133,GO:0042742	proline dehydrogenase activity|mitochondrion|proline catabolic process|response to oxidative stress|response to water deprivation|proline catabolic process to glutamate|defense response to bacterium	path:ath00330	Arginine and proline metabolism
AT3G16670	309.699	418.089	201.31	0.4815	-1.05439	6.19e-27	2.49e-25	Down	30.44	31.3507	30.2004	16.9304	14.8969	15.049	820919	GO:0006979	response to oxidative stress
AT2G34060	80.5427	108.72	52.3655	0.481655	-1.05393	3.05e-08	3.64e-07	Down	3.23922	4.27133	3.91044	2.23215	1.5143	1.94431	817967	GO:0004601,GO:0005576,GO:0006979,GO:0020037,GO:0042744,GO:0046872,GO:0055114	peroxidase activity|extracellular region|response to oxidative stress|heme binding|hydrogen peroxide catabolic process|metal ion binding|oxidation-reduction process	path:ath00940	Phenylpropanoid biosynthesis
AT3G48640	35.3262	47.6737	22.9787	0.481999	-1.0529	0.0207401	0.0736953	Down	1.27586	1.72079	2.6036	0.60872	0.927427	1.46862	824024	GO:0000165,GO:0008150,GO:0009697,GO:0009862,GO:0010310,GO:0031348,GO:0042742,GO:0045088,GO:0050832	MAPK cascade|biological_process|salicylic acid biosynthetic process|systemic acquired resistance, salicylic acid mediated signaling pathway|regulation of hydrogen peroxide metabolic process|negative regulation of defense response|defense response to bacterium|regulation of innate immune response|defense response to fungus
AT2G40330	31.2573	42.1445	20.3702	0.48334	-1.04889	0.000732475	0.00417994	Down	2.13928	1.51688	1.58102	0.904649	0.638836	1.09711	818626	GO:0004872,GO:0005634,GO:0005737,GO:0009738,GO:0010427,GO:0042803	receptor activity|nucleus|cytoplasm|abscisic acid-activated signaling pathway|abscisic acid binding|protein homodimerization activity	path:ath04075	Plant hormone signal transduction
AT5G45820	278.745	375.665	181.826	0.484012	-1.04689	4.7e-24	1.68e-22	Down	9.40932	9.86042	8.8307	5.86407	4.45283	4.46993	834622	GO:0004672,GO:0004674,GO:0005524,GO:0005829,GO:0006468,GO:0007165,GO:0009737	protein kinase activity|protein serine/threonine kinase activity|ATP binding|cytosol|protein phosphorylation|signal transduction|response to abscisic acid
AT4G36670	198.191	267.039	129.342	0.484356	-1.04586	9.06e-18	2.33e-16	Down	5.88862	6.35012	6.84102	3.61166	3.16002	3.29154	829820	GO:0005215,GO:0005351,GO:0005355,GO:0005887,GO:0006810,GO:0015992,GO:0016020,GO:0016021,GO:0022857,GO:0022891,GO:0035428,GO:0046323,GO:0055085	transporter activity|sugar:proton symporter activity|glucose transmembrane transporter activity|integral component of plasma membrane|transport|proton transport|membrane|integral component of membrane|transmembrane transporter activity|substrate-specific transmembrane transporter activity|hexose transmembrane transport|glucose import|transmembrane transport
AT1G23390	1271.68	1712.86	830.507	0.484866	-1.04434	4.71e-98	1.18e-95	Down	42.8672	45.1698	40.707	22.4177	22.2564	21.9913	838947	GO:0005515	protein binding
AT1G01190	138.388	186.331	90.4442	0.485394	-1.04277	4.62e-09	6.05e-08	Down	4.04226	4.40825	3.71901	2.32235	1.60977	2.4484	839233	GO:0004497,GO:0005506,GO:0009055,GO:0016020,GO:0016491,GO:0016705,GO:0016709,GO:0020037,GO:0044550,GO:0046872,GO:0055114	monooxygenase activity|iron ion binding|electron carrier activity|membrane|oxidoreductase activity|oxidoreductase activity, acting on paired donors, with incorporation or reduction of molecular oxygen|oxidoreductase activity, acting on paired donors, with incorporation or reduction of molecular oxygen, NAD(P)H as one donor, and incorporation of one atom of oxygen|heme binding|secondary metabolite…
AT1G27020	589.559	793.797	385.321	0.485415	-1.04271	2.2e-35	1.31e-33	Down	26.3605	23.0832	23.255	13.8547	11.5643	12.3636	839591	GO:0008150	biological_process
AT1G64170	130.782	175.945	85.6188	0.486624	-1.03912	4.54e-12	7.92e-11	Down	3.10128	2.96858	2.77858	1.75034	1.24439	1.72707	842721	GO:0005783,GO:0006812,GO:0006813,GO:0006885,GO:0015299,GO:0016021,GO:0055085	endoplasmic reticulum|cation transport|potassium ion transport|regulation of pH|solute:proton antiporter activity|integral component of membrane|transmembrane transport
AT1G22400	379.547	509.187	249.906	0.490794	-1.02681	6.61e-31	3.21e-29	Down	11.0107	11.874	11.2966	6.66228	6.12058	5.36623	838846	GO:0008152,GO:0009813,GO:0015020,GO:0016758,GO:0043231,GO:0050403,GO:0050502,GO:0052696,GO:0080043,GO:0080044	metabolic process|flavonoid biosynthetic process|glucuronosyltransferase activity|transferase activity, transferring hexosyl groups|intracellular membrane-bounded organelle|trans-zeatin O-beta-D-glucosyltransferase activity|cis-zeatin O-beta-D-glucosyltransferase activity|flavonoid glucuronidation|quercetin 3-O-glucosyltransferase activity|quercetin 7-O-glucosyltransferase activity
AT1G53480	13.2521	17.7728	8.73142	0.491281	-1.02538	0.0351276	0.113503	Down	0.63754	0.88121	0.525616	0.340123	0.18851	0.532131	841783	GO:0008150	biological_process
AT5G19970	33.7394	45.234	22.2448	0.491772	-1.02394	0.000587698	0.00344343	Down	1.44707	1.58083	1.47627	0.987179	0.651092	0.746969	832119	GO:0006826,GO:0008150,GO:0010106,GO:0010167,GO:0015706	iron ion transport|biological_process|cellular response to iron ion starvation|response to nitrate|nitrate transport
AT3G46880	64.763	86.7482	42.7779	0.493127	-1.01997	1.79e-06	1.68e-05	Down	1.92957	2.56543	3.65325	1.60982	1.45123	1.28774	823841	GO:0008150	biological_process
AT3G44970	43.9722	58.8183	29.1261	0.495187	-1.01395	0.000124181	0.000848359	Down	0.927984	1.19303	1.42084	0.614774	0.714557	0.80047	823632	GO:0004497,GO:0005506,GO:0009055,GO:0016491,GO:0016705,GO:0020037,GO:0046872,GO:0055114	monooxygenase activity|iron ion binding|electron carrier activity|oxidoreductase activity|oxidoreductase activity, acting on paired donors, with incorporation or reduction of molecular oxygen|heme binding|metal ion binding|oxidation-reduction process
AT2G43590	138.322	184.753	91.8913	0.497375	-1.00759	6.64e-12	1.14e-10	Down	6.60937	7.10646	5.99887	3.72856	3.48444	3.51539	818961	GO:0004568,GO:0005975,GO:0006032,GO:0008061,GO:0016998	chitinase activity|carbohydrate metabolic process|chitin catabolic process|chitin binding|cell wall macromolecule catabolic process	path:ath00520	Amino sugar and nucleotide sugar metabolism
AT2G36770	24.8732	33.2091	16.5374	0.497977	-1.00585	0.00463376	0.0210958	Down	0.936291	0.791484	0.624741	0.421577	0.446539	0.381122	818249	GO:0008152,GO:0009813,GO:0016758,GO:0043231,GO:0052696,GO:0080043,GO:0080044	metabolic process|flavonoid biosynthetic process|transferase activity, transferring hexosyl groups|intracellular membrane-bounded organelle|flavonoid glucuronidation|quercetin 3-O-glucosyltransferase activity|quercetin 7-O-glucosyltransferase activity
AT2G34500	24.5284	16.331	32.7259	2.00392	1.00282	0.00435679	0.0200531	Up	0.472732	0.298845	0.3885	0.587314	0.883835	0.89903	818013	GO:0000249,GO:0004497,GO:0005506,GO:0016021,GO:0016126,GO:0016705,GO:0020037,GO:0055114	C-22 sterol desaturase activity|monooxygenase activity|iron ion binding|integral component of membrane|sterol biosynthetic process|oxidoreductase activity, acting on paired donors, with incorporation or reduction of molecular oxygen|heme binding|oxidation-reduction process	path:ath00100	Steroid biosynthesis
AT3G06360	22.5278	14.9721	30.0834	2.0093	1.00669	0.00632086	0.0273892	Up	2.32905	2.02016	2.307	3.74523	3.91612	4.55	819810	GO:0005886,GO:0031225	plasma membrane|anchored component of membrane
AT3G19620	159.337	105.836	212.839	2.01104	1.00794	1.33e-13	2.63e-12	Up	1.44975	1.59125	1.33516	3.06885	3.18572	3.21523	821499	GO:0004553,GO:0005578,GO:0005618,GO:0005975	hydrolase activity, hydrolyzing O-glycosyl compounds|proteinaceous extracellular matrix|cell wall|carbohydrate metabolic process	path:ath00500,path:ath00520	Starch and sucrose metabolism|Amino sugar and nucleotide sugar metabolism
AT4G25480	45.0264	29.8856	60.1672	2.01325	1.00953	0.000106911	0.000736943	Up	1.47842	1.23357	1.56257	3.42634	2.66431	3.14174	828652	GO:0003677,GO:0003700,GO:0005634,GO:0006351,GO:0006355,GO:0009409,GO:0009414,GO:0009631	DNA binding|transcription factor activity, sequence-specific DNA binding|nucleus|transcription, DNA-templated|regulation of transcription, DNA-templated|response to cold|response to water deprivation|cold acclimation
AT3G13210	12.1381	8.05544	16.2207	2.01364	1.0098	0.047044	0.143635	Up	0.172137	0.10371	0.0900759	0.277381	0.299369	0.214658	820511	GO:0005515,GO:0005622,GO:0005634,GO:0006396,GO:0006397	protein binding|intracellular|nucleus|RNA processing|mRNA processing
AT5G11930	62.2832	41.2991	83.2674	2.01621	1.01164	3.98e-06	3.54e-05	Up	3.37606	3.39568	3.52223	8.45468	7.31196	7.14948	831066	GO:0005737,GO:0009055,GO:0015035,GO:0045454	cytoplasm|electron carrier activity|protein disulfide oxidoreductase activity|cell redox homeostasis
AT3G05660	72.2232	47.7999	96.6464	2.02189	1.01571	1.7e-06	1.6e-05	Up	0.728634	0.834075	0.668737	1.44294	1.90036	1.36227	819733	GO:0000165,GO:0004672,GO:0005515,GO:0005886,GO:0006355,GO:0006457,GO:0006612,GO:0009408,GO:0009506,GO:0009507,GO:0009617,GO:0009644,GO:0009755,GO:0009862,GO:0009867,GO:0010310,GO:0010363,GO:0031348,GO:0034976,GO:0035304,GO:0042542,GO:0046777	MAPK cascade|protein kinase activity|protein binding|plasma membrane|regulation of transcription, DNA-templated|protein folding|protein targeting to membrane|response to heat|plasmodesma|chloroplast|response to bacterium|response to high light intensity|hormone-mediated signaling pathway|systemic acquired resistance, salicylic acid mediated signaling pathway|jasmonic acid mediated signaling pathw…
AT5G10180	2621.41	1732.84	3509.97	2.02556	1.01832	5.05e-179	4.01e-176	Up	30.629	31.683	30.3117	71.8383	65.2754	64.7645	830882	GO:0008271,GO:0008272,GO:0015116,GO:0015293,GO:0016020,GO:0016021,GO:0055085	secondary active sulfate transmembrane transporter activity|sulfate transport|sulfate transmembrane transporter activity|symporter activity|membrane|integral component of membrane|transmembrane transport
AT1G76530	114.237	75.5008	152.974	2.02613	1.01872	3.13e-10	4.61e-09	Up	1.29966	1.57137	1.52511	4.08032	2.85332	2.87762	843986	GO:0006863,GO:0016021,GO:0055085	purine nucleobase transport|integral component of membrane|transmembrane transport
AT1G10540	12.8415	8.48584	17.1972	2.02658	1.01905	0.0460886	0.141235	Up	0.0898629	0.0906054	0.158004	0.357258	0.37582	0.44012	837595	GO:0005215,GO:0005886,GO:0006810,GO:0009506,GO:0016020,GO:0016021,GO:0055085	transporter activity|plasma membrane|transport|plasmodesma|membrane|integral component of membrane|transmembrane transport
AT1G69970	54.8087	36.1961	73.4213	2.02843	1.02036	1.48e-05	0.000119976	Up	0.72217	0.705485	0.981556	1.79499	2.55795	2.16006	843334	GO:0005615,GO:0007275,GO:0033612,GO:0045168,GO:0048046	extracellular space|multicellular organismal development|receptor serine/threonine kinase binding|cell-cell signaling involved in cell fate commitment|apoplast
AT1G31490	45.6099	30.1201	61.0997	2.02854	1.02044	0.000981622	0.00543589	Up	0.930583	0.374663	0.469956	1.27175	1.35262	1.63636	840039	GO:0005507,GO:0008131,GO:0009308,GO:0009507,GO:0016740,GO:0016747,GO:0048038,GO:0055114	copper ion binding|primary amine oxidase activity|amine metabolic process|chloroplast|transferase activity|transferase activity, transferring acyl groups other than amino-acyl groups|quinone binding|oxidation-reduction process
AT1G69230	39.4297	26.0242	52.8351	2.03023	1.02164	0.000287612	0.00182506	Up	1.23704	1.86631	2.23285	4.4215	4.04308	4.24873	843254	GO:0005874	microtubule
AT5G03495	50.7222	33.439	68.0053	2.03371	1.02412	2.38e-05	0.000186208	Up	0.974453	0.736644	0.72115	2.41524	1.81358	1.5165	5008197	GO:0000166,GO:0008150	nucleotide binding|biological_process
AT5G59220	59.3774	39.1338	79.621	2.03458	1.02473	5.82e-06	5.01e-05	Up	0.745325	0.820476	0.876609	1.65345	1.85802	1.8999	836040	GO:0003824,GO:0004722,GO:0005634,GO:0005794,GO:0005829,GO:0006470,GO:0009414,GO:0009658,GO:0009737,GO:0009788,GO:0010118,GO:0010150,GO:0016311,GO:0033106,GO:0046872	catalytic activity|protein serine/threonine phosphatase activity|nucleus|Golgi apparatus|cytosol|protein dephosphorylation|response to water deprivation|chloroplast organization|response to abscisic acid|negative regulation of abscisic acid-activated signaling pathway|stomatal movement|leaf senescence|dephosphorylation|cis-Golgi network membrane|metal ion binding	path:ath04075,path:ath04931	Plant hormone signal transduction|Insulin resistance
AT1G11210	170.863	112.19	229.535	2.04594	1.03277	5.65e-15	1.23e-13	Up	2.94389	3.38554	2.98429	6.59124	6.63599	7.06171	837662	GO:0006979,GO:0009409,GO:0009414,GO:0009737	response to oxidative stress|response to cold|response to water deprivation|response to abscisic acid
AT4G19850	26.4341	17.3379	35.5304	2.04929	1.03512	0.00238584	0.0118591	Up	0.719598	0.334726	0.146295	1.29848	0.786631	1.19908	827729	GO:0016021	integral component of membrane
AT3G57680	115.855	75.9549	155.756	2.05063	1.03607	6.93e-11	1.08e-09	Up	1.69864	1.32519	1.41559	3.31307	3.43486	2.46243	824937	GO:0005515,GO:0006508,GO:0008236,GO:0009543	protein binding|proteolysis|serine-type peptidase activity|chloroplast thylakoid lumen
AT1G64380	206.554	135.409	277.699	2.05082	1.0362	4.66e-14	9.47e-13	Up	3.23647	3.76925	3.62258	9.09303	7.49045	6.71456	842745	GO:0003677,GO:0003700,GO:0005634,GO:0006351,GO:0006355,GO:0009873,GO:0010200	DNA binding|transcription factor activity, sequence-specific DNA binding|nucleus|transcription, DNA-templated|regulation of transcription, DNA-templated|ethylene-activated signaling pathway|response to chitin
AT5G60760	26.3478	17.2597	35.4359	2.0531	1.0378	0.00240569	0.0119423	Up	0.153093	0.307675	0.254661	0.446098	0.534204	0.496427	836197	GO:0003674,GO:0010264	molecular_function|myo-inositol hexakisphosphate biosynthetic process
AT1G78990	39.4339	25.8136	53.0542	2.05528	1.03933	0.000154997	0.00103884	Up	1.07141	0.521442	0.565956	1.6655	1.31122	1.10928	844239	GO:0009734,GO:0009736,GO:0016740,GO:0016747	auxin-activated signaling pathway|cytokinin-activated signaling pathway|transferase activity|transferase activity, transferring acyl groups other than amino-acyl groups
AT1G76960	3047.98	1995.09	4100.87	2.05548	1.03948	3.07e-59	3.6e-57	Up	270.062	267.725	256.992	550.968	581.764	577.569	844031	GO:0008150	biological_process
AT1G28230	641.359	419.515	863.203	2.05762	1.04098	1.82e-46	1.48e-44	Up	16.3882	19.5364	16.5852	43.9101	38.3804	37.8079	839717	GO:0005215,GO:0005345,GO:0005887,GO:0006863,GO:0010184,GO:0015211,GO:0015860,GO:0016021	transporter activity|purine nucleobase transmembrane transporter activity|integral component of plasma membrane|purine nucleobase transport|cytokinin transport|purine nucleoside transmembrane transporter activity|purine nucleoside transmembrane transport|integral component of membrane
AT3G23190	17.9469	11.7313	24.1625	2.05967	1.04242	0.0115942	0.0455785	Up	0.786501	0.454777	0.495259	1.15901	1.2422	1.41139	821897	GO:0005783,GO:0006826,GO:0008150,GO:0009736,GO:0010106,GO:0010167,GO:0015706	endoplasmic reticulum|iron ion transport|biological_process|cytokinin-activated signaling pathway|cellular response to iron ion starvation|response to nitrate|nitrate transport
AT4G21650	1975.33	1287.9	2662.75	2.06752	1.0479	1.38e-147	8.35e-145	Up	19.6627	20.5736	18.7328	46.7052	43.2929	41.6734	828252	GO:0004252,GO:0006508,GO:0008152,GO:0008233,GO:0008236,GO:0009505,GO:0016787,GO:0042802,GO:0043086	serine-type endopeptidase activity|proteolysis|metabolic process|peptidase activity|serine-type peptidase activity|plant-type cell wall|hydrolase activity|identical protein binding|negative regulation of catalytic activity
AT3G23430	434.288	283.022	585.554	2.06893	1.04889	2.29e-36	1.41e-34	Up	3.39887	3.88083	3.64435	8.66364	7.89004	8.34214	821924	GO:0005794,GO:0005802,GO:0005886,GO:0015114,GO:0016021,GO:0016036,GO:0035435	Golgi apparatus|trans-Golgi network|plasma membrane|phosphate ion transmembrane transporter activity|integral component of membrane|cellular response to phosphate starvation|phosphate ion transmembrane transport
AT1G01070	165.4	107.776	223.025	2.06934	1.04917	3.2e-15	7.06e-14	Up	2.31535	3.5313	2.38588	6.33812	6.21903	5.33107	839550	GO:0016020,GO:0016021,GO:0022857	membrane|integral component of membrane|transmembrane transporter activity
AT5G37950	135.391	88.1168	182.666	2.073	1.05172	1.53e-12	2.77e-11	Up	2.39944	3.14601	2.64102	6.43762	5.99157	6.15716	833774	GO:0008152,GO:0016740,GO:0016757,GO:0016758	metabolic process|transferase activity|transferase activity, transferring glycosyl groups|transferase activity, transferring hexosyl groups
AT2G17710	273.045	177.528	368.561	2.07607	1.05386	4.08e-24	1.46e-22	Up	10.0809	9.14391	7.86072	21.509	20.9595	19.3378	816280	GO:0008150	biological_process
AT1G25530	192.123	124.762	259.483	2.07982	1.05646	1.97e-17	4.95e-16	Up	3.43708	2.85553	2.96494	7.63587	6.92602	6.37389	839139	GO:0003333,GO:0005886,GO:0015171,GO:0016020,GO:0016021	amino acid transmembrane transport|plasma membrane|amino acid transmembrane transporter activity|membrane|integral component of membrane
AT2G36890	24.1419	15.6564	32.6274	2.08397	1.05933	0.0031998	0.0152906	Up	0.505654	0.463204	0.292837	1.11625	0.884556	1.24799	818262	GO:0003677,GO:0003682,GO:0003700,GO:0005634,GO:0006351,GO:0007275,GO:0009737,GO:0009739,GO:0009751,GO:0009753,GO:0009785	DNA binding|chromatin binding|transcription factor activity, sequence-specific DNA binding|nucleus|transcription, DNA-templated|multicellular organismal development|response to abscisic acid|response to gibberellin|response to salicylic acid|response to jasmonic acid|blue light signaling pathway
AT1G12480	97.2049	62.9437	131.466	2.08863	1.06256	1.88e-09	2.55e-08	Up	1.30961	1.33511	1.68528	3.66175	3.17986	3.3083	837805	GO:0005886,GO:0006820,GO:0006873,GO:0008308,GO:0008509,GO:0009270,GO:0009737,GO:0009738,GO:0010037,GO:0010118,GO:0010193,GO:0015698,GO:0015711,GO:0016021,GO:0019901,GO:0019903,GO:0050891,GO:0055085,GO:0090332,GO:0098656,GO:1902456,GO:1903959	plasma membrane|anion transport|cellular ion homeostasis|voltage-gated anion channel activity|anion transmembrane transporter activity|response to humidity|response to abscisic acid|abscisic acid-activated signaling pathway|response to carbon dioxide|stomatal movement|response to ozone|inorganic anion transport|organic anion transport|integral component of membrane|protein kinase binding|protein …
AT1G03170	19.4915	12.621	26.362	2.08875	1.06264	0.0244752	0.0844303	Up	0.391832	0.430519	0.511475	0.74492	0.852634	1.35272	839563	GO:0010075	regulation of meristem growth
AT2G37720	11.9868	7.75719	16.2164	2.0905	1.06385	0.0367467	0.117619	Up	0.200471	0.288413	0.100261	0.369124	0.492134	0.472916	818349	GO:0009507,GO:0016021	chloroplast|integral component of membrane
AT2G46270	176.434	113.999	238.868	2.09535	1.06719	6e-13	1.13e-11	Up	1.5253	2.24781	2.26744	3.89056	4.60722	4.70482	819235	GO:0003677,GO:0003700,GO:0005634,GO:0005829,GO:0006351,GO:0006355,GO:0009737,GO:0043565,GO:0044212	DNA binding|transcription factor activity, sequence-specific DNA binding|nucleus|cytosol|transcription, DNA-templated|regulation of transcription, DNA-templated|response to abscisic acid|sequence-specific DNA binding|transcription regulatory region DNA binding
AT1G62360	317.348	204.926	429.769	2.09719	1.06846	4.18e-20	1.21e-18	Up	6.35653	5.74426	6.11189	13.1133	12.4914	13.2102	842534	GO:0003677,GO:0003700,GO:0005634,GO:0006355,GO:0009691,GO:0009934,GO:0019827,GO:0043565,GO:0048440	DNA binding|transcription factor activity, sequence-specific DNA binding|nucleus|regulation of transcription, DNA-templated|cytokinin biosynthetic process|regulation of meristem structural organization|stem cell population maintenance|sequence-specific DNA binding|carpel development
AT5G04700	27.2189	17.5482	36.8897	2.10219	1.07189	0.00158293	0.00828332	Up	0.339486	0.272666	0.395361	0.802939	0.58987	0.73048	830348	GO:0003674,GO:0005515,GO:0005575,GO:0008150	molecular_function|protein binding|cellular_component|biological_process
AT4G01380	14.0005	9.01841	18.9825	2.10486	1.07373	0.0248131	0.0853527	Up	0.164364	0	0.0713633	0.0865296	0	0.166937	826657	GO:0005507,GO:0008150,GO:0009055	copper ion binding|biological_process|electron carrier activity
AT1G02340	32.2411	20.7305	43.7518	2.11051	1.07759	0.000552506	0.00325965	Up	0.474514	0.551632	0.861322	1.34771	1.46589	1.40088	839300	GO:0003677,GO:0003700,GO:0003712,GO:0005634,GO:0005829,GO:0006351,GO:0009585,GO:0009642,GO:0009738,GO:0009785,GO:0046983	DNA binding|transcription factor activity, sequence-specific DNA binding|transcription cofactor activity|nucleus|cytosol|transcription, DNA-templated|red, far-red light phototransduction|response to light intensity|abscisic acid-activated signaling pathway|blue light signaling pathway|protein dimerization activity
AT3G24982	84.2542	54.1641	114.344	2.11107	1.07798	2.27e-05	0.000178089	Up	0.873972	1.09816	0.835953	1.58332	2.29748	2.47261	822091	GO:0004672,GO:0005515,GO:0005886,GO:0009506,GO:0009755,GO:0046777	protein kinase activity|protein binding|plasma membrane|plasmodesma|hormone-mediated signaling pathway|protein autophosphorylation
AT1G63710	68.5082	43.9285	93.0879	2.11908	1.08344	4.44e-07	4.57e-06	Up	1.25834	0.937195	0.857491	2.40539	2.53663	1.77806	842675	GO:0004497,GO:0005506,GO:0006631,GO:0009055,GO:0016021,GO:0016491,GO:0016705,GO:0018685,GO:0020037,GO:0046872,GO:0055114,GO:0070330	monooxygenase activity|iron ion binding|fatty acid metabolic process|electron carrier activity|integral component of membrane|oxidoreductase activity|oxidoreductase activity, acting on paired donors, with incorporation or reduction of molecular oxygen|alkane 1-monooxygenase activity|heme binding|metal ion binding|oxidation-reduction process|aromatase activity	path:ath00073	Cutin, suberine and wax biosynthesis
AT3G14440	54.0999	34.6562	73.5437	2.12209	1.08549	1.25e-05	0.000102513	Up	0.573938	0.631029	0.577695	1.7106	1.06434	1.27604	820667	GO:0006970,GO:0009414,GO:0009535,GO:0009570,GO:0009688,GO:0042538,GO:0045549,GO:0046872	response to osmotic stress|response to water deprivation|chloroplast thylakoid membrane|chloroplast stroma|abscisic acid biosynthetic process|hyperosmotic salinity response|9-cis-epoxycarotenoid dioxygenase activity|metal ion binding	path:ath00906	Carotenoid biosynthesis
AT1G34060	370.581	237.294	503.868	2.12339	1.08637	1.44e-33	8.01e-32	Up	6.90263	5.87734	5.48416	14.7369	13.0343	13.9414	840303	GO:0003824,GO:0008483,GO:0016021,GO:0016846,GO:0030170	catalytic activity|transaminase activity|integral component of membrane|carbon-sulfur lyase activity|pyridoxal phosphate binding
AT2G18150	30.5586	19.5522	41.5649	2.12584	1.08803	0.000662768	0.00382289	Up	0.443613	0.650239	0.624305	1.28175	1.24896	1.62656	816328	GO:0004601,GO:0005576,GO:0005618,GO:0006979,GO:0020037,GO:0042744,GO:0046872,GO:0055114	peroxidase activity|extracellular region|cell wall|response to oxidative stress|heme binding|hydrogen peroxide catabolic process|metal ion binding|oxidation-reduction process	path:ath00940	Phenylpropanoid biosynthesis
AT5G15960	18.1335	11.5847	24.6822	2.13058	1.09125	0.00840349	0.0349018	Up	0.977366	0.98326	1.28182	2.00641	2.8982	1.8109	831453	GO:0006970,GO:0009409,GO:0009414,GO:0009631,GO:0009737,GO:0010017	response to osmotic stress|response to cold|response to water deprivation|cold acclimation|response to abscisic acid|red or far-red light signaling pathway
AT5G16530	86.2216	54.9075	117.536	2.14061	1.09802	8.56e-08	9.69e-07	Up	2.05112	1.55673	1.96702	3.51118	4.0906	5.16363	831515	GO:0005783,GO:0005886,GO:0009555,GO:0009734,GO:0009926,GO:0010252,GO:0010315,GO:0010329,GO:0016021,GO:0055085,GO:0080161,GO:0080162	endoplasmic reticulum|plasma membrane|pollen development|auxin-activated signaling pathway|auxin polar transport|auxin homeostasis|auxin efflux|auxin efflux transmembrane transporter activity|integral component of membrane|transmembrane transport|auxin transmembrane transporter activity|intracellular auxin transport
AT1G73040	113.784	72.4454	155.122	2.14122	1.09843	1.12e-11	1.88e-10	Up	2.6364	3.45842	2.39147	6.8814	6.99503	6.56536	843635	GO:0015996,GO:0030246	chlorophyll catabolic process|carbohydrate binding
AT5G07010	24.087	15.3289	32.8452	2.1427	1.09943	0.00214263	0.0108066	Up	0.353323	0.530292	0.409526	0.961194	0.945188	1.01736	830592	GO:0005737,GO:0008146,GO:0009694,GO:0009753,GO:0080131	cytoplasm|sulfotransferase activity|jasmonic acid metabolic process|response to jasmonic acid|hydroxyjasmonate sulfotransferase activity
AT3G18670	12.6136	8.02125	17.2059	2.14504	1.10101	0.0280495	0.0944796	Up	0.098172	0.0985218	0.150018	0.341921	0.259927	0.254543	821398	GO:0005515	protein binding
AT2G42540	1015.02	643.593	1386.45	2.15423	1.10717	6.81e-89	1.45e-86	Up	32.9858	30.8407	31.145	74.3144	71.9613	73.3277	818854	GO:0000165,GO:0003674,GO:0005534,GO:0006355,GO:0006612,GO:0006970,GO:0007623,GO:0008289,GO:0009409,GO:0009414,GO:0009416,GO:0009507,GO:0009570,GO:0009617,GO:0009631,GO:0009644,GO:0009651,GO:0009667,GO:0009737,GO:0009819,GO:0009862,GO:0009867,GO:0009941,GO:0010017,GO:0010150,GO:0010286,GO:0010310,GO:0010363,GO:0031348,GO:0035304,GO:0042538,GO:0050821,GO:0050826,GO:0051259,GO:0051260	MAPK cascade|molecular_function|galactose binding|regulation of transcription, DNA-templated|protein targeting to membrane|response to osmotic stress|circadian rhythm|lipid binding|response to cold|response to water deprivation|response to light stimulus|chloroplast|chloroplast stroma|response to bacterium|cold acclimation|response to high light intensity|response to salt stress|plastid inner mem…
AT3G26770	21.9475	13.9115	29.9836	2.15532	1.1079	0.00364685	0.0171912	Up	0.48083	0.37241	0.579171	1.17363	0.940516	1.28629	822290	GO:0008152,GO:0010089,GO:0016491,GO:0044036,GO:0055114	metabolic process|xylem development|oxidoreductase activity|cell wall macromolecule metabolic process|oxidation-reduction process
AT1G53160	181.574	114.986	248.161	2.15818	1.10981	1.43e-08	1.77e-07	Up	4.18691	3.84572	4.01929	11.2901	7.32448	8.72325	841749	GO:0003677,GO:0003700,GO:0005634,GO:0005737,GO:0006351,GO:0006355,GO:0009908,GO:0010321,GO:0046872	DNA binding|transcription factor activity, sequence-specific DNA binding|nucleus|cytoplasm|transcription, DNA-templated|regulation of transcription, DNA-templated|flower development|regulation of vegetative phase change|metal ion binding
AT5G22300	365.51	231.24	499.781	2.16131	1.11191	5.1e-34	2.87e-32	Up	6.03205	6.35312	7.52346	15.9473	14.0426	15.4782	832290	GO:0000257,GO:0005886,GO:0006807,GO:0016810,GO:0018822,GO:0019499,GO:0047427,GO:0047558,GO:0051410,GO:0080061	nitrilase activity|plasma membrane|nitrogen compound metabolic process|hydrolase activity, acting on carbon-nitrogen (but not peptide) bonds|nitrile hydratase activity|cyanide metabolic process|cyanoalanine nitrilase activity|3-cyanoalanine hydratase activity|detoxification of nitrogen compound|indole-3-acetonitrile nitrilase activity	path:ath00460	Cyanoamino acid metabolism
AT4G29110	157.799	99.6476	215.951	2.16715	1.1158	6.49e-14	1.31e-12	Up	4.51721	4.20185	4.0388	9.30326	9.06077	11.1759	829032	GO:0005773,GO:0010200	vacuole|response to chitin
AT5G41040	54.9161	34.6709	75.1614	2.16785	1.11627	2.1e-06	1.95e-05	Up	0.857307	0.640294	0.708188	1.66158	1.50515	1.9782	834106	GO:0010345,GO:0016740,GO:0016747,GO:0050734,GO:0052325	suberin biosynthetic process|transferase activity|transferase activity, transferring acyl groups other than amino-acyl groups|hydroxycinnamoyltransferase activity|cell wall pectin biosynthetic process	path:ath00073	Cutin, suberine and wax biosynthesis
AT5G10100	13.3002	8.39269	18.2077	2.16947	1.11734	0.0212649	0.0750552	Up	0.181128	0.182344	0.132898	0.356229	0.375577	0.469472	830874	GO:0003824,GO:0004805,GO:0005992,GO:0008152	catalytic activity|trehalose-phosphatase activity|trehalose biosynthetic process|metabolic process	path:ath00500	Starch and sucrose metabolism
AT1G30840	38.2046	24.01	52.3992	2.18239	1.12591	6.56e-05	0.000472594	Up	0.62382	0.716384	0.621923	1.34132	1.51983	1.64863	839967	GO:0005215,GO:0005345,GO:0006863,GO:0016020,GO:0016021	transporter activity|purine nucleobase transmembrane transporter activity|purine nucleobase transport|membrane|integral component of membrane
AT1G05260	22.8138	14.3317	31.2959	2.18368	1.12676	0.00235914	0.0117441	Up	0.46757	0.547426	0.508817	1.20652	1.03874	1.43937	837028	GO:0004601,GO:0005576,GO:0005783,GO:0006979,GO:0009269,GO:0009409,GO:0016491,GO:0020037,GO:0042538,GO:0042744,GO:0046872,GO:0055114	peroxidase activity|extracellular region|endoplasmic reticulum|response to oxidative stress|response to desiccation|response to cold|oxidoreductase activity|heme binding|hyperosmotic salinity response|hydrogen peroxide catabolic process|metal ion binding|oxidation-reduction process	path:ath00940	Phenylpropanoid biosynthesis
AT2G03590	52.5336	32.9259	72.1412	2.19102	1.1316	0.00033384	0.00208279	Up	0.830988	0.973487	0.938865	2.99115	1.66064	1.91215	814888	GO:0005274,GO:0005524,GO:0015720,GO:0016021,GO:0071705	allantoin uptake transmembrane transporter activity|ATP binding|allantoin transport|integral component of membrane|nitrogen compound transport
ATCG01310	38.2871	23.9472	52.627	2.19763	1.13595	0.0321261	0.105493	Up	0	1.19185	1.70316	2.38336	2.27258	1.94445	844718	GO:0003723,GO:0003735,GO:0005622,GO:0005840,GO:0006412,GO:0009507,GO:0015934,GO:0016740,GO:0019843	RNA binding|structural constituent of ribosome|intracellular|ribosome|translation|chloroplast|large ribosomal subunit|transferase activity|rRNA binding
AT1G73810	59.6395	37.1981	82.0809	2.20659	1.14182	4.68e-07	4.8e-06	Up	0.940277	0.946942	1.09097	1.94926	2.03915	2.63409	843717	GO:0008152,GO:0008375,GO:0016020,GO:0016740,GO:0016757	metabolic process|acetylglucosaminyltransferase activity|membrane|transferase activity|transferase activity, transferring glycosyl groups
AT3G22840	34.6387	21.5417	47.7358	2.21597	1.14794	0.000121948	0.000833849	Up	1.11031	1.10929	1.22457	3.25034	2.67152	2.49261	821855	GO:0009409,GO:0009522,GO:0009523,GO:0009535,GO:0010030,GO:0010117,GO:0010380,GO:0015979,GO:0016021,GO:0034605,GO:0071483,GO:0071486,GO:0071490,GO:0071491,GO:0071492,GO:0080167	response to cold|photosystem I|photosystem II|chloroplast thylakoid membrane|positive regulation of seed germination|photoprotection|regulation of chlorophyll biosynthetic process|photosynthesis|integral component of membrane|cellular response to heat|cellular response to blue light|cellular response to high light intensity|cellular response to far red light|cellular response to red light|cellula…
AT4G06534	14.2739	8.86706	19.6807	2.21953	1.15025	0.0176176	0.0643129	Up	0.219372	0.182884	0.380957	0.697293	0.483999	0.631397	826005	GO:0009506	plasmodesma
AT3G28270	1266.82	786.954	1746.69	2.21956	1.15027	7.47e-64	9.83e-62	Up	17.4947	17.1768	16.458	40.1315	41.4903	38.0108	822453	GO:0016021	integral component of membrane
AT3G26790	26.8308	16.5999	37.0618	2.23266	1.15876	0.000641948	0.00371961	Up	0.481231	0.41272	0.359631	0.97939	0.906705	0.841173	822293	GO:0003677,GO:0003700,GO:0005634,GO:0006351,GO:0008284,GO:0009733,GO:0009793,GO:0010116,GO:0010262,GO:0010373	DNA binding|transcription factor activity, sequence-specific DNA binding|nucleus|transcription, DNA-templated|positive regulation of cell proliferation|response to auxin|embryo development ending in seed dormancy|positive regulation of abscisic acid biosynthetic process|somatic embryogenesis|negative regulation of gibberellin biosynthetic process
AT1G72860	15.5206	9.59043	21.4508	2.23669	1.16137	0.0103241	0.041291	Up	0.0921562	0.0206244	0.080886	0.176175	0.226034	0.159693	843617	GO:0005515,GO:0006952,GO:0007165,GO:0043531	protein binding|defense response|signal transduction|ADP binding
AT1G27620	9.33721	5.76778	12.9066	2.23771	1.16202	0.0460036	0.141076	Up	0.250766	0.188213	0.0814719	0.501171	0.389657	0.225449	839654	GO:0016740,GO:0016747	transferase activity|transferase activity, transferring acyl groups other than amino-acyl groups
AT4G33040	242.679	149.892	335.465	2.23804	1.16224	2.37e-16	5.6e-15	Up	12.8419	12.0008	13.8778	35.1655	30.6629	26.781	829441	GO:0005737,GO:0009055,GO:0015035,GO:0045454	cytoplasm|electron carrier activity|protein disulfide oxidoreductase activity|cell redox homeostasis
AT5G51920	21.6139	13.3492	29.8787	2.23823	1.16236	0.00219251	0.0110099	Up	0.381543	0.281147	0.31145	0.972827	0.673666	0.677021	835267	GO:0003824,GO:0008152,GO:0030170	catalytic activity|metabolic process|pyridoxal phosphate binding
AT4G10380	189.47	116.951	261.989	2.24016	1.1636	7.38e-18	1.92e-16	Up	3.38137	3.29554	2.87137	8.81678	7.48544	6.58982	826630	GO:0005215,GO:0005886,GO:0005887,GO:0006810,GO:0006833,GO:0009992,GO:0010036,GO:0015105,GO:0015250,GO:0015254,GO:0015700,GO:0015793,GO:0016020,GO:0016021,GO:0016328,GO:0034220,GO:0035445,GO:0046685,GO:0046713,GO:0046715,GO:0080029,GO:0080138	transporter activity|plasma membrane|integral component of plasma membrane|transport|water transport|cellular water homeostasis|response to boron-containing substance|arsenite transmembrane transporter activity|water channel activity|glycerol channel activity|arsenite transport|glycerol transport|membrane|integral component of membrane|lateral plasma membrane|ion transmembrane transport|borate tr…
AT3G28840	38.7965	23.9417	53.6513	2.24091	1.16409	3.91e-05	0.000293319	Up	0.753365	0.540129	0.701634	1.93972	1.29285	1.79328	822516
AT2G28690	11.9628	7.38086	16.5448	2.24158	1.16452	0.0236297	0.0821167	Up	0.297805	0.496076	0.217657	0.730446	0.791762	0.703469	817418	GO:0008150	biological_process
AT3G19550	126.775	77.9789	175.571	2.25152	1.1709	9.88e-12	1.67e-10	Up	5.63685	5.41262	5.36494	12.3648	15.1229	14.0644	821491	GO:0006950,GO:0008150	response to stress|biological_process
AT3G63060	12.4455	7.64492	17.246	2.25588	1.17369	0.0215285	0.0758576	Up	0.224975	0.193639	0.251664	0.419202	0.562766	0.639731	825481	GO:0005634,GO:0006970,GO:0009414,GO:0009651,GO:0009737,GO:0009738,GO:0010029,GO:0010228	nucleus|response to osmotic stress|response to water deprivation|response to salt stress|response to abscisic acid|abscisic acid-activated signaling pathway|regulation of seed germination|vegetative to reproductive phase transition of meristem
AT5G38000	27.5153	16.8639	38.1667	2.26323	1.17838	0.000492729	0.00294991	Up	0.416416	0.606616	0.692167	1.32704	1.11882	1.32193	833779	GO:0008270,GO:0016491,GO:0055114	zinc ion binding|oxidoreductase activity|oxidation-reduction process
AT5G56300	17.5153	10.7295	24.301	2.26487	1.17943	0.0128105	0.0496307	Up	0.109201	0.219554	0.453706	0.785483	0.518082	0.588119	835729	GO:0008168,GO:0008757,GO:0010341,GO:0046872	methyltransferase activity|S-adenosylmethionine-dependent methyltransferase activity|gibberellin carboxyl-O-methyltransferase activity|metal ion binding
AT5G05840	38.8651	23.7952	53.935	2.26663	1.18055	2.86e-05	0.000219906	Up	0.457148	0.459332	0.587757	1.29201	1.2954	1.11969	830469
AT3G49930	30.7897	18.8484	42.7309	2.26708	1.18083	0.000206959	0.00135282	Up	1.12427	0.950645	0.904126	3.29055	3.19639	2.46765	824155	GO:0003676,GO:0003700,GO:0006355,GO:0044212,GO:0046872	nucleic acid binding|transcription factor activity, sequence-specific DNA binding|regulation of transcription, DNA-templated|transcription regulatory region DNA binding|metal ion binding
AT3G03776	11.9555	7.31739	16.5936	2.26769	1.18122	0.0236513	0.0821794	Up	0.106611	0.42865	0.744124	0.80379	1.22564	1.09986	821149	GO:0003674,GO:0008150	molecular_function|biological_process
AT3G44550	12.9454	7.91871	17.972	2.26957	1.18242	0.0195763	0.0701387	Up	0.136444	0.165191	0.239972	0.584273	0.389959	0.451478	823580	GO:0006629,GO:0009611,GO:0009651,GO:0010345,GO:0035336,GO:0043231,GO:0050062,GO:0080019	lipid metabolic process|response to wounding|response to salt stress|suberin biosynthetic process|long-chain fatty-acyl-CoA metabolic process|intracellular membrane-bounded organelle|long-chain-fatty-acyl-CoA reductase activity|fatty-acyl-CoA reductase (alcohol-forming) activity	path:ath00073,path:ath04146	Cutin, suberine and wax biosynthesis|Peroxisome
AT4G33550	30.6913	18.7455	42.6372	2.27453	1.18557	0.000184206	0.00121548	Up	1.23839	1.72398	1.0793	2.35988	2.38345	3.66083	829494
AT1G24070	219.97	134.231	305.708	2.27748	1.18744	4.81e-24	1.71e-22	Up	2.04691	2.13348	2.53184	5.48975	5.13627	4.96622	839019	GO:0000139,GO:0016021,GO:0016757,GO:0071555	Golgi membrane|integral component of membrane|transferase activity, transferring glycosyl groups|cell wall organization
AT3G01840	35.5067	21.6296	49.3839	2.28316	1.19103	5.12e-05	0.000376363	Up	0.35808	0.442245	0.421704	1.1707	1.00987	0.955092	820047	GO:0001653,GO:0004672,GO:0004675,GO:0005524,GO:0005886,GO:0006468,GO:0007178,GO:0009506,GO:0009755,GO:0016021,GO:0031625,GO:0046777	peptide receptor activity|protein kinase activity|transmembrane receptor protein serine/threonine kinase activity|ATP binding|plasma membrane|protein phosphorylation|transmembrane receptor protein serine/threonine kinase signaling pathway|plasmodesma|hormone-mediated signaling pathway|integral component of membrane|ubiquitin protein ligase binding|protein autophosphorylation
AT5G63560	18.6877	11.3744	26.0009	2.28591	1.19277	0.0037275	0.0175056	Up	0.365667	0.282526	0.269397	0.742676	0.5838	0.859946	836475	GO:0016740,GO:0016746,GO:0016747,GO:0090430,GO:0090431	transferase activity|transferase activity, transferring acyl groups|transferase activity, transferring acyl groups other than amino-acyl groups|caffeoyl-CoA: alcohol caffeoyl transferase activity|alkyl caffeate ester biosynthetic process
AT4G39675	11.2104	6.81862	15.6022	2.28818	1.1942	0.0234111	0.0814678	Up	0.980947	1.39843	0.123033	1.4916	1.73888	2.45686	830122	GO:0005575,GO:0008150	cellular_component|biological_process
AT1G69480	38.3059	23.2866	53.3252	2.28995	1.19531	2.36e-05	0.000185058	Up	0.283582	0.286341	0.373703	0.900679	0.683754	0.703487	843280	GO:0005802,GO:0005886,GO:0006817,GO:0015114,GO:0016021,GO:0016036,GO:0035435	trans-Golgi network|plasma membrane|phosphate ion transport|phosphate ion transmembrane transporter activity|integral component of membrane|cellular response to phosphate starvation|phosphate ion transmembrane transport
AT1G58340	40.4473	24.5624	56.3321	2.29343	1.1975	0.000279346	0.001778	Up	0.348534	0.893806	0.659303	1.62262	1.21193	1.82408	842203	GO:0003156,GO:0006810,GO:0006855,GO:0009624,GO:0015238,GO:0015297,GO:0016020,GO:0016021,GO:0017119,GO:0022857,GO:0043226,GO:0055072,GO:0055085	regulation of organ formation|transport|drug transmembrane transport|response to nematode|drug transmembrane transporter activity|antiporter activity|membrane|integral component of membrane|Golgi transport complex|transmembrane transporter activity|organelle|iron ion homeostasis|transmembrane transport
AT5G18130	657.989	399.016	916.962	2.29806	1.20042	9.92e-69	1.48e-66	Up	7.16616	7.67723	7.34325	19.3894	18.6335	17.9024	831931	GO:0008150,GO:0009617,GO:0045087	biological_process|response to bacterium|innate immune response
AT1G64940	11.0589	6.70146	15.4163	2.30044	1.20191	0.0238886	0.0828041	Up	0.141094	0.165683	0.0409149	0.275993	0.44814	0.216043	842802	GO:0004497,GO:0005506,GO:0009055,GO:0016020,GO:0016491,GO:0016705,GO:0016709,GO:0020037,GO:0044550,GO:0046872,GO:0055114	monooxygenase activity|iron ion binding|electron carrier activity|membrane|oxidoreductase activity|oxidoreductase activity, acting on paired donors, with incorporation or reduction of molecular oxygen|oxidoreductase activity, acting on paired donors, with incorporation or reduction of molecular oxygen, NAD(P)H as one donor, and incorporation of one atom of oxygen|heme binding|secondary metabolite…
AT1G32950	20.4661	12.3863	28.5459	2.30464	1.20454	0.00199692	0.010163	Up	0.221111	0.148606	0.160885	0.515123	0.495168	0.535576	840189	GO:0004252,GO:0005618,GO:0006508,GO:0008152,GO:0008233,GO:0008236,GO:0016787,GO:0042802,GO:0043086	serine-type endopeptidase activity|cell wall|proteolysis|metabolic process|peptidase activity|serine-type peptidase activity|hydrolase activity|identical protein binding|negative regulation of catalytic activity
AT1G13520	30.1253	18.2178	42.0327	2.30723	1.20616	0.000173126	0.0011483	Up	0.436681	0.533777	0.627804	1.46495	1.31135	1.15745	837912	GO:0005575	cellular_component
AT5G15970	5774.56	3490.29	8058.84	2.30894	1.20723	3.74e-67	5.31e-65	Up	350.608	364.541	333.072	865.344	911.64	872.701	831454	GO:0005634,GO:0005737,GO:0005886,GO:0006970,GO:0009414,GO:0009507,GO:0009737	nucleus|cytoplasm|plasma membrane|response to osmotic stress|response to water deprivation|chloroplast|response to abscisic acid
AT2G24010	17.3367	10.4651	24.2083	2.31323	1.20991	0.00406655	0.018872	Up	0.254103	0.255819	0.190276	0.588114	0.456641	0.646118	816935	GO:0004185,GO:0005576,GO:0006508	serine-type carboxypeptidase activity|extracellular region|proteolysis
AT4G20390	9.39637	5.66523	13.1275	2.3172	1.21239	0.0385068	0.122039	Up	0.317126	0.382595	0.329243	0.551338	0.857348	0.393891	827787	GO:0003954,GO:0005886,GO:0016021,GO:0051536,GO:0055114	NADH dehydrogenase activity|plasma membrane|integral component of membrane|iron-sulfur cluster binding|oxidation-reduction process
AT1G14730	45.4607	27.3433	63.578	2.32518	1.21734	1.87e-06	1.75e-05	Up	1.70478	1.66233	0.792622	3.43465	3.76706	3.18862	838038	GO:0016021,GO:0016491,GO:0046872	integral component of membrane|oxidoreductase activity|metal ion binding
AT4G14020	449.086	269.888	628.284	2.32795	1.21906	3.33e-49	2.91e-47	Up	17.7382	21.2094	18.351	47.3186	44.2699	47.9231	827038	GO:0008150	biological_process
AT1G02470	51.9146	31.1809	72.6483	2.32989	1.22026	5.48e-07	5.54e-06	Up	1.00216	0.796278	1.32568	2.9219	3.1329	3.42262	837812	GO:0008150	biological_process
AT1G19790	9.45835	5.67991	13.2368	2.33046	1.22061	0.0381852	0.121254	Up	0.136873	0.0687679	0.119682	0.193522	0.322654	0.324965	838567	GO:0003677,GO:0005634,GO:0007275,GO:0009299,GO:0009734,GO:0009851,GO:0046872	DNA binding|nucleus|multicellular organismal development|mRNA transcription|auxin-activated signaling pathway|auxin biosynthetic process|metal ion binding
AT5G54190	40.7744	24.4795	57.0693	2.3313	1.22114	9.17e-05	0.000641011	Up	0.502996	0.357879	0.674348	1.18752	1.79679	1.29652	835507	GO:0008152,GO:0009507,GO:0009534,GO:0009723,GO:0009941,GO:0015979,GO:0015995,GO:0016491,GO:0016630,GO:0055114	metabolic process|chloroplast|chloroplast thylakoid|response to ethylene|chloroplast envelope|photosynthesis|chlorophyll biosynthetic process|oxidoreductase activity|protochlorophyllide reductase activity|oxidation-reduction process	path:ath00860	Porphyrin and chlorophyll metabolism
AT1G49450	40.2262	24.0637	56.3888	2.34331	1.22855	8.14e-06	6.87e-05	Up	0.395192	0.529763	0.377376	1.36004	0.980795	0.923886	841369	GO:0005515,GO:0008150	protein binding|biological_process
AT4G02280	91.4453	54.6727	128.218	2.34519	1.2297	1.36e-11	2.27e-10	Up	0.857408	0.679249	0.751245	2.09858	1.89966	1.72547	828081	GO:0005982,GO:0005985,GO:0009058,GO:0009414,GO:0010431,GO:0010555,GO:0016157	starch metabolic process|sucrose metabolic process|biosynthetic process|response to water deprivation|seed maturation|response to mannitol|sucrose synthase activity	path:ath00500	Starch and sucrose metabolism
AT4G31610	22.263	13.2662	31.2599	2.35636	1.23656	0.000910588	0.0050792	Up	0.153805	0.240809	0.225053	0.526547	0.680702	0.367662	829288	GO:0003677,GO:0005634,GO:0006351,GO:0006355,GO:0009908	DNA binding|nucleus|transcription, DNA-templated|regulation of transcription, DNA-templated|flower development
AT3G47340	67.0488	39.9155	94.1822	2.35954	1.23851	5.72e-09	7.43e-08	Up	0.449272	0.586085	0.410597	1.08394	1.18247	0.992124	823888	GO:0000166,GO:0004066,GO:0005524,GO:0006529,GO:0006541,GO:0008152,GO:0008652,GO:0009063,GO:0009646,GO:0009744,GO:0009749,GO:0009750,GO:0016874,GO:0043617,GO:0070981	nucleotide binding|asparagine synthase (glutamine-hydrolyzing) activity|ATP binding|asparagine biosynthetic process|glutamine metabolic process|metabolic process|cellular amino acid biosynthetic process|cellular amino acid catabolic process|response to absence of light|response to sucrose|response to glucose|response to fructose|ligase activity|cellular response to sucrose starvation|L-asparagine…	path:ath00250	Alanine, aspartate and glutamate metabolism
AT4G02290	815.285	484.213	1146.36	2.36746	1.24334	4.49e-90	9.75e-88	Up	12.3127	11.8948	11.1467	30.9679	30.0248	29.1229	828080	GO:0003824,GO:0004553,GO:0005576,GO:0005975,GO:0008810,GO:0030245,GO:0071555	catalytic activity|hydrolase activity, hydrolyzing O-glycosyl compounds|extracellular region|carbohydrate metabolic process|cellulase activity|cellulose catabolic process|cell wall organization
AT2G28110	83.956	49.7796	118.132	2.37311	1.24678	1.83e-09	2.49e-08	Up	1.3407	1.43993	1.19877	3.54436	3.8293	2.62625	817357	GO:0000139,GO:0005794,GO:0009834,GO:0010417,GO:0015020,GO:0016021,GO:0071555	Golgi membrane|Golgi apparatus|plant-type secondary cell wall biogenesis|glucuronoxylan biosynthetic process|glucuronosyltransferase activity|integral component of membrane|cell wall organization
AT1G68600	2552.45	1512.68	3592.23	2.37475	1.24777	6.55e-256	1.16e-252	Up	34.4604	34.7441	33.8865	90.8804	84.7254	86.3783	843190	GO:0005789,GO:0015743,GO:0016021	endoplasmic reticulum membrane|malate transport|integral component of membrane
AT2G18470	19.7738	11.7117	27.836	2.37677	1.249	0.00164953	0.00856945	Up	0.185363	0.041232	0.161107	0.328443	0.492023	0.506529	816362	GO:0001653,GO:0004672,GO:0004675,GO:0005524,GO:0005886,GO:0006468,GO:0007178,GO:0009506,GO:0009738,GO:0009845,GO:0016021,GO:0019722,GO:0031625,GO:0046777,GO:0048364	peptide receptor activity|protein kinase activity|transmembrane receptor protein serine/threonine kinase activity|ATP binding|plasma membrane|protein phosphorylation|transmembrane receptor protein serine/threonine kinase signaling pathway|plasmodesma|abscisic acid-activated signaling pathway|seed germination|integral component of membrane|calcium-mediated signaling|ubiquitin protein ligase bindin…
AT3G28345	194.144	114.909	273.378	2.37909	1.25041	1.63e-10	2.47e-09	Up	1.00221	0.990499	1.23722	2.40862	3.08561	2.78315	822463	GO:0000166,GO:0005524,GO:0005886,GO:0006200,GO:0006810,GO:0010315,GO:0010329,GO:0010540,GO:0010541,GO:0016021,GO:0016887,GO:0017111,GO:0042626,GO:0055085	nucleotide binding|ATP binding|plasma membrane|obsolete ATP catabolic process|transport|auxin efflux|auxin efflux transmembrane transporter activity|basipetal auxin transport|acropetal auxin transport|integral component of membrane|ATPase activity|nucleoside-triphosphatase activity|ATPase activity, coupled to transmembrane movement of substances|transmembrane transport	path:ath02010	ABC transporters
AT4G40010	29.7375	17.5381	41.9369	2.39119	1.25773	7.37e-05	0.000524952	Up	0.642395	0.323002	0.315145	1.11308	1.37433	1.15474	830162	GO:0004672,GO:0004674,GO:0005524,GO:0005634,GO:0005737,GO:0005829,GO:0006468,GO:0006970,GO:0009651,GO:0016301,GO:0035556	protein kinase activity|protein serine/threonine kinase activity|ATP binding|nucleus|cytoplasm|cytosol|protein phosphorylation|response to osmotic stress|response to salt stress|kinase activity|intracellular signal transduction	path:ath04075	Plant hormone signal transduction
AT5G26620	8.96905	5.2889	12.6492	2.39165	1.25801	0.0419897	0.131055	Up	0.606244	0.583843	0.996053	1.23978	0.573866	2.98937	832728	GO:0008150	biological_process
AT4G11050	12.5908	7.40526	17.7764	2.40051	1.26334	0.0379178	0.120671	Up	0.0605389	0.141641	0.0524712	0.193245	0.134441	0.288035	826706	GO:0003824,GO:0004553,GO:0005576,GO:0005975,GO:0008810,GO:0030245,GO:0030246,GO:0071555	catalytic activity|hydrolase activity, hydrolyzing O-glycosyl compounds|extracellular region|carbohydrate metabolic process|cellulase activity|cellulose catabolic process|carbohydrate binding|cell wall organization
AT2G27220	14.6722	8.62257	20.7218	2.4032	1.26496	0.00783993	0.0329297	Up	0.207876	0.117685	0.205184	0.281361	0.618854	0.511905	817264	GO:0003677,GO:0003700,GO:0005634,GO:0006351,GO:0006355,GO:0043565	DNA binding|transcription factor activity, sequence-specific DNA binding|nucleus|transcription, DNA-templated|regulation of transcription, DNA-templated|sequence-specific DNA binding
AT3G13640	17.0323	10.0009	24.0637	2.40614	1.26672	0.00310451	0.0149127	Up	0.218643	0.128439	0.143528	0.236796	0.459974	0.325009	820568	GO:0005215,GO:0005524,GO:0016020,GO:0016887,GO:0046872,GO:0051539	transporter activity|ATP binding|membrane|ATPase activity|metal ion binding|4 iron, 4 sulfur cluster binding
AT2G33380	991.411	579.286	1403.54	2.42287	1.27672	4.79e-105	1.36e-102	Up	23.4623	21.3697	20.9599	57.2454	59.8148	54.3193	817901	GO:0005509,GO:0005773,GO:0005783,GO:0009269,GO:0009409,GO:0009620,GO:0009651,GO:0009737,GO:0009751,GO:0010118,GO:0012511,GO:0031407,GO:0031969,GO:0043231,GO:0050832,GO:1902609,GO:1990137,GO:2000377	calcium ion binding|vacuole|endoplasmic reticulum|response to desiccation|response to cold|response to fungus|response to salt stress|response to abscisic acid|response to salicylic acid|stomatal movement|monolayer-surrounded lipid storage body|oxylipin metabolic process|chloroplast membrane|intracellular membrane-bounded organelle|defense response to fungus|(R)-2-hydroxy-alpha-linolenic acid bio…	path:ath00073	Cutin, suberine and wax biosynthesis
AT2G46680	285.728	166.726	404.731	2.42753	1.27949	2.12e-35	1.26e-33	Up	4.51974	4.15224	3.79448	11.0009	10.9401	10.059	819280	GO:0000976,GO:0003677,GO:0003700,GO:0005634,GO:0006351,GO:0006355,GO:0009414,GO:0009737,GO:0043565,GO:0045893	transcription regulatory region sequence-specific DNA binding|DNA binding|transcription factor activity, sequence-specific DNA binding|nucleus|transcription, DNA-templated|regulation of transcription, DNA-templated|response to water deprivation|response to abscisic acid|sequence-specific DNA binding|positive regulation of transcription, DNA-templated
AT2G42530	733.784	427.954	1039.61	2.42927	1.28052	1.69e-85	3.35e-83	Up	27.0692	24.8898	27.5484	69.6439	70.9404	67.4621	818853	GO:0005534,GO:0005739,GO:0008289,GO:0009409,GO:0009507,GO:0009570,GO:0009631,GO:0009737,GO:0009941,GO:0010150,GO:0042631,GO:0050832	galactose binding|mitochondrion|lipid binding|response to cold|chloroplast|chloroplast stroma|cold acclimation|response to abscisic acid|chloroplast envelope|leaf senescence|cellular response to water deprivation|defense response to fungus
AT2G40130	648.091	376.746	919.437	2.44047	1.28716	4.56e-77	7.83e-75	Up	4.79566	4.95025	4.9767	13.3849	12.7624	12.3124	818604	GO:0005524,GO:0006950,GO:0008150,GO:0016787,GO:0019538,GO:1902347	ATP binding|response to stress|biological_process|hydrolase activity|protein metabolic process|response to strigolactone
AT1G47485	14.0575	8.14331	19.9718	2.45254	1.29427	0.0323608	0.106054	Up	0.835686	0.832277	0.287976	1.64718	2.47281	0.912884	841156	GO:0048364,GO:0048527	root development|lateral root development
AT3G23175	8.55655	4.95164	12.1614	2.45604	1.29634	0.038304	0.121564	Up	0.258038	0.129157	0.393042	0.484629	0.991701	0.601681	821895	GO:0005783,GO:0008150	endoplasmic reticulum|biological_process
AT1G60680	14.8342	8.5786	21.0898	2.45842	1.29773	0.00535176	0.0238059	Up	0.157082	0.189144	0.328396	0.638522	0.722188	0.323601	842362	GO:0016491,GO:0055114	oxidoreductase activity|oxidation-reduction process
AT1G10070	111.147	63.8818	158.412	2.47976	1.3102	2.47e-15	5.5e-14	Up	1.20094	1.26407	1.19443	3.49467	3.48741	2.99292	837543	GO:0003824,GO:0004084,GO:0008152,GO:0008483,GO:0009081,GO:0009097,GO:0009098,GO:0009099,GO:0009507,GO:0016740,GO:0052654,GO:0052655,GO:0052656,GO:0071669	catalytic activity|branched-chain-amino-acid transaminase activity|metabolic process|transaminase activity|branched-chain amino acid metabolic process|isoleucine biosynthetic process|leucine biosynthetic process|valine biosynthetic process|chloroplast|transferase activity|L-leucine transaminase activity|L-valine transaminase activity|L-isoleucine transaminase activity|plant-type cell wall organiz…	path:ath01210,path:ath01230,path:ath00270,path:ath00280,path:ath00290,path:ath00770,path:ath00966	2-Oxocarboxylic acid metabolism|Biosynthesis of amino acids|Cysteine and methionine metabolism|Valine, leucine and isoleucine degradation|Valine, leucine and isoleucine biosynthesis|Pantothenate and CoA biosynthesis|Glucosinolate biosynthesis
AT1G44800	528.9	302.77	755.031	2.49374	1.31831	3.9e-66	5.44e-64	Up	7.60954	7.76159	7.80734	21.537	18.8248	20.6021	841044	GO:0003333,GO:0005886,GO:0006865,GO:0015171,GO:0015807,GO:0016020,GO:0016021,GO:0022857,GO:0032973,GO:0034639,GO:0043090,GO:0080144,GO:1902475	amino acid transmembrane transport|plasma membrane|amino acid transport|amino acid transmembrane transporter activity|L-amino acid transport|membrane|integral component of membrane|transmembrane transporter activity|amino acid export|L-amino acid efflux transmembrane transporter activity|amino acid import|amino acid homeostasis|L-alpha-amino acid transmembrane transport
AT3G62090	42.6458	24.3766	60.9151	2.49891	1.3213	8.31e-07	8.19e-06	Up	0.529203	0.507474	0.418652	1.34963	1.37458	1.11897	825382	GO:0000978,GO:0001077,GO:0003700,GO:0005634,GO:0005737,GO:0006355,GO:0010017,GO:0045944,GO:0046983	RNA polymerase II core promoter proximal region sequence-specific DNA binding|transcriptional activator activity, RNA polymerase II core promoter proximal region sequence-specific binding|transcription factor activity, sequence-specific DNA binding|nucleus|cytoplasm|regulation of transcription, DNA-templated|red or far-red light signaling pathway|positive regulation of transcription from RNA poly…
AT5G52740	33.3376	19.0291	47.6461	2.50385	1.32415	1.33e-05	0.000108426	Up	2.35598	1.07988	0.93234	3.28094	5.02696	4.42962	835351	GO:0005575,GO:0009627,GO:0030001,GO:0034976,GO:0046872	cellular_component|systemic acquired resistance|metal ion transport|response to endoplasmic reticulum stress|metal ion binding
AT1G09540	10.0316	5.71892	14.3443	2.50822	1.32667	0.0208155	0.0738756	Up	0.122732	0.274575	0.106334	0.576121	0.284496	0.368232	837480	GO:0001944,GO:0003677,GO:0003682,GO:0003700,GO:0006355,GO:0009733,GO:0010089,GO:0010119,GO:0010214,GO:0016132,GO:0044036,GO:0048364	vasculature development|DNA binding|chromatin binding|transcription factor activity, sequence-specific DNA binding|regulation of transcription, DNA-templated|response to auxin|xylem development|regulation of stomatal movement|seed coat development|brassinosteroid biosynthetic process|cell wall macromolecule metabolic process|root development
AT1G20900	8.39293	4.78041	12.0055	2.51139	1.32848	0.0356011	0.114742	Up	0.264228	0.0528708	0.0456573	0.422515	0.22805	0.324148	838683	GO:0003677,GO:0003680,GO:0003690,GO:0005634,GO:0006325,GO:0006351,GO:0006355,GO:0009640,GO:0009908,GO:0010150,GO:0010228,GO:0042393,GO:0043621,GO:0045087,GO:0045824	DNA binding|AT DNA binding|double-stranded DNA binding|nucleus|chromatin organization|transcription, DNA-templated|regulation of transcription, DNA-templated|photomorphogenesis|flower development|leaf senescence|vegetative to reproductive phase transition of meristem|histone binding|protein self-association|innate immune response|negative regulation of innate immune response
AT4G35900	64.0102	36.3576	91.6627	2.52114	1.33408	1.4e-09	1.94e-08	Up	1.03663	0.665931	1.31731	2.67415	3.21431	2.37631	829744	GO:0003700,GO:0005634,GO:0006355,GO:0043565,GO:2000028	transcription factor activity, sequence-specific DNA binding|nucleus|regulation of transcription, DNA-templated|sequence-specific DNA binding|regulation of photoperiodism, flowering
AT1G13430	50.9381	28.8982	72.978	2.52534	1.33648	6.23e-08	7.15e-07	Up	1.12278	0.705314	1.07488	2.69366	2.36512	2.48706	837903	GO:0005737,GO:0008146,GO:0009735	cytoplasm|sulfotransferase activity|response to cytokinin
AT5G03435	27.7472	15.7296	39.7648	2.52802	1.33801	6.23e-05	0.000450485	Up	0.278651	0.168441	0.24441	0.500966	0.609053	0.69928	831834	GO:0005509,GO:0005515,GO:0005544,GO:0005886,GO:0016740,GO:0016757	calcium ion binding|protein binding|calcium-dependent phospholipid binding|plasma membrane|transferase activity|transferase activity, transferring glycosyl groups
AT1G02070	9.40287	5.30847	13.4973	2.54259	1.3463	0.0232195	0.0809114	Up	0.459393	0	0.395461	1.18698	1.3306	0.856906	839270	GO:0005575	cellular_component
AT4G21930	70.5298	39.8084	101.251	2.54346	1.34679	1.42e-10	2.17e-09	Up	1.71261	1.44329	1.83425	5.51837	4.10656	4.31398	828282
AT1G08630	13.981	7.88941	20.0727	2.54425	1.34724	0.00623101	0.0270559	Up	0.109611	0.0883741	0.191336	0.304931	0.230355	0.496484	837385	GO:0003824,GO:0004793,GO:0005829,GO:0006520,GO:0006545,GO:0006567,GO:0008732,GO:0009744,GO:0009750,GO:0016829,GO:0030170	catalytic activity|threonine aldolase activity|cytosol|cellular amino acid metabolic process|glycine biosynthetic process|threonine catabolic process|L-allo-threonine aldolase activity|response to sucrose|response to fructose|lyase activity|pyridoxal phosphate binding	path:ath01230,path:ath00260	Biosynthesis of amino acids|Glycine, serine and threonine metabolism
AT1G70270	27.3916	15.4265	39.3567	2.55124	1.3512	5.57e-05	0.000406932	Up	1.58049	2.16033	1.28384	3.79596	4.7655	4.56231	843363	GO:0005575,GO:0008150	cellular_component|biological_process
AT5G25110	27.2019	15.3094	39.0945	2.55363	1.35255	6.79e-05	0.000486528	Up	0.317104	0.34204	0.337957	0.957118	0.869466	0.85148	832582	GO:0004672,GO:0004674,GO:0005524,GO:0006468,GO:0007165,GO:0050832	protein kinase activity|protein serine/threonine kinase activity|ATP binding|protein phosphorylation|signal transduction|defense response to fungus
AT5G27780	7.84852	4.40891	11.2881	2.5603	1.35631	0.036746	0.117619	Up	0.500533	1.13539	0	0.519196	0.797657	0.834302	832840	GO:0003674,GO:0009733	molecular_function|response to auxin
AT5G37690	20.1042	11.2914	28.917	2.56097	1.35669	0.000687066	0.00394921	Up	0.24271	0.279284	0.394808	0.855449	0.761499	0.895701	833748	GO:0005576,GO:0016042,GO:0016788	extracellular region|lipid catabolic process|hydrolase activity, acting on ester bonds
AT4G34600	36.9301	20.7105	53.1497	2.56631	1.3597	2.37e-06	2.18e-05	Up	1.23384	2.38022	1.1719	4.76615	4.82881	3.99129	829612	GO:0000041,GO:0009860	transition metal ion transport|pollen tube growth
AT5G39090	71.3773	40.0285	102.726	2.56633	1.3597	5.46e-07	5.53e-06	Up	1.16468	0.981249	1.42987	3.79643	3.52927	2.44187	833901	GO:0015824,GO:0016740,GO:0016746,GO:0016747	proline transport|transferase activity|transferase activity, transferring acyl groups|transferase activity, transferring acyl groups other than amino-acyl groups
AT4G28160	17.8836	10.0009	25.7663	2.57638	1.36535	0.00116637	0.00633996	Up	0.820164	0.63846	0.711562	2.61351	2.09574	1.78011	828931
AT4G32940	5535.12	3085.53	7984.7	2.58779	1.37172	0	0	Up	66.5107	65.4917	62.12	193.464	179.689	177.847	829431	GO:0000323,GO:0000326,GO:0004175,GO:0004197,GO:0006508,GO:0006624,GO:0008233,GO:0009611,GO:0009723,GO:0009751,GO:0009753,GO:0010150	lytic vacuole|protein storage vacuole|endopeptidase activity|cysteine-type endopeptidase activity|proteolysis|vacuolar protein processing|peptidase activity|response to wounding|response to ethylene|response to salicylic acid|response to jasmonic acid|leaf senescence
AT1G67980	36.2742	20.1728	52.3757	2.59635	1.37649	4.88e-06	4.26e-05	Up	1.12245	0.72352	0.630661	2.09814	2.44944	2.73396	843126	GO:0005829,GO:0008168,GO:0008171,GO:0009809,GO:0016740,GO:0032259,GO:0042409,GO:0046872	cytosol|methyltransferase activity|O-methyltransferase activity|lignin biosynthetic process|transferase activity|methylation|caffeoyl-CoA O-methyltransferase activity|metal ion binding	path:ath00360,path:ath00940,path:ath00945,path:ath00941	Phenylalanine metabolism|Phenylpropanoid biosynthesis|Stilbenoid, diarylheptanoid and gingerol biosynthesis|Flavonoid biosynthesis
AT1G71870	44.257	24.5235	63.9905	2.60936	1.38369	2.03e-07	2.18e-06	Up	0.544406	0.519481	0.704552	1.52789	1.8071	1.38286	843518	GO:0006855,GO:0009062,GO:0015238,GO:0015297,GO:0016020,GO:0016021,GO:0055085	drug transmembrane transport|fatty acid catabolic process|drug transmembrane transporter activity|antiporter activity|membrane|integral component of membrane|transmembrane transport
AT1G01580	24.1353	13.3736	34.8971	2.60939	1.38371	0.000129899	0.000882969	Up	0.256436	0.280528	0.22467	0.668529	0.6549	0.753964	839411	GO:0000293,GO:0005886,GO:0006811,GO:0009617,GO:0015688,GO:0016021,GO:0016491,GO:0046872,GO:0055072,GO:0055114	ferric-chelate reductase activity|plasma membrane|ion transport|response to bacterium|iron chelate transport|integral component of membrane|oxidoreductase activity|metal ion binding|iron ion homeostasis|oxidation-reduction process
AT3G27025	11.962	6.60869	17.3152	2.62007	1.3896	0.00879546	0.0362289	Up	0.144826	0.18167	0.221984	0.536111	0.445599	0.554365	822320
AT1G69490	160.03	88.4055	231.655	2.62037	1.38977	4.28e-11	6.83e-10	Up	3.32702	2.26111	3.11864	7.36276	7.18716	9.04806	843282	GO:0003677,GO:0003700,GO:0005634,GO:0006351,GO:0006355,GO:0009825,GO:0009835,GO:0009908,GO:0010150	DNA binding|transcription factor activity, sequence-specific DNA binding|nucleus|transcription, DNA-templated|regulation of transcription, DNA-templated|multidimensional cell growth|fruit ripening|flower development|leaf senescence
AT1G62760	14.8171	8.17298	21.4613	2.62588	1.3928	0.00373227	0.0175142	Up	0.344249	0.276121	0.472866	0.641405	1.33706	1.15706	842574	GO:0004857,GO:0030599,GO:0043086	enzyme inhibitor activity|pectinesterase activity|negative regulation of catalytic activity
AT5G25970	9.57895	5.27912	13.8788	2.629	1.39451	0.0188508	0.0680587	Up	0.0758237	0.15185	0.197722	0.526821	0.436786	0.391575	832666	GO:0008152,GO:0008375,GO:0016020,GO:0016740,GO:0016757	metabolic process|acetylglucosaminyltransferase activity|membrane|transferase activity|transferase activity, transferring glycosyl groups
AT3G22560	16.3597	8.9989	23.7205	2.63593	1.39831	0.00148636	0.00784398	Up	0.795899	0.433487	0.496753	1.47121	2.20934	1.55155	821828	GO:0008080,GO:0016020,GO:0016740	N-acetyltransferase activity|membrane|transferase activity
AT2G28780	37.7439	20.7598	54.7279	2.63625	1.39849	0.000311069	0.00195503	Up	0.219818	0.251596	0.395657	1.11337	0.586571	0.890431	817427	GO:0005886,GO:0006810,GO:0008150,GO:0009734	plasma membrane|transport|biological_process|auxin-activated signaling pathway
AT4G00870	86.6539	47.3116	125.996	2.66311	1.41311	3.28e-11	5.31e-10	Up	0.853667	1.12269	1.29698	3.65093	2.95601	2.51827	827990	GO:0003677,GO:0003700,GO:0005634,GO:0006351,GO:0006355,GO:0046983	DNA binding|transcription factor activity, sequence-specific DNA binding|nucleus|transcription, DNA-templated|regulation of transcription, DNA-templated|protein dimerization activity
AT3G27150	12.8175	6.97035	18.6646	2.67771	1.421	0.00534424	0.023789	Up	0.0756534	0.203696	0.154853	0.302092	0.391481	0.58245	822334	GO:0005515,GO:0005634	protein binding|nucleus
AT2G38380	82.964	45.0387	120.889	2.68412	1.42445	2.52e-13	4.87e-12	Up	1.55823	1.3794	1.83584	5.23481	4.0873	4.56847	818419	GO:0004601,GO:0005576,GO:0005773,GO:0006979,GO:0009505,GO:0009651,GO:0010043,GO:0016491,GO:0020037,GO:0042744,GO:0046872,GO:0055114	peroxidase activity|extracellular region|vacuole|response to oxidative stress|plant-type cell wall|response to salt stress|response to zinc ion|oxidoreductase activity|heme binding|hydrogen peroxide catabolic process|metal ion binding|oxidation-reduction process	path:ath00940	Phenylpropanoid biosynthesis
AT4G36430	49.6342	26.9332	72.3352	2.68573	1.42531	1.18e-08	1.47e-07	Up	0.852231	0.781658	0.938299	2.86733	2.84636	1.99498	829795	GO:0004601,GO:0005576,GO:0005618,GO:0006979,GO:0020037,GO:0042744,GO:0046872,GO:0055114	peroxidase activity|extracellular region|cell wall|response to oxidative stress|heme binding|hydrogen peroxide catabolic process|metal ion binding|oxidation-reduction process	path:ath00940	Phenylpropanoid biosynthesis
AT1G56710	33.3087	18.0075	48.6099	2.69942	1.43265	3.39e-06	3.05e-05	Up	0.400896	0.464409	0.50907	1.21881	1.26776	1.46171	842127	GO:0004650,GO:0005576,GO:0005975,GO:0008152,GO:0016787,GO:0016798,GO:0016829,GO:0071555	polygalacturonase activity|extracellular region|carbohydrate metabolic process|metabolic process|hydrolase activity|hydrolase activity, acting on glycosyl bonds|lyase activity|cell wall organization
AT1G22160	564.728	305.234	824.222	2.7003	1.43312	5.13e-82	9.84e-80	Up	15.9727	18.3911	17.397	49.3906	48.9387	47.9105	838821	GO:0008150	biological_process
AT1G74460	15.4055	8.28042	22.5305	2.72094	1.44411	0.00172294	0.00889856	Up	0.335157	0.149847	0.293413	0.723738	0.680554	0.697761	843787	GO:0005576,GO:0016042,GO:0016788	extracellular region|lipid catabolic process|hydrolase activity, acting on ester bonds
AT4G23340	19.2525	10.348	28.157	2.72101	1.44414	0.000387986	0.00238185	Up	0.435789	0.220336	0.320198	0.859705	0.799303	1.02239	828433	GO:0005506,GO:0016491,GO:0016706,GO:0046872,GO:0055114	iron ion binding|oxidoreductase activity|oxidoreductase activity, acting on paired donors, with incorporation or reduction of molecular oxygen, 2-oxoglutarate as one donor, and incorporation of one atom each of oxygen into both donors|metal ion binding|oxidation-reduction process
AT1G15210	9.09835	4.88328	13.3134	2.72633	1.44696	0.0204779	0.0729487	Up	0.0273544	0.0275235	0.07179	0.10756	0.105134	0.142099	838087	GO:0005524,GO:0005886,GO:0006855,GO:0009507,GO:0016020,GO:0016021,GO:0016887	ATP binding|plasma membrane|drug transmembrane transport|chloroplast|membrane|integral component of membrane|ATPase activity
AT1G35290	33.032	17.68	48.3839	2.73664	1.4524	2.48e-06	2.28e-05	Up	1.20179	0.701948	0.943418	2.6549	2.54786	2.50668	840418	GO:0008150	biological_process
AT1G19530	41.2225	22.0303	60.4146	2.74234	1.45541	1.31e-07	1.45e-06	Up	1.03547	1.36765	0.886215	3.21253	2.68318	3.22771	838540	GO:0009061	anaerobic respiration
AT2G34360	40.2222	21.4339	59.0105	2.75314	1.46108	2.57e-05	0.000199992	Up	0.274832	0.632756	0.343231	0.857488	1.49163	1.40835	817999	GO:0006855,GO:0015238,GO:0015297,GO:0016020,GO:0016021,GO:0055085	drug transmembrane transport|drug transmembrane transporter activity|antiporter activity|membrane|integral component of membrane|transmembrane transport
AT2G25625	123.612	65.7685	181.456	2.75901	1.46415	3.32e-19	9.26e-18	Up	3.52163	2.59457	2.71088	9.17394	9.6144	7.87466	817103	GO:0008150	biological_process
AT2G41510	76.1511	40.4187	111.884	2.76811	1.4689	2.16e-13	4.2e-12	Up	0.838721	1.09044	0.554734	2.62119	2.53282	2.12901	818749	GO:0003824,GO:0005773,GO:0008762,GO:0009690,GO:0009823,GO:0016491,GO:0016614,GO:0019139,GO:0048507,GO:0050660,GO:0055114	catalytic activity|vacuole|UDP-N-acetylmuramate dehydrogenase activity|cytokinin metabolic process|cytokinin catabolic process|oxidoreductase activity|oxidoreductase activity, acting on CH-OH group of donors|cytokinin dehydrogenase activity|meristem development|flavin adenine dinucleotide binding|oxidation-reduction process	path:ath00908	Zeatin biosynthesis
AT1G67030	6.38779	3.38736	9.38823	2.77155	1.47069	0.0475309	0.144757	Up	0.304754	0.182022	0.105325	0.775061	0.290864	0.687326	843022	GO:0003676,GO:0003700,GO:0006351,GO:0006355,GO:0007275,GO:0009736,GO:0009740,GO:0010026,GO:0022626,GO:0044212,GO:0046872	nucleic acid binding|transcription factor activity, sequence-specific DNA binding|transcription, DNA-templated|regulation of transcription, DNA-templated|multicellular organismal development|cytokinin-activated signaling pathway|gibberellic acid mediated signaling pathway|trichome differentiation|cytosolic ribosome|transcription regulatory region DNA binding|metal ion binding
AT1G80130	943.843	500.232	1387.45	2.77362	1.47177	6.04e-140	3.31e-137	Up	12.9449	12.3837	12.8263	38.5567	38.9831	36.7726	844353	GO:0005515,GO:0006979,GO:0016020	protein binding|response to oxidative stress|membrane
AT2G37870	30.8	16.2723	45.3276	2.78557	1.47797	4.06e-06	3.6e-05	Up	1.44601	1.89048	1.83054	5.03655	5.48582	4.96259	818363	GO:0006508,GO:0006810,GO:0006869,GO:0008233,GO:0008289,GO:0009506	proteolysis|transport|lipid transport|peptidase activity|lipid binding|plasmodesma
AT1G54160	80.2001	42.2617	118.139	2.79541	1.48306	5.61e-11	8.85e-10	Up	1.52045	1.273	0.801856	3.75487	4.48478	3.28561	841856	GO:0003677,GO:0003700,GO:0006351,GO:0006355,GO:0009414,GO:0009738,GO:0009785,GO:0009793,GO:0010262,GO:0016602,GO:0045892,GO:0048316	DNA binding|transcription factor activity, sequence-specific DNA binding|transcription, DNA-templated|regulation of transcription, DNA-templated|response to water deprivation|abscisic acid-activated signaling pathway|blue light signaling pathway|embryo development ending in seed dormancy|somatic embryogenesis|CCAAT-binding factor complex|negative regulation of transcription, DNA-templated|seed de…
AT1G12672	11.3364	5.96341	16.7095	2.802	1.48646	0.0180634	0.0656486	Up	0	0.777409	0.290325	0.597634	1.60375	0.578393	5007692
AT1G70640	8.9876	4.72666	13.2485	2.80294	1.48694	0.0142667	0.0541956	Up	0.405959	0.162278	0.0708466	0.774642	0.77186	0.837584	843401	GO:0005515	protein binding
AT4G38092	12.8741	6.75515	18.993	2.81163	1.49141	0.00302311	0.0145734	Up	0.395699	0.394359	0.341565	1.1333	0.632889	1.92055	6240881	GO:0003674,GO:0005488,GO:0008150	molecular_function|binding|biological_process
AT4G36740	8.76896	4.58993	12.948	2.82096	1.49619	0.0179444	0.0652985	Up	0.0457015	0.226025	0.236446	0.480408	0.473358	0.369743	829827	GO:0003677,GO:0003700,GO:0005634,GO:0006351,GO:0006355,GO:0009733,GO:0043565	DNA binding|transcription factor activity, sequence-specific DNA binding|nucleus|transcription, DNA-templated|regulation of transcription, DNA-templated|response to auxin|sequence-specific DNA binding
AT5G03210	38.6312	20.0409	57.2215	2.85524	1.51361	1.28e-07	1.41e-06	Up	2.34623	2.38219	2.08095	7.26337	5.75928	7.5322	831903	GO:0005634,GO:0005829,GO:0051607	nucleus|cytosol|defense response to virus
AT5G45630	17.4586	8.98422	25.933	2.88651	1.52932	0.000414473	0.00252625	Up	0.708051	0.621211	0.462941	1.29273	1.65393	1.24637	834603	GO:0010200	response to chitin
AT1G78815	14.2533	7.32228	21.1843	2.89312	1.53263	0.00139818	0.00743833	Up	0.252433	0.336908	0.294113	0.986819	0.884424	0.777984	844218	GO:0003677,GO:0005634,GO:0006355,GO:0009299,GO:0009691,GO:0009886	DNA binding|nucleus|regulation of transcription, DNA-templated|mRNA transcription|cytokinin biosynthetic process|post-embryonic morphogenesis
AT2G29950	47.0318	24.1467	69.9169	2.8955	1.53381	0.00026728	0.00170687	Up	1.56991	1.51716	1.10935	3.27311	3.8533	5.7234	817545	GO:0005634,GO:0042753,GO:0042803,GO:0048511	nucleus|positive regulation of circadian rhythm|protein homodimerization activity|rhythmic process
AT1G61930	35.8919	18.4086	53.3752	2.89947	1.53579	3.4e-07	3.56e-06	Up	0.552823	0.550427	0.951164	2.63006	1.96389	1.76962	842488	GO:0005575	cellular_component
AT4G01060	35.3632	18.071	52.6553	2.9138	1.5429	2.34e-07	2.49e-06	Up	0.93482	2.02163	0.803848	3.81633	4.7571	3.18876	827917	GO:0003677,GO:0003682,GO:0005634,GO:0006351,GO:0006355,GO:0007275	DNA binding|chromatin binding|nucleus|transcription, DNA-templated|regulation of transcription, DNA-templated|multicellular organismal development
AT5G06570	25.263	12.885	37.641	2.92131	1.54662	1.79e-05	0.000142995	Up	0.253013	0.471587	0.44086	1.53478	0.991311	1.25615	830545	GO:0008152,GO:0016787,GO:0052689	metabolic process|hydrolase activity|carboxylic ester hydrolase activity
AT3G08860	120.113	60.621	179.605	2.96276	1.56694	2.05e-10	3.08e-09	Up	1.1428	1.45799	1.05637	4.24895	3.39897	2.99746	820034	GO:0003824,GO:0005739,GO:0008152,GO:0008453,GO:0008483,GO:0009853,GO:0016740,GO:0030170,GO:0043562	catalytic activity|mitochondrion|metabolic process|alanine-glyoxylate transaminase activity|transaminase activity|photorespiration|transferase activity|pyridoxal phosphate binding|cellular response to nitrogen levels	path:ath00250,path:ath00260,path:ath00270,path:ath00280	Alanine, aspartate and glutamate metabolism|Glycine, serine and threonine metabolism|Cysteine and methionine metabolism|Valine, leucine and isoleucine degradation
AT5G05340	64.8392	32.6667	97.0118	2.96975	1.57034	1.3e-11	2.17e-10	Up	0.908694	1.34236	1.00525	3.24707	4.02025	2.8256	830416	GO:0004601,GO:0005618,GO:0005794,GO:0005829,GO:0006979,GO:0009809,GO:0010089,GO:0020037,GO:0042744,GO:0046872,GO:0048046,GO:0055114,GO:1901430	peroxidase activity|cell wall|Golgi apparatus|cytosol|response to oxidative stress|lignin biosynthetic process|xylem development|heme binding|hydrogen peroxide catabolic process|metal ion binding|apoplast|oxidation-reduction process|positive regulation of syringal lignin biosynthetic process	path:ath00940	Phenylpropanoid biosynthesis
AT5G46830	70.0178	34.563	105.473	3.05161	1.60957	3.03e-14	6.2e-13	Up	0.547136	0.778258	0.395795	2.13415	2.06908	1.89618	834727	GO:0003677,GO:0003700,GO:0005509,GO:0005634,GO:0006351,GO:0006355,GO:0009651,GO:0042538,GO:0046983	DNA binding|transcription factor activity, sequence-specific DNA binding|calcium ion binding|nucleus|transcription, DNA-templated|regulation of transcription, DNA-templated|response to salt stress|hyperosmotic salinity response|protein dimerization activity
AT1G32450	405.514	199.13	611.899	3.07286	1.61958	9.43e-74	1.54e-71	Up	2.97551	3.1325	3.55508	11.4252	10.2122	10.4297	840139	GO:0005215,GO:0005886,GO:0006810,GO:0010167,GO:0015112,GO:0015293,GO:0015706,GO:0016020,GO:0016021	transporter activity|plasma membrane|transport|response to nitrate|nitrate transmembrane transporter activity|symporter activity|nitrate transport|membrane|integral component of membrane
AT5G25390	33.8015	16.4872	51.1157	3.10033	1.63242	8.43e-08	9.55e-07	Up	0.538719	0.501958	0.403195	1.88195	2.30168	1.49878	832611	GO:0003677,GO:0003700,GO:0005634,GO:0006351,GO:0006355,GO:0009873	DNA binding|transcription factor activity, sequence-specific DNA binding|nucleus|transcription, DNA-templated|regulation of transcription, DNA-templated|ethylene-activated signaling pathway
AT2G43050	8.84493	4.28196	13.4079	3.13125	1.64674	0.0197219	0.0705833	Up	0.0416236	0.10447	0.108774	0.244088	0.177957	0.42478	818907	GO:0004857,GO:0005576,GO:0005618,GO:0030599,GO:0042545,GO:0045330,GO:0045490	enzyme inhibitor activity|extracellular region|cell wall|pectinesterase activity|cell wall modification|aspartyl esterase activity|pectin catabolic process
AT5G59305	69.9009	33.8254	105.976	3.13305	1.64757	1.69e-14	3.55e-13	Up	2.43323	3.2992	3.04075	12.1231	9.38213	9.9739	836049	GO:0005615,GO:0007275,GO:0045168	extracellular space|multicellular organismal development|cell-cell signaling involved in cell fate commitment
AT3G61900	31.6863	15.2654	48.1073	3.1514	1.65599	2.37e-07	2.53e-06	Up	0.413302	0.820777	0.833438	2.05898	1.32198	2.1103	825363	GO:0003674,GO:0009733	molecular_function|response to auxin	path:ath04075	Plant hormone signal transduction
AT2G43660	12.9192	6.22258	19.6158	3.15236	1.65643	0.00135968	0.00726037	Up	0.4276	0.431371	0.376106	0.919637	1.6312	1.92245	818968	GO:0008150,GO:0016787	biological_process|hydrolase activity
AT2G35070	16.7297	8.05544	25.4039	3.15363	1.65701	0.000165441	0.00110305	Up	0.473363	0.262328	0.319788	1.06593	1.25761	0.486517	818072	GO:0009555,GO:0048868	pollen development|pollen tube development
AT3G10320	32.9106	15.8127	50.0085	3.16255	1.66109	9.08e-08	1.02e-06	Up	0.535792	0.257159	0.244242	1.10946	1.1899	1.11488	820194	GO:0010260,GO:0016740,GO:0016757	organ senescence|transferase activity|transferase activity, transferring glycosyl groups
AT1G18835	16.9948	8.11402	25.8755	3.18899	1.6731	0.000128502	0.000874375	Up	0.517298	0.769948	0.443223	2.21049	2.72429	2.38299	5007704	GO:0005634,GO:0005737,GO:0006351,GO:0006355,GO:0007275,GO:0042803,GO:0046872,GO:0048509	nucleus|cytoplasm|transcription, DNA-templated|regulation of transcription, DNA-templated|multicellular organismal development|protein homodimerization activity|metal ion binding|regulation of meristem development
AT5G23950	13.5833	6.43746	20.7292	3.22008	1.6871	0.00361785	0.0170755	Up	0.48266	0.175444	0.151396	0.55761	1.17292	0.671794	832460	GO:0005515	protein binding
AT4G32785	16.9261	7.98707	25.8651	3.23837	1.69527	0.000130487	0.000886701	Up	0.53784	0.381244	0.4656	1.61854	0.945642	1.09191	2745734	GO:0005543,GO:0005575,GO:0008150	phospholipid binding|cellular_component|biological_process
AT3G54770	6.31158	2.96706	9.65611	3.25443	1.70241	0.0258588	0.0883161	Up	0.044516	0.132153	0.151001	0.561235	0.251308	0.266445	824642	GO:0000166,GO:0000398,GO:0003676,GO:0005634,GO:0009414,GO:0009651,GO:0009737,GO:0010029	nucleotide binding|mRNA splicing, via spliceosome|nucleic acid binding|nucleus|response to water deprivation|response to salt stress|response to abscisic acid|regulation of seed germination
AT2G48130	5.01933	2.35602	7.68264	3.26085	1.70525	0.047789	0.145359	Up	0.308084	0.0769506	0.132425	0.582714	0.373883	0.717752	819425	GO:0000041,GO:0006508,GO:0006826,GO:0006869,GO:0008233,GO:0008289,GO:0010106,GO:0010167,GO:0015706,GO:0031225	transition metal ion transport|proteolysis|iron ion transport|lipid transport|peptidase activity|lipid binding|cellular response to iron ion starvation|response to nitrate|nitrate transport|anchored component of membrane
AT4G25000	137.073	64.2534	209.893	3.26664	1.70781	6.76e-29	2.99e-27	Up	1.75569	1.44436	1.61033	5.15706	5.44202	5.51516	828603	GO:0003824,GO:0004556,GO:0005509,GO:0005576,GO:0005975,GO:0009737,GO:0009739,GO:0043169,GO:0048046	catalytic activity|alpha-amylase activity|calcium ion binding|extracellular region|carbohydrate metabolic process|response to abscisic acid|response to gibberellin|cation binding|apoplast	path:ath00500	Starch and sucrose metabolism
AT3G61880	118.729	55.3862	182.072	3.28732	1.71691	1.55e-25	5.94e-24	Up	1.10775	1.44682	1.10792	4.77921	4.05912	4.04598	825361	GO:0004497,GO:0005506,GO:0009055,GO:0010154,GO:0016021,GO:0016491,GO:0016705,GO:0020037,GO:0040008,GO:0046872,GO:0048316,GO:0055114	monooxygenase activity|iron ion binding|electron carrier activity|fruit development|integral component of membrane|oxidoreductase activity|oxidoreductase activity, acting on paired donors, with incorporation or reduction of molecular oxygen|heme binding|regulation of growth|metal ion binding|seed development|oxidation-reduction process
AT3G48180	13.8231	6.44718	21.1991	3.28811	1.71726	0.000417173	0.00254204	Up	0.778791	0.97537	0.280775	2.41243	2.4098	2.17605	823973	GO:0005575,GO:0008150	cellular_component|biological_process
AT4G05100	6.24676	2.90359	9.58994	3.30279	1.72368	0.0262429	0.0894552	Up	0	0.12165	0.210638	0.254142	0.454346	0.447872	825855	GO:0003677,GO:0003682,GO:0003700,GO:0006355,GO:0007165,GO:0009414,GO:0009611,GO:0009651,GO:0009695,GO:0009723,GO:0009733,GO:0009737,GO:0009738,GO:0009753,GO:0009867,GO:0009873,GO:0042538	DNA binding|chromatin binding|transcription factor activity, sequence-specific DNA binding|regulation of transcription, DNA-templated|signal transduction|response to water deprivation|response to wounding|response to salt stress|jasmonic acid biosynthetic process|response to ethylene|response to auxin|response to abscisic acid|abscisic acid-activated signaling pathway|response to jasmonic acid|ja…
AT1G07710	6.71358	3.10379	10.3234	3.32605	1.73381	0.0155563	0.0582767	Up	0.117823	0.0944894	0	0.280797	0.0911795	0.122226	837285	GO:0005515,GO:0005575,GO:0008150	protein binding|cellular_component|biological_process
AT1G62710	169.962	78.4923	261.431	3.33066	1.73581	2.64e-36	1.63e-34	Up	1.38838	1.45049	1.45673	5.77514	5.1334	5.14527	842569	GO:0000326,GO:0004197,GO:0006508,GO:0006624,GO:0008233	protein storage vacuole|cysteine-type endopeptidase activity|proteolysis|vacuolar protein processing|peptidase activity
AT4G21440	11.707	5.39634	18.0178	3.33888	1.73937	0.00123072	0.00664887	Up	0.302559	0.152187	0.131889	0.758966	0.426812	0.691794	826916	GO:0003677,GO:0003682,GO:0003700,GO:0006355,GO:0006970,GO:0007165,GO:0009414,GO:0009611,GO:0009651,GO:0009723,GO:0009733,GO:0009737,GO:0009738,GO:0009753,GO:0015824,GO:0042538	DNA binding|chromatin binding|transcription factor activity, sequence-specific DNA binding|regulation of transcription, DNA-templated|response to osmotic stress|signal transduction|response to water deprivation|response to wounding|response to salt stress|response to ethylene|response to auxin|response to abscisic acid|abscisic acid-activated signaling pathway|response to jasmonic acid|proline tr…
AT4G23990	270.661	124.219	417.103	3.35779	1.74751	1.13e-57	1.26e-55	Up	2.16621	2.1732	1.90365	7.81648	7.46129	6.95232	828499	GO:0000139,GO:0016020,GO:0016021,GO:0016760,GO:0030244,GO:0071555	Golgi membrane|membrane|integral component of membrane|cellulose synthase (UDP-forming) activity|cellulose biosynthetic process|cell wall organization
AT1G60190	57.745	26.4052	89.0848	3.37376	1.75436	4.49e-11	7.15e-10	Up	0.515233	0.312198	0.407254	1.47473	1.68748	1.19128	842314	GO:0004842,GO:0005488,GO:0005515,GO:0008270,GO:0010029,GO:0016567,GO:0016874	ubiquitin-protein transferase activity|binding|protein binding|zinc ion binding|regulation of seed germination|protein ubiquitination|ligase activity
AT1G08080	10.2757	4.69737	15.854	3.37508	1.75492	0.00223953	0.0112166	Up	0.197574	0.14901	0.12944	0.31515	0.65782	0.4563	837326	GO:0004089,GO:0006730,GO:0008270,GO:0009570,GO:0046872	carbonate dehydratase activity|one-carbon metabolic process|zinc ion binding|chloroplast stroma|metal ion binding	path:ath00910	Nitrogen metabolism
AT1G30250	224.075	102.292	345.858	3.38108	1.75748	1.8e-48	1.55e-46	Up	7.3024	6.64742	7.16647	25.1112	24.7262	26.4394	839905	GO:0008150	biological_process
AT3G53450	5.95122	2.68839	9.21406	3.42736	1.7771	0.0497824	0.150143	Up	0.0810809	0.0822341	0.0712772	0.353458	0.237012	0.0857689	824513	GO:0005634,GO:0005829,GO:0009691,GO:0016799	nucleus|cytosol|cytokinin biosynthetic process|hydrolase activity, hydrolyzing N-glycosyl compounds
AT5G09480	23.8883	10.7487	37.0278	3.44486	1.78445	1.36e-06	1.3e-05	Up	0.781662	0.651469	0.453361	2.66755	2.38473	1.91341	830807
AT3G58550	11.2121	5.04441	17.3798	3.44536	1.78465	0.0126167	0.048971	Up	0.498551	0.415751	0.217233	0.805534	2.24411	1.29288	825024	GO:0008233,GO:0031225	peptidase activity|anchored component of membrane
AT1G53100	12.8066	5.7531	19.8602	3.45208	1.78747	0.000454625	0.00274541	Up	0.132209	0.299806	0.0867858	0.671767	0.472544	0.443936	841744	GO:0008375,GO:0016020,GO:0016740,GO:0016757	acetylglucosaminyltransferase activity|membrane|transferase activity|transferase activity, transferring glycosyl groups
AT2G20870	20.9593	9.30197	32.6166	3.50642	1.81	5.29e-06	4.59e-05	Up	0.671942	0.597847	0.70974	2.06046	3.12938	2.21092	816620	GO:0005576,GO:0005618	extracellular region|cell wall
AT1G19630	140.739	62.4397	219.039	3.50801	1.81065	7.13e-33	3.81e-31	Up	1.22639	1.35676	1.2107	4.99017	5.09891	4.05173	838550	GO:0004497,GO:0005506,GO:0009055,GO:0016491,GO:0016705,GO:0020037,GO:0046872,GO:0055114	monooxygenase activity|iron ion binding|electron carrier activity|oxidoreductase activity|oxidoreductase activity, acting on paired donors, with incorporation or reduction of molecular oxygen|heme binding|metal ion binding|oxidation-reduction process
AT3G18715	7.51348	3.31899	11.708	3.52756	1.81867	0.00906012	0.0371197	Up	0.890119	0	0.376628	2.29337	0	0	5008010	GO:0005615,GO:0010227	extracellular space|floral organ abscission
AT3G21660	6.15825	2.70306	9.61344	3.5565	1.83046	0.0165499	0.0612115	Up	0.163555	0	0	0.104782	0.125876	0.235843	821720	GO:0000045,GO:0005515,GO:0005634,GO:0005829,GO:0007030,GO:0008599,GO:0031468,GO:0043130,GO:0043161,GO:0050790,GO:0061025	autophagosome assembly|protein binding|nucleus|cytosol|Golgi organization|protein phosphatase type 1 regulator activity|nuclear envelope reassembly|ubiquitin binding|proteasome-mediated ubiquitin-dependent protein catabolic process|regulation of catalytic activity|membrane fusion	path:ath04141	Protein processing in endoplasmic reticulum
AT1G79900	16.804	7.34668	26.2614	3.5746	1.83778	4.25e-05	0.000316644	Up	0.170024	0.34198	0.118027	0.993013	0.719565	0.84193	844329	GO:0000064,GO:0005290,GO:0005739,GO:0005743,GO:0006561,GO:0006972,GO:0015181,GO:0015189,GO:0016021,GO:0043091,GO:0055085,GO:0089709,GO:1903352,GO:1903401,GO:1903826	L-ornithine transmembrane transporter activity|L-histidine transmembrane transporter activity|mitochondrion|mitochondrial inner membrane|proline biosynthetic process|hyperosmotic response|arginine transmembrane transporter activity|L-lysine transmembrane transporter activity|integral component of membrane|L-arginine import|transmembrane transport|L-histidine transmembrane transport|L-ornithine tr…
AT1G12940	9.12826	3.974	14.2825	3.59399	1.84559	0.00310362	0.0149115	Up	0.0523412	0.105966	0.0919588	0.397672	0.353301	0.382331	837852	GO:0005886,GO:0015706,GO:0016021,GO:0042128,GO:0055085	plasma membrane|nitrate transport|integral component of membrane|nitrate assimilation|transmembrane transport	path:ath00910	Nitrogen metabolism
AT5G37980	5.48827	2.38531	8.59122	3.60172	1.84868	0.0224045	0.0785233	Up	0.153088	0.0769306	0.0334143	0.286296	0.329602	0.276762	833777	GO:0008270,GO:0009506,GO:0016491,GO:0055114	zinc ion binding|plasmodesma|oxidoreductase activity|oxidation-reduction process
AT5G37940	328.003	142.54	513.467	3.60228	1.84891	5.06e-40	3.47e-38	Up	4.1213	5.50279	3.95443	16.5736	18.1188	17.7412	833773	GO:0008270,GO:0016491,GO:0055114	zinc ion binding|oxidoreductase activity|oxidation-reduction process
AT1G57780	5.26909	2.28277	8.25541	3.61641	1.85456	0.0294292	0.0983495	Up	0	0	0.0541757	0.198044	0.354466	0.1273	842153	GO:0030001,GO:0046872	metal ion transport|metal ion binding
AT1G03200	13.1664	5.67991	20.6528	3.63612	1.8624	0.00027562	0.00175623	Up	0.550591	0.184614	0	1.1714	1.38254	0.938425	839553	GO:0005575,GO:0008150	cellular_component|biological_process
AT2G39430	12.1349	5.22543	19.0443	3.64455	1.86574	0.0040957	0.0189958	Up	0.109089	0.1451	0.281698	1.03886	0.414816	0.663561	818528	GO:0048046	apoplast
AT1G65330	4.82443	2.07246	7.5764	3.65576	1.87017	0.0303624	0.100809	Up	0.0594918	0.0597813	0	0.189982	0.453116	0.184288	842841	GO:0003677,GO:0003700,GO:0005634,GO:0006351,GO:0006355,GO:0009793,GO:0046983,GO:0090406	DNA binding|transcription factor activity, sequence-specific DNA binding|nucleus|transcription, DNA-templated|regulation of transcription, DNA-templated|embryo development ending in seed dormancy|protein dimerization activity|pollen tube
AT5G15500	290.967	124.977	456.956	3.65631	1.87039	4.08e-69	6.14e-67	Up	2.50322	2.54242	2.59513	10.6227	9.6249	9.4943	831403	GO:0005515,GO:0008150	protein binding|biological_process
AT5G22150	5.96678	2.56144	9.37212	3.65893	1.87142	0.0306517	0.101594	Up	0	0.0576813	0.100057	0.307668	0.0547969	0.356434	832276	GO:0005575,GO:0008150	cellular_component|biological_process
AT5G06730	20.2351	8.68115	31.789	3.66184	1.87257	4.26e-06	3.76e-05	Up	0.331582	0.233056	0.260309	1.09588	1.10249	0.882775	830562	GO:0004601,GO:0005576,GO:0005774,GO:0006979,GO:0016491,GO:0020037,GO:0042744,GO:0046872,GO:0055114	peroxidase activity|extracellular region|vacuolar membrane|response to oxidative stress|oxidoreductase activity|heme binding|hydrogen peroxide catabolic process|metal ion binding|oxidation-reduction process	path:ath00940	Phenylpropanoid biosynthesis
AT4G12520	21.2462	9.08188	33.4106	3.67882	1.87924	1.98e-06	1.84e-05	Up	1.30849	1.3142	0.800172	4.61536	4.72496	4.04992	826864
AT2G18370	15.8951	6.77961	25.0106	3.68909	1.88327	3.56e-05	0.000268971	Up	1.07936	0.49591	0.344184	2.46211	3.25846	1.97369	816352	GO:0006869,GO:0008289	lipid transport|lipid binding
AT2G47770	5.41539	2.27787	8.55291	3.75478	1.90873	0.0228522	0.0798492	Up	0	0.161938	0.187178	0.414335	0.631553	0.399305	819389	GO:0000139,GO:0005783,GO:0005789,GO:0005794,GO:0005795,GO:0006778,GO:0006810,GO:0006970,GO:0009651,GO:0009737,GO:0016020,GO:0016021,GO:0020037,GO:0031969	Golgi membrane|endoplasmic reticulum|endoplasmic reticulum membrane|Golgi apparatus|Golgi stack|porphyrin-containing compound metabolic process|transport|response to osmotic stress|response to salt stress|response to abscisic acid|membrane|integral component of membrane|heme binding|chloroplast membrane
AT1G70260	498.59	209.296	787.884	3.76446	1.91244	1.39e-120	5.24e-118	Up	5.76636	5.56683	4.87624	21.2931	21.5922	21.5353	843362	GO:0016020,GO:0016021,GO:0022857	membrane|integral component of membrane|transmembrane transporter activity
AT5G39610	113.568	47.5953	179.54	3.77223	1.91542	5.08e-29	2.25e-27	Up	1.61284	1.04333	1.95484	6.42448	6.66815	6.05247	833957	GO:0000303,GO:0003677,GO:0003700,GO:0005515,GO:0005634,GO:0006351,GO:0006355,GO:0006979,GO:0007165,GO:0009414,GO:0009651,GO:0009723,GO:0009733,GO:0009737,GO:0009738,GO:0009743,GO:0009753,GO:0009873,GO:0010150,GO:0010260,GO:0010468,GO:0042538,GO:0042803	response to superoxide|DNA binding|transcription factor activity, sequence-specific DNA binding|protein binding|nucleus|transcription, DNA-templated|regulation of transcription, DNA-templated|response to oxidative stress|signal transduction|response to water deprivation|response to salt stress|response to ethylene|response to auxin|response to abscisic acid|abscisic acid-activated signaling pathw…
AT1G07430	39.2308	16.3798	62.0819	3.79016	1.92226	4.27e-11	6.82e-10	Up	0.306913	0.269764	0.23279	1.03219	1.03723	1.08287	837255	GO:0003824,GO:0004722,GO:0005267,GO:0005886,GO:0006470,GO:0009788,GO:0009939,GO:0010030,GO:0043169,GO:0046872,GO:0048838,GO:1902039	catalytic activity|protein serine/threonine phosphatase activity|potassium channel activity|plasma membrane|protein dephosphorylation|negative regulation of abscisic acid-activated signaling pathway|positive regulation of gibberellic acid mediated signaling pathway|positive regulation of seed germination|cation binding|metal ion binding|release of seed from dormancy|negative regulation of seed do…	path:ath04075,path:ath04931	Plant hormone signal transduction|Insulin resistance
AT5G51950	32.3123	13.4619	51.1627	3.80056	1.92621	7.55e-09	9.66e-08	Up	0.137076	0.118383	0.28946	1.00292	0.92921	0.700857	835270	GO:0006066,GO:0008812,GO:0016491,GO:0016614,GO:0016829,GO:0048441,GO:0048443,GO:0048481,GO:0050660,GO:0055114	alcohol metabolic process|choline dehydrogenase activity|oxidoreductase activity|oxidoreductase activity, acting on CH-OH group of donors|lyase activity|petal development|stamen development|ovule development|flavin adenine dinucleotide binding|oxidation-reduction process
AT1G18710	119.496	49.4473	189.545	3.83327	1.93858	1.73e-31	8.71e-30	Up	1.49401	1.0894	1.05281	5.5679	5.37841	4.70997	838453	GO:0003677,GO:0003682,GO:0003700,GO:0005634,GO:0005737,GO:0006355,GO:0009651,GO:0009753	DNA binding|chromatin binding|transcription factor activity, sequence-specific DNA binding|nucleus|cytoplasm|regulation of transcription, DNA-templated|response to salt stress|response to jasmonic acid
AT3G22620	17.1718	7.0485	27.2951	3.87247	1.95325	2.08e-05	0.00016446	Up	0.391666	0.392527	0.338845	1.46586	2.32191	1.27627	821833	GO:0009941,GO:0010167,GO:0015706	chloroplast envelope|response to nitrate|nitrate transport
AT4G32810	17.3731	7.11197	27.6343	3.8856	1.95814	9.44e-06	7.88e-05	Up	0.132216	0.11638	0.0577188	0.511417	0.330349	0.45808	829417	GO:0009570,GO:0009733,GO:0009926,GO:0009965,GO:0010223,GO:0016121,GO:0016124,GO:0016702,GO:0046872,GO:1901601	chloroplast stroma|response to auxin|auxin polar transport|leaf morphogenesis|secondary shoot formation|carotene catabolic process|xanthophyll catabolic process|oxidoreductase activity, acting on single donors with incorporation of molecular oxygen, incorporation of two atoms of oxygen|metal ion binding|strigolactone biosynthetic process	path:ath00906	Carotenoid biosynthesis
AT2G24870	8.86291	3.61234	14.1135	3.90702	1.96607	0.0285115	0.0957694	Up	0	0	0	0.230456	0.408676	0.438597	817024	GO:0003674,GO:0008150	molecular_function|biological_process
AT1G80160	16.4257	6.67706	26.1743	3.92004	1.97087	1.64e-05	0.00013228	Up	0.493008	0.248177	0.324104	1.39685	1.01042	1.16092	844356	GO:0009414,GO:0016829,GO:0042538,GO:0046482	response to water deprivation|lyase activity|hyperosmotic salinity response|para-aminobenzoic acid metabolic process
AT4G37700	4.16102	1.69123	6.6308	3.92069	1.97111	0.0412641	0.129317	Up	0.0912043	0.181734	0.0784764	0.789337	0.26769	0.379686	829925	GO:0008150	biological_process
AT4G38340	119.29	48.3235	190.257	3.93714	1.97715	6.26e-32	3.22e-30	Up	0.717082	0.660407	0.885662	2.94305	3.05671	3.48575	829991	GO:0003677,GO:0003700,GO:0005515,GO:0005634,GO:0006351,GO:0006355	DNA binding|transcription factor activity, sequence-specific DNA binding|protein binding|nucleus|transcription, DNA-templated|regulation of transcription, DNA-templated
AT4G11910	67.106	26.7765	107.436	4.01231	2.00443	6.5e-10	9.24e-09	Up	0.807861	1.27989	0.807873	3.5126	3.75989	4.86082	826798	GO:0008150,GO:0009507,GO:0055035,GO:1903647	biological_process|chloroplast|plastid thylakoid membrane|negative regulation of chlorophyll catabolic process
AT2G39510	12.7494	5.07859	20.4202	4.02084	2.0075	0.000225658	0.00146258	Up	0.259153	0.18719	0.0974268	0.797902	0.424248	0.844743	818536	GO:0016020,GO:0016021,GO:0022857	membrane|integral component of membrane|transmembrane transporter activity
AT5G10625	6.88098	2.72257	11.0394	4.05477	2.01962	0.0056714	0.0250371	Up	0.165745	0.222888	0.048542	0.586993	0.418945	0.855574	2745983
AT2G30210	23.1967	9.16486	37.2285	4.0621	2.02222	1.16e-07	1.29e-06	Up	0.186283	0.269318	0.0714163	0.817074	0.535917	0.806169	817571	GO:0005507,GO:0016491,GO:0046274,GO:0048046,GO:0052716,GO:0055114	copper ion binding|oxidoreductase activity|lignin catabolic process|apoplast|hydroquinone:oxygen oxidoreductase activity|oxidation-reduction process
AT5G58860	25.4255	10.0449	40.8062	4.0624	2.02233	3.31e-08	3.93e-07	Up	0.226588	0.303822	0.197979	0.970691	1.01267	1.14874	836003	GO:0004497,GO:0005506,GO:0005773,GO:0006631,GO:0009055,GO:0010345,GO:0016021,GO:0016491,GO:0016705,GO:0018685,GO:0020037,GO:0046872,GO:0055114,GO:0070330	monooxygenase activity|iron ion binding|vacuole|fatty acid metabolic process|electron carrier activity|suberin biosynthetic process|integral component of membrane|oxidoreductase activity|oxidoreductase activity, acting on paired donors, with incorporation or reduction of molecular oxygen|alkane 1-monooxygenase activity|heme binding|metal ion binding|oxidation-reduction process|aromatase activity	path:ath00073	Cutin, suberine and wax biosynthesis
AT2G43580	6.80885	2.60051	11.0172	4.23654	2.08289	0.00579521	0.0254907	Up	0.0876254	0.0441584	0.189772	0.564423	0.335971	0.496311	818960	GO:0004568,GO:0005975,GO:0006032,GO:0008061,GO:0009873,GO:0016998	chitinase activity|carbohydrate metabolic process|chitin catabolic process|chitin binding|ethylene-activated signaling pathway|cell wall macromolecule catabolic process	path:ath00520	Amino sugar and nucleotide sugar metabolism
AT5G63595	5.29521	1.9992	8.59122	4.29733	2.10344	0.0135177	0.0517795	Up	0.0408657	0.0820251	0.0353741	0.261538	0.273372	0.208993	836479	GO:0016491,GO:0045431,GO:0046872,GO:0055114	oxidoreductase activity|flavonol synthase activity|metal ion binding|oxidation-reduction process	path:ath00941	Flavonoid biosynthesis
AT2G47190	21.1923	7.98707	34.3975	4.30665	2.10657	1.99e-07	2.15e-06	Up	0.282127	0.249315	0.277459	0.981277	1.34237	1.26909	819332	GO:0001046,GO:0003677,GO:0003682,GO:0003700,GO:0005516,GO:0005634,GO:0007165,GO:0009409,GO:0009414,GO:0009611,GO:0009651,GO:0009723,GO:0009733,GO:0009737,GO:0009738,GO:0009751,GO:0009753,GO:0010260,GO:0016036,GO:0042538,GO:0045893,GO:0046686	core promoter sequence-specific DNA binding|DNA binding|chromatin binding|transcription factor activity, sequence-specific DNA binding|calmodulin binding|nucleus|signal transduction|response to cold|response to water deprivation|response to wounding|response to salt stress|response to ethylene|response to auxin|response to abscisic acid|abscisic acid-activated signaling pathway|response to salicy…
AT3G48020	30.3614	11.3402	49.3826	4.35463	2.12255	3.16e-10	4.64e-09	Up	0.975465	0.572034	0.701657	4.1242	4.01808	3.88049	823957	GO:0008150	biological_process
AT3G53980	74.9209	27.9548	121.887	4.36015	2.12438	2.55e-19	7.16e-18	Up	3.07389	1.97955	2.49187	10.4362	11.4514	13.6034	824565
AT2G18050	193.737	72.1082	315.365	4.3735	2.12879	1.12e-57	1.25e-55	Up	3.59827	2.9888	3.11955	15.245	13.989	15.0163	816317	GO:0000786,GO:0003677,GO:0005634,GO:0005694,GO:0006334,GO:0009414,GO:0031492	nucleosome|DNA binding|nucleus|chromosome|nucleosome assembly|response to water deprivation|nucleosomal DNA binding
AT2G33280	4.50286	1.66194	7.34378	4.41879	2.14365	0.0235832	0.0819677	Up	0.11859	0	0.104803	0.580165	0.286357	0.313857	817891	GO:0006810,GO:0016021,GO:0031969	transport|integral component of membrane|chloroplast membrane
AT4G24000	99.5131	36.6551	162.371	4.4297	2.14721	3.25e-31	1.6e-29	Up	0.795072	0.683302	0.45753	3.15387	3.07512	2.98694	828500	GO:0000139,GO:0016020,GO:0016021,GO:0016740,GO:0016757,GO:0016760,GO:0030244,GO:0071555	Golgi membrane|membrane|integral component of membrane|transferase activity|transferase activity, transferring glycosyl groups|cellulose synthase (UDP-forming) activity|cellulose biosynthetic process|cell wall organization
AT3G27250	49.0246	17.6214	80.4277	4.5642	2.19036	1.86e-16	4.43e-15	Up	0.426531	0.516445	0.474811	2.19895	2.42035	1.9384	822344	GO:0008150	biological_process
AT4G38080	27.3352	9.77107	44.8994	4.59514	2.20011	7.58e-10	1.07e-08	Up	1.01291	1.10688	0.607897	4.59433	3.86028	5.14779	829964	GO:0003674	molecular_function
AT1G15380	5.60843	2.00409	9.21276	4.59698	2.20069	0.00774562	0.0325931	Up	0.0955441	0.0960911	0.041711	0.356927	0.593892	0.29564	838107	GO:0009744,GO:0009750,GO:0016829	response to sucrose|response to fructose|lyase activity
AT5G23190	4.76901	1.68634	7.85168	4.65604	2.2191	0.0151608	0.0570646	Up	0.0208697	0.0633743	0.0184104	0.178924	0.238861	0.0651179	832383	GO:0004497,GO:0005506,GO:0005783,GO:0005789,GO:0010345,GO:0016021,GO:0016705,GO:0020037,GO:0042761,GO:0055114,GO:0071555	monooxygenase activity|iron ion binding|endoplasmic reticulum|endoplasmic reticulum membrane|suberin biosynthetic process|integral component of membrane|oxidoreductase activity, acting on paired donors, with incorporation or reduction of molecular oxygen|heme binding|very long-chain fatty acid biosynthetic process|oxidation-reduction process|cell wall organization	path:ath00073	Cutin, suberine and wax biosynthesis
AT5G06760	15.2952	5.38656	25.2039	4.67904	2.22621	4.03e-06	3.58e-05	Up	0.245922	0.246469	0.106805	0.882311	0.944719	1.13798	830565	GO:0005575,GO:0005829,GO:0006970,GO:0009409,GO:0009414,GO:0009790,GO:0048316	cellular_component|cytosol|response to osmotic stress|response to cold|response to water deprivation|embryo development|seed development
AT3G26930	4.62646	1.62776	7.62517	4.68445	2.22788	0.0179961	0.065466	Up	0.0396827	0.0401298	0.0350115	0.128367	0.228437	0.41619	822309	GO:0005515,GO:0008150	protein binding|biological_process
AT5G50800	81.3058	28.5121	134.099	4.70325	2.23366	5.69e-27	2.3e-25	Up	1.05826	1.15695	1.2472	6.39255	5.07204	5.73026	835152	GO:0005887,GO:0008515,GO:0015770,GO:0016021,GO:0034219,GO:0051119	integral component of plasma membrane|sucrose transmembrane transporter activity|sucrose transport|integral component of membrane|carbohydrate transmembrane transport|sugar transmembrane transporter activity
AT1G48000	25.0362	8.72022	41.3521	4.74209	2.24552	0.000550353	0.00324861	Up	0.461253	0.231253	0.280602	1.12675	2.39067	1.35511	841218	GO:0003677,GO:0003682,GO:0003700,GO:0006355,GO:0009651,GO:0009737,GO:0009751,GO:0009830,GO:0046686	DNA binding|chromatin binding|transcription factor activity, sequence-specific DNA binding|regulation of transcription, DNA-templated|response to salt stress|response to abscisic acid|response to salicylic acid|cell wall modification involved in abscission|response to cadmium ion
AT1G08440	15.6584	5.42074	25.896	4.77721	2.25617	2.28e-06	2.11e-05	Up	0.19926	0.143478	0.0748536	0.795982	0.490256	0.529358	837364	GO:0015743,GO:0016021	malate transport|integral component of membrane
AT1G50390	4.81706	1.65705	7.97708	4.81402	2.26724	0.0133772	0.051385	Up	0	0.151453	0	0.488984	0.444853	0	841461	GO:0005524,GO:0008865,GO:0016301,GO:0016310,GO:0016773,GO:0019252	ATP binding|fructokinase activity|kinase activity|phosphorylation|phosphotransferase activity, alcohol group as acceptor|starch biosynthetic process	path:ath00051,path:ath00500,path:ath00520	Fructose and mannose metabolism|Starch and sucrose metabolism|Amino sugar and nucleotide sugar metabolism
AT4G16590	188.779	64.811	312.747	4.82553	2.27069	6.22e-40	4.26e-38	Up	0.96891	1.41596	1.57806	7.88007	6.22446	6.29916	827360	GO:0016740	transferase activity
AT3G01175	4.02527	1.37838	6.67216	4.8406	2.27519	0.023303	0.0811653	Up	0.0412365	0.0826794	0	0.349182	0.156647	0.293196	820400	GO:0003735,GO:0005622,GO:0005840,GO:0006412,GO:0008150	structural constituent of ribosome|intracellular|ribosome|translation|biological_process
AT5G09520	7.00859	2.3902	11.627	4.86443	2.28227	0.00184359	0.00945801	Up	0.420387	0.105508	0	1.00914	0.697142	0.859377	830811
AT1G56600	747.728	247.877	1247.58	5.03306	2.33144	9.24e-246	1.52e-242	Up	7.09871	6.84446	6.11913	36.6118	35.8355	36.0209	842114	GO:0005737,GO:0006012,GO:0006979,GO:0009409,GO:0009414,GO:0009651,GO:0009737,GO:0016757,GO:0046872,GO:0047216	cytoplasm|galactose metabolic process|response to oxidative stress|response to cold|response to water deprivation|response to salt stress|response to abscisic acid|transferase activity, transferring glycosyl groups|metal ion binding|inositol 3-alpha-galactosyltransferase activity	path:ath00052	Galactose metabolism
AT5G09930	6.18578	2.03338	10.3382	5.08423	2.34603	0.00315397	0.0151156	Up	0.0394935	0.0597273	0.0173556	0.128045	0.133643	0.0619823	830854	GO:0005215,GO:0005524,GO:0016887	transporter activity|ATP binding|ATPase activity
AT2G22510	15.4986	5.02484	25.9723	5.16878	2.36982	7.65e-06	6.49e-05	Up	0.205942	0.926284	0.353658	2.66689	3.45241	1.84644	816784
AT3G16360	19.6164	6.31535	32.9175	5.2123	2.38192	3.9e-08	4.58e-07	Up	0.152285	0.382637	0.133831	0.915972	0.372777	0.887212	820883	GO:0000160,GO:0004871,GO:0005634,GO:0005737,GO:0005829,GO:0009736	phosphorelay signal transduction system|signal transducer activity|nucleus|cytoplasm|cytosol|cytokinin-activated signaling pathway	path:ath04075	Plant hormone signal transduction
AT5G58780	3.12565	1.00205	5.24926	5.23855	2.38917	0.0427592	0.133042	Up	0.0370825	0.0371738	0.0323315	0.156113	0.20903	0.150189	835992	GO:0002094,GO:0005783,GO:0006486,GO:0009409,GO:0016765,GO:0050267	polyprenyltransferase activity|endoplasmic reticulum|protein glycosylation|response to cold|transferase activity, transferring alkyl or aryl (other than methyl) groups|rubber cis-polyprenylcistransferase activity	path:ath00900	Terpenoid backbone biosynthesis
AT3G09450	11.7217	3.73929	19.7042	5.2695	2.39767	0.00024161	0.00155677	Up	0.144463	0.0413213	0.0359282	0.444753	0.239699	0.386425	820103	GO:0005886,GO:0006810	plasma membrane|transport
AT2G44990	6.3263	2.01387	10.6387	5.28272	2.40128	0.00236744	0.0117808	Up	0.092882	0	0.0203256	0.14814	0.132599	0.239684	819107			path:ath00906	Carotenoid biosynthesis
AT4G33020	5.13327	1.63265	8.63388	5.28826	2.40279	0.0148972	0.0562285	Up	0	0	0.12037	0.399616	0.26932	0.24065	829439	GO:0005385,GO:0005886,GO:0010043,GO:0016020,GO:0016021,GO:0030001,GO:0046873,GO:0055085,GO:0071577	zinc ion transmembrane transporter activity|plasma membrane|response to zinc ion|membrane|integral component of membrane|metal ion transport|metal ion transmembrane transporter activity|transmembrane transport|zinc II ion transmembrane transport
AT1G02030	3.32485	1.04112	5.60857	5.38706	2.4295	0.0448443	0.138174	Up	0.0649208	0	0	0.161637	0.102778	0.0444727	839285	GO:0003676,GO:0003700,GO:0005634,GO:0006351,GO:0006355,GO:0046872	nucleic acid binding|transcription factor activity, sequence-specific DNA binding|nucleus|transcription, DNA-templated|regulation of transcription, DNA-templated|metal ion binding
AT3G21500	11.7634	3.67092	19.8558	5.40895	2.43535	1.69e-05	0.000135609	Up	0.0987406	0.0199124	0.0518694	0.320299	0.343154	0.371238	821704	GO:0003824,GO:0007568,GO:0008152,GO:0008661,GO:0009507,GO:0016114	catalytic activity|aging|metabolic process|1-deoxy-D-xylulose-5-phosphate synthase activity|chloroplast|terpenoid biosynthetic process	path:ath00730,path:ath00900	Thiamine metabolism|Terpenoid backbone biosynthesis
AT5G61850	3.32599	1.00205	5.64994	5.63841	2.49529	0.0309917	0.102352	Up	0.0259082	0	0.0223288	0.166721	0.0501359	0.133711	836307	GO:0003677,GO:0003700,GO:0005634,GO:0006351,GO:0006355,GO:0009740,GO:0009908,GO:0010077,GO:0010582,GO:0031490,GO:0042803,GO:0043565,GO:0043621	DNA binding|transcription factor activity, sequence-specific DNA binding|nucleus|transcription, DNA-templated|regulation of transcription, DNA-templated|gibberellic acid mediated signaling pathway|flower development|maintenance of inflorescence meristem identity|floral meristem determinacy|chromatin DNA binding|protein homodimerization activity|sequence-specific DNA binding|protein self-associati…
AT3G60961	6.87715	2.02849	11.7258	5.78057	2.53121	0.00139068	0.00740698	Up	0.0859255	0.172538	0.0744998	0.642498	0.328263	1.1424	6241017	GO:0005524,GO:0006139,GO:0016301,GO:0016310,GO:0016740,GO:0016787,GO:0019205	ATP binding|nucleobase-containing compound metabolic process|kinase activity|phosphorylation|transferase activity|hydrolase activity|nucleobase-containing compound kinase activity
AT5G07475	5.60144	1.62776	9.57513	5.8824	2.5564	0.00305959	0.0147246	Up	0.0733821	0.0735197	0.191209	0.550384	0.844293	0.680795	830639	GO:0005507,GO:0009055,GO:0031225	copper ion binding|electron carrier activity|anchored component of membrane
AT4G28556	4.94866	1.37838	8.51894	6.18042	2.6277	0.00377767	0.0177063	Up	0.0763152	0.0768583	0	0.28336	0.466336	0.194778	3770548	GO:0005634,GO:0005737,GO:0005886,GO:0009416,GO:0040008	nucleus|cytoplasm|plasma membrane|response to light stimulus|regulation of growth
AT5G45810	4.82282	1.3149	8.33074	6.33563	2.66349	0.00509397	0.0228608	Up	0.0307193	0.031177	0.0541425	0.165514	0.234065	0.35132	834621	GO:0004672,GO:0004674,GO:0005524,GO:0006468,GO:0007165	protein kinase activity|protein serine/threonine kinase activity|ATP binding|protein phosphorylation|signal transduction
AT2G04800	3.68004	0.997154	6.36292	6.38108	2.6738	0.016342	0.0605495	Up	0	0.255388	0.110902	0.673105	0.119287	0.390762	815024	GO:0005575,GO:0006826,GO:0010106,GO:0010167,GO:0015706	cellular_component|iron ion transport|cellular response to iron ion starvation|response to nitrate|nitrate transport
AT3G19350	40.0466	10.8174	69.2757	6.4041	2.679	1.87e-17	4.72e-16	Up	0.619671	1.36853	1.72759	8.35484	6.72598	8.40274	821469	GO:0003723,GO:0005575,GO:0006417,GO:0048317,GO:2000014	RNA binding|cellular_component|regulation of translation|seed morphogenesis|regulation of endosperm development
AT1G66390	17.1387	4.6095	29.6679	6.43627	2.68622	1.78e-08	2.19e-07	Up	0.220793	0.111381	0.290645	1.36197	1.89828	1.3692	842957	GO:0003677,GO:0003682,GO:0003700,GO:0005634,GO:0006351,GO:0006355,GO:0080167	DNA binding|chromatin binding|transcription factor activity, sequence-specific DNA binding|nucleus|transcription, DNA-templated|regulation of transcription, DNA-templated|response to karrikin
AT2G47200	3.60639	0.967863	6.24493	6.45228	2.68981	0.0168693	0.0621231	Up	0	0.0905066	0.15733	0.478143	0.770271	0.465519	819333	GO:0003674,GO:0008150	molecular_function|biological_process
AT1G68850	6.49556	1.69123	11.2999	6.68144	2.74016	0.000621751	0.00362174	Up	0.0325679	0.065278	0.0284045	0.485843	0.248774	0.334711	843218	GO:0004601,GO:0005576,GO:0006979,GO:0016491,GO:0020037,GO:0042744,GO:0046872,GO:0048511,GO:0055114	peroxidase activity|extracellular region|response to oxidative stress|oxidoreductase activity|heme binding|hydrogen peroxide catabolic process|metal ion binding|rhythmic process|oxidation-reduction process	path:ath00940	Phenylpropanoid biosynthesis
AT5G19470	12.8306	3.28481	22.3763	6.81205	2.76809	2.78e-06	2.53e-05	Up	0.078949	0.119791	0.104096	0.768197	0.60969	1.07719	832067	GO:0005829,GO:0006772,GO:0009507,GO:0016787,GO:0044715,GO:0046872	cytosol|thiamine metabolic process|chloroplast|hydrolase activity|8-oxo-dGDP phosphatase activity|metal ion binding
AT5G39520	106.104	26.6549	185.553	6.96132	2.79936	2.93e-44	2.3e-42	Up	0.8457	0.715638	1.28351	6.81279	7.63139	7.28028	833948	GO:0008150	biological_process
AT2G21100	5.2978	1.3149	9.28069	7.05808	2.81928	0.00197418	0.010054	Up	0.0620328	0.0620096	0.0539019	0.330738	0.653118	0.635677	816645	GO:0048046	apoplast
AT2G40370	10.7571	2.66888	18.8454	7.06115	2.8199	4.59e-06	4.04e-05	Up	0.0918644	0	0.0396981	0.290505	0.325688	0.27907	818630	GO:0005507,GO:0016491,GO:0046274,GO:0046688,GO:0048046,GO:0052716,GO:0055114	copper ion binding|oxidoreductase activity|lignin catabolic process|response to copper ion|apoplast|hydroquinone:oxygen oxidoreductase activity|oxidation-reduction process
AT2G23540	22.2947	5.45492	39.1345	7.17417	2.84281	1.25e-11	2.09e-10	Up	0.235129	0.177773	0.0257185	0.843994	1.05847	1.29349	816886	GO:0005576,GO:0016042,GO:0016788	extracellular region|lipid catabolic process|hydrolase activity, acting on ester bonds
AT5G59330	5.60073	1.3393	9.86217	7.36366	2.88042	0.00104287	0.00573915	Up	0	0.527074	0.152442	2.07712	1.6719	0.904948	836052	GO:0006869,GO:0008289	lipid transport|lipid binding
AT5G40800	13.2323	3.11357	23.351	7.49976	2.90684	1.23e-06	1.18e-05	Up	0.142171	0.0476093	0	0.859463	0.453859	0.832239	834080	GO:0005575,GO:0008150	cellular_component|biological_process
AT1G57750	137.773	32.2709	243.275	7.53851	2.91428	5.2e-66	7.2e-64	Up	0.94146	0.719915	0.893228	7.82105	6.23258	6.46537	842150	GO:0004497,GO:0005506,GO:0005783,GO:0005789,GO:0009055,GO:0010025,GO:0016021,GO:0016491,GO:0016705,GO:0020037,GO:0046872,GO:0055114,GO:0080133	monooxygenase activity|iron ion binding|endoplasmic reticulum|endoplasmic reticulum membrane|electron carrier activity|wax biosynthetic process|integral component of membrane|oxidoreductase activity|oxidoreductase activity, acting on paired donors, with incorporation or reduction of molecular oxygen|heme binding|metal ion binding|oxidation-reduction process|midchain alkane hydroxylase activity	path:ath00073	Cutin, suberine and wax biosynthesis
AT4G01985	11.4457	2.66888	20.2226	7.57717	2.92166	1.25e-06	1.2e-05	Up	0.0109528	0	0.00954793	0.160219	0.165244	0.152997	2745601	GO:0003674,GO:0008150	molecular_function|biological_process
AT1G54540	2.95675	0.659897	5.25361	7.96126	2.993	0.0208183	0.0738756	Up	0.0549002	0	0	0.17684	0.366771	0.113584	841896	GO:0005575,GO:0008150	cellular_component|biological_process
AT1G56650	121.581	26.943	216.22	8.02508	3.00452	5.7e-61	6.98e-59	Up	1.4568	0.583181	1.13918	8.98692	8.87474	9.91032	842120	GO:0003677,GO:0003682,GO:0003700,GO:0005634,GO:0006351,GO:0009651,GO:0009718,GO:0009723,GO:0009733,GO:0009745,GO:0009753,GO:0019430,GO:0031540,GO:0050832	DNA binding|chromatin binding|transcription factor activity, sequence-specific DNA binding|nucleus|transcription, DNA-templated|response to salt stress|anthocyanin-containing compound biosynthetic process|response to ethylene|response to auxin|sucrose mediated signaling|response to jasmonic acid|removal of superoxide radicals|regulation of anthocyanin biosynthetic process|defense response to fung…	path:ath04712	Circadian rhythm - plant
AT2G47040	3.17201	0.694079	5.64994	8.14019	3.02506	0.0144366	0.0547153	Up	0.0332927	0	0	0.124203	0.0792529	0.0852431	819318	GO:0000139,GO:0004857,GO:0005576,GO:0005618,GO:0005886,GO:0009860,GO:0030599,GO:0042545,GO:0045330,GO:0045490,GO:0090406	Golgi membrane|enzyme inhibitor activity|extracellular region|cell wall|plasma membrane|pollen tube growth|pectinesterase activity|cell wall modification|aspartyl esterase activity|pectin catabolic process|pollen tube
AT1G21890	6.09377	1.3149	10.8726	8.26878	3.04767	0.000386402	0.00237339	Up	0.0286605	0.0289163	0.0502574	0.309811	0.331508	0.179371	838791	GO:0016020,GO:0016021,GO:0022857	membrane|integral component of membrane|transmembrane transporter activity
AT3G28830	7.63342	1.59847	13.6684	8.55092	3.09608	6.38e-05	0.000460078	Up	0.0216637	0	0.0758523	0.353339	0.231208	0.293771	822515	GO:0008150	biological_process
AT3G11430	3.45133	0.684297	6.21837	9.08724	3.18384	0.00742082	0.0314849	Up	0	0.0486142	0	0.129451	0.23086	0.100038	820316	GO:0004366,GO:0008152,GO:0010345,GO:0016021,GO:0016024,GO:0016746,GO:0090447	glycerol-3-phosphate O-acyltransferase activity|metabolic process|suberin biosynthetic process|integral component of membrane|CDP-diacylglycerol biosynthetic process|transferase activity, transferring acyl groups|glycerol-3-phosphate 2-O-acyltransferase activity	path:ath00561,path:ath00564	Glycerolipid metabolism|Glycerophospholipid metabolism
AT5G24080	5.09989	0.967863	9.23192	9.53846	3.25376	0.000842089	0.00473269	Up	0	0.0259715	0.045156	0.221871	0.198293	0.188184	832473	GO:0004672,GO:0004674,GO:0005516,GO:0005524,GO:0005886,GO:0006468,GO:0016021,GO:0030246,GO:0048544	protein kinase activity|protein serine/threonine kinase activity|calmodulin binding|ATP binding|plasma membrane|protein phosphorylation|integral component of membrane|carbohydrate binding|recognition of pollen
AT1G18860	5.46019	1.00205	9.91834	9.8981	3.30715	0.000413897	0.00252347	Up	0.0306018	0.0306522	0.0267696	0.225863	0.287656	0.279444	838467	GO:0003700,GO:0005634,GO:0006351,GO:0006355,GO:0043565	transcription factor activity, sequence-specific DNA binding|nucleus|transcription, DNA-templated|regulation of transcription, DNA-templated|sequence-specific DNA binding
AT3G12470	2.01981	0.34704	3.69257	10.6402	3.41145	0.0488345	0.147788	Up	0	0	0	0.261149	0.115994	0.313247	820426	GO:0003676,GO:0004527,GO:0005634,GO:0005737,GO:0008150,GO:0008408,GO:0016740,GO:0090305	nucleic acid binding|exonuclease activity|nucleus|cytoplasm|biological_process|3'-5' exonuclease activity|transferase activity|nucleic acid phosphodiester bond hydrolysis
AT2G41850	2.19141	0.34704	4.03578	11.6292	3.53968	0.0337486	0.109694	Up	0	0	0	0.11612	0.0517562	0.139515	818785	GO:0004650,GO:0005576,GO:0005618,GO:0005975,GO:0009830,GO:0009901,GO:0010047,GO:0010227	polygalacturonase activity|extracellular region|cell wall|carbohydrate metabolic process|cell wall modification involved in abscission|anther dehiscence|fruit dehiscence|floral organ abscission
AT5G37420	2.19141	0.34704	4.03578	11.6292	3.53968	0.0337486	0.109694	Up	0.026908	0	0	0.0865388	0.0514525	0.140146	833718	GO:0003700,GO:0005488,GO:0006355	transcription factor activity, sequence-specific DNA binding|binding|regulation of transcription, DNA-templated
AT1G61566	1.98356	0.312857	3.65426	11.6803	3.546	0.0498289	0.150264	Up	0	0	0.0865729	0.213702	0.386296	0.506056	842452	GO:0004871,GO:0005179,GO:0007267,GO:0019722,GO:0048046	signal transducer activity|hormone activity|cell-cell signaling|calcium-mediated signaling|apoplast
AT3G49540	2.01229	0.312857	3.71173	11.864	3.56851	0.0490373	0.148343	Up	0	0	0.0423908	0.263032	0.0472838	0.251338	824116
AT1G11785	15.535	2.37553	28.6945	12.0792	3.59445	6.02e-11	9.48e-10	Up	0.132261	0.403801	0.11713	1.89334	2.87073	2.42618	5007687	GO:0003674,GO:0005575,GO:0008150	molecular_function|cellular_component|biological_process
AT5G09530	46.2746	7.05339	85.4957	12.1212	3.59946	4.08e-30	1.9e-28	Up	0.230646	0.173641	0.150187	2.84652	2.45169	2.06892	830812	GO:0009791	post-embryonic development
AT2G17940	2.30157	0.342148	4.261	12.4537	3.6385	0.024101	0.0833644	Up	0	0.0394535	0	0.0831314	0.2239	0.158814	816304
AT3G01270	2.33031	0.342148	4.31847	12.6216	3.65783	0.0236897	0.0822634	Up	0	0	0	0.10895	0.0585955	0.083766	821142	GO:0016829,GO:0030570,GO:0045490,GO:0046872	lyase activity|pectate lyase activity|pectin catabolic process|metal ion binding	path:ath00040	Pentose and glucuronate interconversions
AT5G53390	2.45837	0.342148	4.57459	13.3702	3.74095	0.0167064	0.0616618	Up	0	0	0	0.165074	0.172852	0.0264918	835420	GO:0004144,GO:0005886,GO:0016740,GO:0016746,GO:0045017,GO:0048446	diacylglycerol O-acyltransferase activity|plasma membrane|transferase activity|transferase activity, transferring acyl groups|glycerolipid biosynthetic process|petal morphogenesis
AT2G29370	7.33456	1.00205	13.6671	13.6392	3.76969	9.76e-05	0.000677491	Up	0.0459001	0.0461867	0.0403064	0.348255	0.577862	0.817569	817486	GO:0005575,GO:0006863,GO:0008152,GO:0016491,GO:0055114	cellular_component|purine nucleobase transport|metabolic process|oxidoreductase activity|oxidation-reduction process	path:ath00960	Tropane, piperidine and pyridine alkaloid biosynthesis
AT2G35380	2.51889	0.342148	4.69564	13.724	3.77863	0.0160984	0.0598785	Up	0	0.0414429	0	0.0881424	0.0785694	0.127884	818105	GO:0004601,GO:0005576,GO:0006979,GO:0016491,GO:0020037,GO:0042744,GO:0046872,GO:0055114	peroxidase activity|extracellular region|response to oxidative stress|oxidoreductase activity|heme binding|hydrogen peroxide catabolic process|metal ion binding|oxidation-reduction process	path:ath00940	Phenylpropanoid biosynthesis
AT5G10040	2.32154	0.312857	4.33022	13.8409	3.79086	0.0238139	0.0826196	Up	0	0	0.133542	0.499023	0.296501	0.162154	830868	GO:0001666,GO:0005575,GO:0009061,GO:0009862,GO:0010310	response to hypoxia|cellular_component|anaerobic respiration|systemic acquired resistance, salicylic acid mediated signaling pathway|regulation of hydrogen peroxide metabolic process
AT5G59320	152.347	20.4859	284.208	13.8733	3.79424	1.22e-100	3.08e-98	Up	1.16756	1.98944	2.04332	24.9187	25.8068	27.1091	836051	GO:0005618,GO:0006869,GO:0008289,GO:0009414,GO:0009737,GO:0048046	cell wall|lipid transport|lipid binding|response to water deprivation|response to abscisic acid|apoplast
AT2G47950	5.53436	0.689188	10.3795	15.0605	3.9127	8.95e-05	0.000626844	Up	0	0.073222	0	0.788797	0.421183	0.989587	819407	GO:0008150	biological_process
AT2G36815	2.64929	0.312857	4.98573	15.9361	3.99423	0.0113037	0.0445734	Up	0	0	0	0	0	0	7922435	GO:0003674,GO:0008150	molecular_function|biological_process
AT5G37970	5.46496	0.625715	10.3042	16.4679	4.04159	9.35e-05	0.00065224	Up	0	0	0.0650599	0.396253	0.319087	0.305294	833776	GO:0008168	methyltransferase activity
AT5G55410	3.00715	0.342148	5.67215	16.578	4.0512	0.00520864	0.0232845	Up	0	0.0785659	0	0.338082	0.301997	0.571008	835634
AT5G40790	3.25984	0.34704	6.17265	17.7866	4.15272	0.0149768	0.0564737	Up	0.0393407	0	0	0.127257	0.454365	0.0410649	834079	GO:0008150	biological_process
AT5G45890	9.993	1.03134	18.9547	18.3787	4.19997	1.92e-08	2.35e-07	Up	0.0363494	0.0729979	0	0.547499	0.664762	0.904348	834629	GO:0004197,GO:0005615,GO:0005764,GO:0006508,GO:0007568,GO:0008233,GO:0008234,GO:0009626,GO:0009733,GO:0009735,GO:0009744,GO:0009749,GO:0009750,GO:0009817,GO:0010150,GO:0010224,GO:0010282,GO:0010623,GO:0016787,GO:0051603,GO:0080187,GO:1990169	cysteine-type endopeptidase activity|extracellular space|lysosome|proteolysis|aging|peptidase activity|cysteine-type peptidase activity|plant-type hypersensitive response|response to auxin|response to cytokinin|response to sucrose|response to glucose|response to fructose|defense response to fungus, incompatible interaction|leaf senescence|response to UV-B|senescence-associated vacuole|development…
AT5G13580	3.6522	0.342148	6.96225	20.3486	4.34686	0.00112972	0.00616256	Up	0	0.0211448	0	0.181933	0.142497	0.132052	831202	GO:0005524,GO:0006810,GO:0009624,GO:0010345,GO:0016020,GO:0016021,GO:0016887	ATP binding|transport|response to nematode|suberin biosynthetic process|membrane|integral component of membrane|ATPase activity
AT1G64110	30.4623	2.35113	58.5734	24.9129	4.63882	1.34e-25	5.17e-24	Up	0	0	0	0.767905	0.42668	0.549077	842716	GO:0000166,GO:0005524,GO:0005634,GO:0016787,GO:0017111,GO:0048235	nucleotide binding|ATP binding|nucleus|hydrolase activity|nucleoside-triphosphatase activity|pollen sperm cell differentiation
AT5G50360	4.65897	0.342148	8.97579	26.2336	4.71335	0.0001064	0.00073386	Up	0	0.0293461	0	0.218521	0.251213	0.33504	835103	GO:0008150	biological_process
AT5G59310	100.194	6.62331	193.764	29.2548	4.8706	1.41e-84	2.77e-82	Up	0.239301	0.716765	0.413371	16.3399	15.2327	14.3056	836050	GO:0006869,GO:0008289,GO:0009414,GO:0009651,GO:0009737	lipid transport|lipid binding|response to water deprivation|response to salt stress|response to abscisic acid
AT1G02790	2.11569	0	4.23139	Inf	Inf	0.0266161	0.0904327	Up	0	0	0	0.169494	0.15108	0	839391	GO:0004650,GO:0005576,GO:0005618,GO:0005975,GO:0008152,GO:0016787,GO:0016798,GO:0047911,GO:0071555	polygalacturonase activity|extracellular region|cell wall|carbohydrate metabolic process|metabolic process|hydrolase activity|hydrolase activity, acting on glycosyl bonds|galacturan 1,4-alpha-galacturonidase activity|cell wall organization	path:ath00040,path:ath00500	Pentose and glucuronate interconversions|Starch and sucrose metabolism
AT1G18970	2.01049	0	4.02097	Inf	Inf	0.00944096	0.0383926	Up	0	0	0	0.484052	0.143555	0.30994	838478	GO:0030145,GO:0045735,GO:0048046	manganese ion binding|nutrient reservoir activity|apoplast
AT1G44180	1.81755	0	3.6351	Inf	Inf	0.0147925	0.0558519	Up	0	0	0	0.0349843	0.156264	0.170214	841021	GO:0004046,GO:0005737,GO:0005783,GO:0006520,GO:0008152,GO:0016787,GO:0046872	aminoacylase activity|cytoplasm|endoplasmic reticulum|cellular amino acid metabolic process|metabolic process|hydrolase activity|metal ion binding
AT1G70110	1.67098	0	3.34196	Inf	Inf	0.0223137	0.0782287	Up	0	0	0	0.12281	0.0438825	0.0476495	843347	GO:0001653,GO:0004672,GO:0004675,GO:0005524,GO:0005886,GO:0006468,GO:0007178,GO:0009506,GO:0009755,GO:0016021,GO:0030246,GO:0031625,GO:0046777	peptide receptor activity|protein kinase activity|transmembrane receptor protein serine/threonine kinase activity|ATP binding|plasma membrane|protein phosphorylation|transmembrane receptor protein serine/threonine kinase signaling pathway|plasmodesma|hormone-mediated signaling pathway|integral component of membrane|carbohydrate binding|ubiquitin protein ligase binding|protein autophosphorylation
AT2G01520	1.65923	0	3.31845	Inf	Inf	0.0225271	0.0788929	Up	0	0	0	0.0520161	0.187616	0.250595	814681	GO:0005507,GO:0005829,GO:0006952,GO:0009607,GO:0010043,GO:0010228,GO:0080184	copper ion binding|cytosol|defense response|response to biotic stimulus|response to zinc ion|vegetative to reproductive phase transition of meristem|response to phenylpropanoid
AT3G01240	1.68208	0	3.36417	Inf	Inf	0.0221154	0.0776284	Up	0	0	0	0.0758689	0.135793	0.431926	821219	GO:0008150	biological_process
AT3G07850	3.11136	0	6.22272	Inf	Inf	0.000622914	0.00362487	Up	0	0	0	0.180466	0.206882	0.0245631	819976	GO:0004650,GO:0005576,GO:0005618,GO:0005975,GO:0047911,GO:0071555	polygalacturonase activity|extracellular region|cell wall|carbohydrate metabolic process|galacturan 1,4-alpha-galacturonidase activity|cell wall organization	path:ath00040,path:ath00500	Pentose and glucuronate interconversions|Starch and sucrose metabolism
AT3G14040	2.15771	0	4.31541	Inf	Inf	0.0474713	0.144671	Up	0	0	0	0.228019	0.067644	0.0241429	820618	GO:0004650,GO:0005576,GO:0005975,GO:0008152,GO:0016787,GO:0016798,GO:0071555	polygalacturonase activity|extracellular region|carbohydrate metabolic process|metabolic process|hydrolase activity|hydrolase activity, acting on glycosyl bonds|cell wall organization
AT3G44570	3.14532	0	6.29064	Inf	Inf	0.000485321	0.00291332	Up	0	0	0	0.176149	0.20965	0.226256	823582	GO:0008150	biological_process
AT5G13900	1.67468	0	3.34936	Inf	Inf	0.0222472	0.0780378	Up	0	0	0	0.469228	0.210141	0.454587	831237	GO:0006810,GO:0008289,GO:0031225	transport|lipid binding|anchored component of membrane
AT5G20860	2.48329	0	4.96657	Inf	Inf	0.00267616	0.0130845	Up	0	0	0	0.0609406	0.0817314	0.0879401	832209	GO:0004857,GO:0005576,GO:0005618,GO:0030599,GO:0042545,GO:0045330,GO:0045490	enzyme inhibitor activity|extracellular region|cell wall|pectinesterase activity|cell wall modification|aspartyl esterase activity|pectin catabolic process
AT5G39110	2.16881	0	4.33762	Inf	Inf	0.00619782	0.026922	Up	0	0	0	0.274482	0.0812964	0.349485	833904	GO:0030145,GO:0045735,GO:0048046	manganese ion binding|nutrient reservoir activity|apoplast
AT5G49350	1.8293	0	3.65861	Inf	Inf	0.0146507	0.0554268	Up	0	0	0	0.137457	0	0.0525998	3771473	GO:0008150	biological_process
AT5G53710	3.80518	0	7.61036	Inf	Inf	8.82e-05	0.000618572	Up	0	0	0	0.475056	0.67644	0.735225	835452	GO:0008150	biological_process
AT1G43160	3.65136	7.30272	0	0	#NAME?	0.00246235	0.012171	Down	0.0881761	0.528111	0.305434	0	0	0	840915	GO:0003677,GO:0003700,GO:0005634,GO:0006351,GO:0006355,GO:0006970,GO:0009409,GO:0009414,GO:0009611,GO:0009651,GO:0009658,GO:0009737,GO:0009751,GO:0009753,GO:0009873,GO:0034605,GO:0045893	DNA binding|transcription factor activity, sequence-specific DNA binding|nucleus|transcription, DNA-templated|regulation of transcription, DNA-templated|response to osmotic stress|response to cold|response to water deprivation|response to wounding|response to salt stress|chloroplast organization|response to abscisic acid|response to salicylic acid|response to jasmonic acid|ethylene-activated sign…
AT1G66300	1.47133	2.94266	0	0	#NAME?	0.0342698	0.111184	Down	0.0393765	0.0796905	0.174387	0	0	0	842947	GO:0005515	protein binding
AT2G41260	3.66114	7.32228	0	0	#NAME?	0.000124849	0.000852163	Down	0.176999	0.237507	0.154076	0	0	0	818725	GO:0003674,GO:0005773,GO:0009686,GO:0009740,GO:0009790,GO:0009793,GO:0048825,GO:0051301	molecular_function|vacuole|gibberellin biosynthetic process|gibberellic acid mediated signaling pathway|embryo development|embryo development ending in seed dormancy|cotyledon development|cell division

## Sheet: fls_Drought-vs-WT_Drought-diff-
gene_id	baseMean	baseMean_control_WT_Drought	baseMean_case_fls_Drought	foldChange	log2FoldChange	pval	padj	up_down	expression_WT_Drought_1	expression_WT_Drought_2	expression_WT_Drought_3	expression_fls_Drought_1	expression_fls_Drought_2	expression_fls_Drought_3	geneID	GO_id	GO_term	Pathway_id	Pahtway_description
AT5G22430	101.712	200.242	3.18264	0.015894	-5.97537	2.89e-96	1.96e-93	Down	12.1519	12.7068	13.0542	0.283366	0.126018	0.20426	832304	GO:0003674,GO:0008150,GO:0031225,GO:0048481	molecular_function|biological_process|anchored component of membrane|ovule development
AT5G44540	5.85148	11.3397	0.363278	0.032036	-4.96416	8.08e-06	0.000116206	Down	1.43101	1.93105	2.18708	0	0	0	834481	GO:0008150	biological_process
AT5G50790	8.54278	16.3866	0.699006	0.0426573	-4.55106	1.2e-07	2.39e-06	Down	0.812941	0.736559	0.407073	0	0.0450747	0.0491096	835151	GO:0005887,GO:0008515,GO:0015770,GO:0016021,GO:0034219,GO:0051119	integral component of plasma membrane|sucrose transmembrane transporter activity|sucrose transport|integral component of membrane|carbohydrate transmembrane transport|sugar transmembrane transporter activity
AT2G12465	3.47901	6.6223	0.335728	0.0506966	-4.30197	0.00201278	0.015372	Down	1.65382	2.21971	2.78795	0	0	0	3768693	GO:0005576,GO:0009507,GO:0031640,GO:0050832	extracellular region|chloroplast|killing of cells of other organism|defense response to fungus
AT5G24240	106.561	202.665	10.4571	0.0515978	-4.27655	5.03e-79	2.19e-76	Down	4.01779	3.7587	3.95225	0.134007	0.221898	0.166419	832491	GO:0004430,GO:0005515,GO:0005524,GO:0005777,GO:0016773	1-phosphatidylinositol 4-kinase activity|protein binding|ATP binding|peroxisome|phosphotransferase activity, alcohol group as acceptor
AT1G15360	5.68099	10.6905	0.671457	0.0628087	-3.99289	7.58e-05	0.000889374	Down	0.80746	0.3605	0.460939	0	0.0539795	0	838105	GO:0003677,GO:0003700,GO:0005634,GO:0006351,GO:0006355,GO:0009414,GO:0009873,GO:0010143,GO:0010166,GO:0043565	DNA binding|transcription factor activity, sequence-specific DNA binding|nucleus|transcription, DNA-templated|regulation of transcription, DNA-templated|response to water deprivation|ethylene-activated signaling pathway|cutin biosynthetic process|wax metabolic process|sequence-specific DNA binding
AT5G19520	2.68903	5.04232	0.335728	0.0665821	-3.90872	0.0118957	0.0663261	Down	0.0913509	0.0926935	0.064351	0	0.0161175	0	832072	GO:0005634,GO:0005886,GO:0008381,GO:0016020,GO:0016021,GO:0034220,GO:0050982,GO:0055085,GO:0080167	nucleus|plasma membrane|mechanically-gated ion channel activity|membrane|integral component of membrane|ion transmembrane transport|detection of mechanical stimulus|transmembrane transport|response to karrikin
AT1G58430	16.8788	31.2697	2.48785	0.0795609	-3.6518	9.93e-10	2.66e-08	Down	0.799155	1.27397	1.18914	0	0.0368595	0.198446	842212	GO:0005576,GO:0006629,GO:0016042,GO:0016787,GO:0016788	extracellular region|lipid metabolic process|lipid catabolic process|hydrolase activity|hydrolase activity, acting on ester bonds
AT1G50960	2.2303	4.09732	0.363278	0.0886622	-3.49554	0.0333322	0.145624	Down	0	0.179394	0.0938138	0	0	0.0505787	841518	GO:0009651,GO:0009685,GO:0009686,GO:0016491,GO:0046872,GO:0052635,GO:0055114	response to salt stress|gibberellin metabolic process|gibberellin biosynthetic process|oxidoreductase activity|metal ion binding|C-20 gibberellin 2-beta-dioxygenase activity|oxidation-reduction process	path:ath00904	Diterpenoid biosynthesis
AT1G18990	3.81586	6.92105	0.710676	0.102683	-3.28373	0.00442072	0.0299105	Down	0.249313	0.101148	0.211818	0.0295774	0	0	838480	GO:0003674,GO:0016021	molecular_function|integral component of membrane
AT4G21830	14.6311	26.4705	2.79182	0.105469	-3.24511	4.27e-09	1.05e-07	Down	1.5824	1.29186	1.21126	0.252448	0.112551	0.060829	828271	GO:0000304,GO:0005829,GO:0006979,GO:0016671,GO:0030091,GO:0033743,GO:0046872,GO:0055114	response to singlet oxygen|cytosol|response to oxidative stress|oxidoreductase activity, acting on a sulfur group of donors, disulfide as acceptor|protein repair|peptide-methionine (R)-S-oxide reductase activity|metal ion binding|oxidation-reduction process
AT3G09220	12.293	22.0944	2.49158	0.11277	-3.14855	1.29e-07	2.57e-06	Down	0.335636	0.402408	0.56179	0.0702716	0.0209874	0.0673679	820078	GO:0005507,GO:0016491,GO:0046274,GO:0048046,GO:0052716,GO:0055114	copper ion binding|oxidoreductase activity|lignin catabolic process|apoplast|hydroquinone:oxygen oxidoreductase activity|oxidation-reduction process
AT5G50760	3.0119	5.35235	0.671457	0.125451	-2.99481	0.0223809	0.107469	Down	0.413326	0.238967	0.373362	0	0.125012	0	835148	GO:0003674,GO:0009733,GO:0010167,GO:0015706	molecular_function|response to auxin|response to nitrate|nitrate transport	path:ath04075	Plant hormone signal transduction
AT3G12977	3.01698	5.34289	0.691066	0.129343	-2.95072	0.0223204	0.107287	Down	0.181147	0.147765	0.112373	0	0.0386193	0	3768816	GO:0003677,GO:0005634,GO:0006351,GO:0006355	DNA binding|nucleus|transcription, DNA-templated|regulation of transcription, DNA-templated
AT1G44970	11.8154	20.8232	2.80769	0.134835	-2.89073	1.16e-06	1.95e-05	Down	0.641119	0.847875	0.530775	0.0758778	0.102003	0.109497	841062	GO:0004601,GO:0005576,GO:0006979,GO:0016491,GO:0020037,GO:0042744,GO:0046872,GO:0055114	peroxidase activity|extracellular region|response to oxidative stress|oxidoreductase activity|heme binding|hydrogen peroxide catabolic process|metal ion binding|oxidation-reduction process	path:ath00940	Phenylpropanoid biosynthesis
AT2G20870	144.983	255.42	34.5459	0.135251	-2.88629	1.35e-67	4.05e-65	Down	17.6228	18.7574	18.3994	2.06046	3.12938	2.21092	816620	GO:0005576,GO:0005618	extracellular region|cell wall
AT2G20150	2.86266	5.02631	0.699006	0.139069	-2.84612	0.0304825	0.136086	Down	0.0309421	0	0.0322791	0	0	0	816535	GO:0008150,GO:0048445	biological_process|carpel morphogenesis
AT2G16210	2.88374	5.04887	0.718616	0.142332	-2.81267	0.0301543	0.135023	Down	0.117163	0.208624	0.0307998	0.0349274	0	0.033747	816118	GO:0003677,GO:0005634,GO:0006351,GO:0006355	DNA binding|nucleus|transcription, DNA-templated|regulation of transcription, DNA-templated
AT4G27570	9.28119	16.0983	2.46403	0.153061	-2.70782	4.44e-05	0.000553289	Down	0.319205	0.486474	0.383612	0.0817367	0.0486133	0.0262657	828866	GO:0008152,GO:0009813,GO:0016758,GO:0043231,GO:0052696,GO:0080043,GO:0080044	metabolic process|flavonoid biosynthetic process|transferase activity, transferring hexosyl groups|intracellular membrane-bounded organelle|flavonoid glucuronidation|quercetin 3-O-glucosyltransferase activity|quercetin 7-O-glucosyltransferase activity
AT3G54340	15.3248	26.4714	4.17816	0.157837	-2.66349	1.57e-07	3.06e-06	Down	0.838262	0.819231	0.953043	0.0868018	0.232156	0.0416351	824601	GO:0003677,GO:0003700,GO:0005634,GO:0006351,GO:0006355,GO:0010093,GO:0030154,GO:0046983	DNA binding|transcription factor activity, sequence-specific DNA binding|nucleus|transcription, DNA-templated|regulation of transcription, DNA-templated|specification of floral organ identity|cell differentiation|protein dimerization activity
AT1G22150	14.2698	24.6305	3.9092	0.158714	-2.6555	3.94e-07	7.17e-06	Down	0.271027	0.399795	0.590378	0.0583601	0.0261119	0.112886	838820	GO:0005886,GO:0008271,GO:0008272,GO:0015116,GO:0015293,GO:0016020,GO:0016021,GO:0055085	plasma membrane|secondary active sulfate transmembrane transporter activity|sulfate transport|sulfate transmembrane transporter activity|symporter activity|membrane|integral component of membrane|transmembrane transport
AT5G55330	3.66771	6.30863	1.02679	0.16276	-2.61918	0.0192898	0.0963319	Down	0.344814	0.232729	0.41785	0.0679101	0.121323	0	835626	GO:0006629,GO:0008374,GO:0009579,GO:0016021,GO:0047196	lipid metabolic process|O-acyltransferase activity|thylakoid|integral component of membrane|long-chain-alcohol O-fatty-acyltransferase activity
AT3G52130	3.68895	6.32355	1.05434	0.166733	-2.58439	0.0408021	0.169655	Down	0.539215	1.49041	0.548648	0	0.143428	0	824377	GO:0008233	peptidase activity
AT3G48340	5.90273	10.1072	1.69825	0.168024	-2.57326	0.00277135	0.02026	Down	0.199843	0.466711	0.211608	0.0342428	0.121922	0	823992	GO:0005783,GO:0006508,GO:0008234	endoplasmic reticulum|proteolysis|cysteine-type peptidase activity
AT1G30730	8.16783	13.8796	2.45609	0.176957	-2.49853	0.000337419	0.00333116	Down	0.216097	0.340251	0.244713	0	0.0418664	0.0224908	839953	GO:0003824,GO:0008762,GO:0016491,GO:0016614,GO:0050660,GO:0055114	catalytic activity|UDP-N-acetylmuramate dehydrogenase activity|oxidoreductase activity|oxidoreductase activity, acting on CH-OH group of donors|flavin adenine dinucleotide binding|oxidation-reduction process
AT5G52720	9.1704	15.1619	3.17891	0.209665	-2.25385	0.000423605	0.0040386	Down	0.610495	1.11888	1.07507	0	0.216329	0.389663	835349	GO:0005575	cellular_component
AT2G29480	4.96957	8.19373	1.74541	0.213018	-2.23095	0.0132005	0.072052	Down	0.21226	0.473858	0.224801	0.100626	0.090059	0.0488745	817497	GO:0004364,GO:0005515,GO:0005737,GO:0005829,GO:0009407,GO:0009636	glutathione transferase activity|protein binding|cytoplasm|cytosol|toxin catabolic process|response to toxic substance	path:ath00480	Glutathione metabolism
AT2G41850	12.0609	19.8493	4.27247	0.215246	-2.21594	5.16e-05	0.00063259	Down	0.486322	0.272908	0.560198	0.11612	0.0517562	0.139515	818785	GO:0004650,GO:0005576,GO:0005618,GO:0005975,GO:0009830,GO:0009901,GO:0010047,GO:0010227	polygalacturonase activity|extracellular region|cell wall|carbohydrate metabolic process|cell wall modification involved in abscission|anther dehiscence|fruit dehiscence|floral organ abscission
AT3G02310	16.5534	27.1282	5.97867	0.220386	-2.1819	2.74e-06	4.37e-05	Down	0.533409	0.663633	0.837081	0.105988	0.0946896	0.204826	821151	GO:0003677,GO:0003700,GO:0005634,GO:0006351,GO:0006355,GO:0030154,GO:0046983,GO:0048481	DNA binding|transcription factor activity, sequence-specific DNA binding|nucleus|transcription, DNA-templated|regulation of transcription, DNA-templated|cell differentiation|protein dimerization activity|ovule development
AT3G50400	11.5872	18.9257	4.24866	0.224491	-2.15527	0.000112958	0.00126636	Down	0.644255	0.689892	0.604895	0.201773	0.0719326	0.116932	824204	GO:0005576,GO:0016042,GO:0016788	extracellular region|lipid catabolic process|hydrolase activity, acting on ester bonds
AT3G56980	5.46156	8.84198	2.08114	0.23537	-2.087	0.0138921	0.0747876	Down	0.228945	0.520834	0.479004	0.136033	0.182117	0.0656748	824865	GO:0003677,GO:0003700,GO:0005634,GO:0006351,GO:0006355,GO:0010106,GO:0046983,GO:0055072	DNA binding|transcription factor activity, sequence-specific DNA binding|nucleus|transcription, DNA-templated|regulation of transcription, DNA-templated|cellular response to iron ion starvation|protein dimerization activity|iron ion homeostasis
AT5G20240	19.1676	30.9389	7.39629	0.239061	-2.06455	1.32e-06	2.21e-05	Down	0.877258	1.49004	1.12353	0.174916	0.273038	0.379633	832146	GO:0003677,GO:0003700,GO:0005634,GO:0005737,GO:0006351,GO:0006355,GO:0010093,GO:0030154,GO:0046983	DNA binding|transcription factor activity, sequence-specific DNA binding|nucleus|cytoplasm|transcription, DNA-templated|regulation of transcription, DNA-templated|specification of floral organ identity|cell differentiation|protein dimerization activity
AT1G69880	10.5983	17.0104	4.1861	0.24609	-2.02274	0.000524287	0.00485797	Down	1.31649	1.00507	1.03578	0.0732272	0.332337	0.353562	843324	GO:0000103,GO:0005829,GO:0005886,GO:0006457,GO:0006662,GO:0015035,GO:0016671,GO:0034599,GO:0045454,GO:0055114	sulfate assimilation|cytosol|plasma membrane|protein folding|glycerol ether metabolic process|protein disulfide oxidoreductase activity|oxidoreductase activity, acting on a sulfur group of donors, disulfide as acceptor|cellular response to oxidative stress|cell redox homeostasis|oxidation-reduction process
AT3G54730	11.4328	18.3126	4.5531	0.248633	-2.00791	0.00033063	0.00327676	Down	0.58459	0.8329	1.27547	0.171674	0.254438	0.22289	825715	GO:0003674,GO:0008150,GO:0016021	molecular_function|biological_process|integral component of membrane
AT2G42990	21.1104	33.7701	8.45063	0.25024	-1.99862	7.49e-07	1.3e-05	Down	1.00277	1.42009	1.21967	0.237066	0.247224	0.381657	818901	GO:0005576,GO:0016042,GO:0016788	extracellular region|lipid catabolic process|hydrolase activity, acting on ester bonds
AT4G25010	10.6694	17.0546	4.28414	0.251201	-1.99308	0.000511907	0.00477276	Down	0.568995	0.884769	0.690167	0.207271	0.0460878	0.251087	828604	GO:0005887,GO:0008515,GO:0015770,GO:0016021,GO:0034219,GO:0051119	integral component of plasma membrane|sucrose transmembrane transporter activity|sucrose transport|integral component of membrane|carbohydrate transmembrane transport|sugar transmembrane transporter activity
AT4G11190	46.326	74.0487	18.6032	0.25123	-1.99292	1.65e-13	6.41e-12	Down	4.34951	3.5525	3.73147	0.810956	1.05775	0.854884	826721	GO:0048046	apoplast
AT1G01190	236.773	377.785	95.7613	0.253481	-1.98005	3.48e-62	9.8e-60	Down	7.8548	8.57251	8.27586	2.32235	1.60977	2.4484	839233	GO:0004497,GO:0005506,GO:0009055,GO:0016020,GO:0016491,GO:0016705,GO:0016709,GO:0020037,GO:0044550,GO:0046872,GO:0055114	monooxygenase activity|iron ion binding|electron carrier activity|membrane|oxidoreductase activity|oxidoreductase activity, acting on paired donors, with incorporation or reduction of molecular oxygen|oxidoreductase activity, acting on paired donors, with incorporation or reduction of molecular oxygen, NAD(P)H as one donor, and incorporation of one atom of oxygen|heme binding|secondary metabolite…
AT4G30140	42.9463	68.4227	17.47	0.255324	-1.9696	2.83e-08	6.15e-07	Down	2.15193	2.2795	1.63658	0.639056	0.538415	0.409741	829137	GO:0005615,GO:0016042,GO:0016788,GO:0050525,GO:0090406	extracellular space|lipid catabolic process|hydrolase activity, acting on ester bonds|cutinase activity|pollen tube
AT1G30720	15.4373	24.5797	6.29479	0.256097	-1.96524	3.57e-05	0.000453046	Down	0.563174	0.429859	0.631283	0.0720157	0.149647	0.161908	839952	GO:0003824,GO:0008762,GO:0016491,GO:0016614,GO:0050660,GO:0055114	catalytic activity|UDP-N-acetylmuramate dehydrogenase activity|oxidoreductase activity|oxidoreductase activity, acting on CH-OH group of donors|flavin adenine dinucleotide binding|oxidation-reduction process
AT1G05880	11.9025	18.9044	4.9005	0.259225	-1.94772	0.00647709	0.0407362	Down	0.470474	0.226108	0.4946	0.0880905	0.0262897	0.0854511	837098	GO:0003676,GO:0004842,GO:0008270,GO:0016567,GO:0016874	nucleic acid binding|ubiquitin-protein transferase activity|zinc ion binding|protein ubiquitination|ligase activity
AT5G33370	413.819	655.316	172.322	0.26296	-1.92708	7.85e-78	3.18e-75	Down	21.9928	19.0966	22.2111	5.35021	5.65429	5.4355	833315	GO:0005576,GO:0016042,GO:0016788	extracellular region|lipid catabolic process|hydrolase activity, acting on ester bonds
AT5G13580	17.6932	28.0139	7.37247	0.263172	-1.92592	1.2e-05	0.00016688	Down	0.73024	0.388054	0.615089	0.181933	0.142497	0.132052	831202	GO:0005524,GO:0006810,GO:0009624,GO:0010345,GO:0016020,GO:0016021,GO:0016887	ATP binding|transport|response to nematode|suberin biosynthetic process|membrane|integral component of membrane|ATPase activity
AT3G60140	26.129	41.2803	10.9777	0.265931	-1.91088	9.19e-08	1.87e-06	Down	0.790231	0.592833	0.837719	0.168422	0.0749919	0.283861	825184	GO:0004553,GO:0005975,GO:0008422	hydrolase activity, hydrolyzing O-glycosyl compounds|carbohydrate metabolic process|beta-glucosidase activity	path:ath00500,path:ath00460,path:ath00940	Starch and sucrose metabolism|Cyanoamino acid metabolism|Phenylpropanoid biosynthesis
AT5G57560	512.509	803.934	221.084	0.275002	-1.86248	1.3e-84	6.67e-82	Down	27.7935	29.9045	32.6237	8.07733	8.55402	7.25136	835860	GO:0004553,GO:0005618,GO:0005794,GO:0005975,GO:0006073,GO:0009408,GO:0009409,GO:0009612,GO:0009664,GO:0009733,GO:0009741,GO:0010411,GO:0016762,GO:0042546,GO:0048046	hydrolase activity, hydrolyzing O-glycosyl compounds|cell wall|Golgi apparatus|carbohydrate metabolic process|cellular glucan metabolic process|response to heat|response to cold|response to mechanical stimulus|plant-type cell wall organization|response to auxin|response to brassinosteroid|xyloglucan metabolic process|xyloglucan:xyloglucosyl transferase activity|cell wall biogenesis|apoplast	path:ath04075	Plant hormone signal transduction
AT5G36910	84.6895	132.675	36.7045	0.276651	-1.85386	4.05e-21	2.7e-19	Down	11.264	10.5311	9.86971	2.55867	2.36797	3.47311	833659	GO:0005576,GO:0006952	extracellular region|defense response
AT1G56240	27.9939	43.8446	12.1432	0.276959	-1.85225	1.05e-07	2.12e-06	Down	1.42651	1.59272	1.64541	0.516632	0.56667	0.191596	842077	GO:0005515,GO:0030246	protein binding|carbohydrate binding
AT4G06536	10.2608	16.0352	4.48634	0.27978	-1.83763	0.0116277	0.065082	Down	1.63602	0.75554	0.587663	0	0.700305	0.281008	826007	GO:0008150	biological_process
AT1G49790	13.7605	21.4676	6.05337	0.281977	-1.82635	0.000225864	0.00234524	Down	0.315538	0.547959	0.849105	0.213885	0.143094	0.309704	841402	GO:0008150	biological_process
AT2G01520	7.9123	12.31	3.51464	0.285512	-1.80838	0.00709635	0.0436256	Down	0.48262	0.757745	0.499305	0.0520161	0.187616	0.250595	814681	GO:0005507,GO:0005829,GO:0006952,GO:0009607,GO:0010043,GO:0010228,GO:0080184	copper ion binding|cytosol|defense response|response to biotic stimulus|response to zinc ion|vegetative to reproductive phase transition of meristem|response to phenylpropanoid
AT4G15480	14.023	21.7909	6.25509	0.28705	-1.80063	0.000293447	0.00295393	Down	0.332682	0.517483	0.58425	0.211522	0.189067	0.0512354	827220	GO:0008152,GO:0009636,GO:0009813,GO:0010224,GO:0016758,GO:0035251,GO:0043231,GO:0047218,GO:0050284,GO:0052696,GO:0080043,GO:0080044	metabolic process|response to toxic substance|flavonoid biosynthetic process|response to UV-B|transferase activity, transferring hexosyl groups|UDP-glucosyltransferase activity|intracellular membrane-bounded organelle|hydroxycinnamate 4-beta-glucosyltransferase activity|sinapate 1-glucosyltransferase activity|flavonoid glucuronidation|quercetin 3-O-glucosyltransferase activity|quercetin 7-O-gluco…
AT1G69120	18.2527	28.3434	8.16206	0.287971	-1.79601	2.49e-05	0.00032583	Down	0.954242	0.812614	0.628298	0.189748	0.101688	0.363647	843244	GO:0003677,GO:0003700,GO:0005634,GO:0006351,GO:0006355,GO:0009908,GO:0009933,GO:0010582,GO:0030154,GO:0045893,GO:0046982,GO:0046983	DNA binding|transcription factor activity, sequence-specific DNA binding|nucleus|transcription, DNA-templated|regulation of transcription, DNA-templated|flower development|meristem structural organization|floral meristem determinacy|cell differentiation|positive regulation of transcription, DNA-templated|protein heterodimerization activity|protein dimerization activity
AT1G55940	21.3941	33.0615	9.72678	0.294203	-1.76512	0.000363515	0.00354781	Down	0.679554	0.51904	0.279846	0.0899226	0.281116	0.195875	842045	GO:0004497,GO:0005506,GO:0009055,GO:0016491,GO:0016705,GO:0020037,GO:0046872,GO:0055114	monooxygenase activity|iron ion binding|electron carrier activity|oxidoreductase activity|oxidoreductase activity, acting on paired donors, with incorporation or reduction of molecular oxygen|heme binding|metal ion binding|oxidation-reduction process
AT2G15490	8.38221	12.9262	3.83822	0.296933	-1.75179	0.00712235	0.0437272	Down	0.301547	0.430941	0.338385	0.231726	0.114895	0.0500305	816041	GO:0005829,GO:0008152,GO:0009636,GO:0009813,GO:0016740,GO:0016757,GO:0016758,GO:0035251,GO:0043231,GO:0047893,GO:0051707,GO:0052696,GO:0080043,GO:0080044	cytosol|metabolic process|response to toxic substance|flavonoid biosynthetic process|transferase activity|transferase activity, transferring glycosyl groups|transferase activity, transferring hexosyl groups|UDP-glucosyltransferase activity|intracellular membrane-bounded organelle|flavonol 3-O-glucosyltransferase activity|response to other organism|flavonoid glucuronidation|quercetin 3-O-glucosylt…
AT1G63820	7.58694	11.691	3.48288	0.297911	-1.74705	0.0113288	0.0638289	Down	0.220416	0.484787	0.263555	0.188753	0.0668705	0.0360629	842685	GO:0005515,GO:0005634,GO:0008150,GO:0009416,GO:0009909	protein binding|nucleus|biological_process|response to light stimulus|regulation of flower development
AT2G26695	197.162	303.675	90.6484	0.298505	-1.74418	7.12e-42	1.17e-39	Down	16.3037	16.1011	17.6146	4.23924	5.65414	4.79556	2745562	GO:0008150,GO:0008270	biological_process|zinc ion binding
AT2G35310	20.8788	32.1547	9.60302	0.298651	-1.74347	1.04e-05	0.000146605	Down	0.936082	0.851236	1.23153	0.4771	0.142383	0.422333	818098	GO:0003677,GO:0005634,GO:0006351,GO:0006355	DNA binding|nucleus|transcription, DNA-templated|regulation of transcription, DNA-templated
AT3G55646	512.188	788.45	235.926	0.299227	-1.74069	3.61e-104	3.21e-101	Down	33.874	34.0974	33.8103	9.82223	10.1054	10.3194	3769719	GO:0003674,GO:0008150	molecular_function|biological_process
AT4G16162	5.12397	7.87824	2.36971	0.300792	-1.73316	0.0480405	0.191399	Down	0.279248	0.203615	0.293335	0.0473544	0.1687	0	3770337
AT3G21520	16.8786	25.8599	7.89731	0.305389	-1.71128	9.93e-05	0.00113294	Down	1.60904	1.81184	1.4205	0.35476	0.1267	0.889393	821706	GO:0005783,GO:0009705,GO:0010256	endoplasmic reticulum|plant-type vacuole membrane|endomembrane system organization
AT1G62510	41.8431	64.1081	19.5782	0.305393	-1.71126	2.54e-05	0.000331894	Down	3.33533	5.69246	4.97868	2.16536	1.43352	0.693643	842548
AT4G34850	5.15827	7.88006	2.43648	0.309195	-1.69341	0.0475992	0.190133	Down	0.229151	0.129497	0.1832	0.090758	0.0816596	0.0289692	829637	GO:0003824,GO:0005783,GO:0008152,GO:0009058,GO:0009813,GO:0010584,GO:0016740,GO:0016746,GO:0016747,GO:0030639,GO:0080110,GO:0090439	catalytic activity|endoplasmic reticulum|metabolic process|biosynthetic process|flavonoid biosynthetic process|pollen exine formation|transferase activity|transferase activity, transferring acyl groups|transferase activity, transferring acyl groups other than amino-acyl groups|polyketide biosynthetic process|sporopollenin biosynthetic process|tetraketide alpha-pyrone synthase activity
AT2G37700	5.16847	7.86496	2.47197	0.314301	-1.66978	0.0474693	0.18989	Down	0.182811	0.16231	0.118485	0	0.0484252	0.0783954	818347	GO:0005506,GO:0006633,GO:0016021,GO:0016491,GO:0055114	iron ion binding|fatty acid biosynthetic process|integral component of membrane|oxidoreductase activity|oxidation-reduction process
AT5G13170	11.6287	17.65	5.60745	0.317703	-1.65425	0.00219995	0.0165928	Down	0.784592	0.870251	0.469353	0.222342	0.236698	0.213974	831156	GO:0005887,GO:0008515,GO:0010150,GO:0015770,GO:0016021,GO:0034219,GO:0051119,GO:0071215,GO:0071446,GO:0071470	integral component of plasma membrane|sucrose transmembrane transporter activity|leaf senescence|sucrose transport|integral component of membrane|carbohydrate transmembrane transport|sugar transmembrane transporter activity|cellular response to abscisic acid stimulus|cellular response to salicylic acid stimulus|cellular response to osmotic stress
AT2G44380	12.2743	18.6213	5.9273	0.318307	-1.65151	0.00174359	0.0135814	Down	0.544778	1.11028	0.696405	0.199667	0.313442	0.144635	819045	GO:0010167,GO:0015706,GO:0047134,GO:0055114	response to nitrate|nitrate transport|protein-disulfide reductase activity|oxidation-reduction process
AT2G37430	5.83367	8.82415	2.84318	0.322205	-1.63395	0.0366225	0.156676	Down	0.607185	0.493282	0.639209	0.0720875	0.128377	0.348512	818319	GO:0003676,GO:0003700,GO:0005634,GO:0006351,GO:0006355,GO:0010200,GO:0046872,GO:0071289,GO:2000280	nucleic acid binding|transcription factor activity, sequence-specific DNA binding|nucleus|transcription, DNA-templated|regulation of transcription, DNA-templated|response to chitin|metal ion binding|cellular response to nickel ion|regulation of root development
AT1G66100	3049.92	4601.16	1498.67	0.325716	-1.61831	0	0	Down	342.342	340.38	341.523	114.015	106.404	108.207	842924	GO:0005576,GO:0006952	extracellular region|defense response
AT3G21460	314.12	473.743	154.498	0.326123	-1.61651	2.77e-50	6.38e-48	Down	40.8167	45.0966	48.4409	12.8381	16.0903	14.8579	5008019	GO:0005634,GO:0005737,GO:0009055,GO:0015035,GO:0045454,GO:0046872,GO:0051537	nucleus|cytoplasm|electron carrier activity|protein disulfide oxidoreductase activity|cell redox homeostasis|metal ion binding|2 iron, 2 sulfur cluster binding
AT3G16450	84.0828	126.655	41.5102	0.327742	-1.60937	1.12e-16	5.46e-15	Down	3.81644	3.36202	3.63596	1.18501	1.122	1.21002	820893	GO:0005634,GO:0009409,GO:0009506,GO:0010043,GO:0030246	nucleus|response to cold|plasmodesma|response to zinc ion|carbohydrate binding
AT4G12490	203.626	306.208	101.043	0.329981	-1.59955	1.31e-37	1.89e-35	Down	27.7255	29.5094	29.5105	9.69542	8.43045	10.5283	826861	GO:0005576,GO:0005618,GO:0050832	extracellular region|cell wall|defense response to fungus
AT4G24570	209.542	314.697	104.388	0.33171	-1.59201	3.03e-38	4.53e-36	Down	10.4361	10.7763	10.794	3.72867	3.34666	3.64499	828559	GO:0005310,GO:0005743,GO:0006835,GO:0006839,GO:0016021,GO:0055085	dicarboxylic acid transmembrane transporter activity|mitochondrial inner membrane|dicarboxylic acid transport|mitochondrial transport|integral component of membrane|transmembrane transport
AT2G33710	13.0815	19.5287	6.63424	0.339718	-1.55759	0.00207152	0.0157321	Down	0.698394	0.541019	0.4092	0.166398	0.237273	0.160347	817936	GO:0003677,GO:0003700,GO:0005634,GO:0006351,GO:0006355,GO:0009873	DNA binding|transcription factor activity, sequence-specific DNA binding|nucleus|transcription, DNA-templated|regulation of transcription, DNA-templated|ethylene-activated signaling pathway
AT1G05680	43.8776	65.2904	22.4648	0.344075	-1.5392	1.06e-08	2.48e-07	Down	1.59923	1.89487	1.55833	0.751093	0.539675	0.473579	837075	GO:0008152,GO:0009813,GO:0010016,GO:0016758,GO:0035251,GO:0042631,GO:0043231,GO:0052638,GO:0052696,GO:0070301,GO:0071215,GO:0071475,GO:0080024,GO:0080043,GO:0080044,GO:0080167	metabolic process|flavonoid biosynthetic process|shoot system morphogenesis|transferase activity, transferring hexosyl groups|UDP-glucosyltransferase activity|cellular response to water deprivation|intracellular membrane-bounded organelle|indole-3-butyrate beta-glucosyltransferase activity|flavonoid glucuronidation|cellular response to hydrogen peroxide|cellular response to abscisic acid stimulus…
AT5G10140	37.7315	56.1333	19.3298	0.344356	-1.53803	1.16e-07	2.32e-06	Down	1.60632	1.23337	2.01193	0.513801	0.497449	0.538772	830878	GO:0003677,GO:0003700,GO:0005634,GO:0006351,GO:0006355,GO:0009266,GO:0009908,GO:0009910,GO:0010048,GO:0030154,GO:0042752,GO:0043234,GO:0046983	DNA binding|transcription factor activity, sequence-specific DNA binding|nucleus|transcription, DNA-templated|regulation of transcription, DNA-templated|response to temperature stimulus|flower development|negative regulation of flower development|vernalization response|cell differentiation|regulation of circadian rhythm|protein complex|protein dimerization activity
AT1G03660	10.8497	16.0607	5.63873	0.351089	-1.51009	0.00636533	0.0402359	Down	2.80461	1.26168	0.969439	1.84343	0.659671	0.710903	839033	GO:0008150,GO:0042991	biological_process|transcription factor import into nucleus
AT1G35140	19.8067	29.296	10.3174	0.352179	-1.50562	0.000162683	0.00175475	Down	1.1395	0.872202	0.945812	0.642131	0.101335	0.326687	840399	GO:0001666,GO:0005615,GO:0005794,GO:0009505,GO:0009612,GO:0040007,GO:0048046	response to hypoxia|extracellular space|Golgi apparatus|plant-type cell wall|response to mechanical stimulus|growth|apoplast
AT1G06100	111.768	164.971	58.5661	0.355008	-1.49407	4.92e-19	2.84e-17	Down	5.35153	7.29366	6.52064	2.08194	2.09194	2.20845	837119	GO:0005789,GO:0006629,GO:0006636,GO:0016021,GO:0016717,GO:0055114	endoplasmic reticulum membrane|lipid metabolic process|unsaturated fatty acid biosynthetic process|integral component of membrane|oxidoreductase activity, acting on paired donors, with oxidation of a pair of donors resulting in the reduction of molecular oxygen to two molecules of water|oxidation-reduction process
AT4G12735	22.2356	32.8024	11.6688	0.355729	-1.49115	7.98e-05	0.000933221	Down	3.93281	5.0725	3.31756	1.24081	1.09762	1.99324	2745703	GO:0003674,GO:0005886,GO:0008150	molecular_function|plasma membrane|biological_process
AT3G09260	914.257	1345.38	483.136	0.359108	-1.47751	4.56e-135	5.84e-132	Down	26.8127	27.1905	27.2504	9.80827	8.8174	10.0851	820082	GO:0002020,GO:0004553,GO:0005507,GO:0005634,GO:0005773,GO:0005777,GO:0005783,GO:0005788,GO:0005975,GO:0006970,GO:0008422,GO:0009506,GO:0009610,GO:0009651,GO:0009735,GO:0010168,GO:0015928,GO:0016020,GO:0031348,GO:0042803,GO:0070417,GO:0080119	protease binding|hydrolase activity, hydrolyzing O-glycosyl compounds|copper ion binding|nucleus|vacuole|peroxisome|endoplasmic reticulum|endoplasmic reticulum lumen|carbohydrate metabolic process|response to osmotic stress|beta-glucosidase activity|plasmodesma|response to symbiotic fungus|response to salt stress|response to cytokinin|ER body|fucosidase activity|membrane|negative regulation of de…	path:ath00500,path:ath00460,path:ath00940	Starch and sucrose metabolism|Cyanoamino acid metabolism|Phenylpropanoid biosynthesis
AT3G22620	54.6732	80.4355	28.9109	0.359429	-1.47622	9.46e-10	2.54e-08	Down	4.19512	5.0945	5.17902	1.46586	2.32191	1.27627	821833	GO:0009941,GO:0010167,GO:0015706	chloroplast envelope|response to nitrate|nitrate transport
AT2G39350	57.8516	85.0963	30.6068	0.359672	-1.47525	2.15e-10	6.25e-09	Down	1.57756	1.36805	1.45095	0.761527	0.435856	0.414716	818520	GO:0005524,GO:0005886,GO:0006810,GO:0009624,GO:0010208,GO:0016020,GO:0016021,GO:0016887	ATP binding|plasma membrane|transport|response to nematode|pollen wall assembly|membrane|integral component of membrane|ATPase activity
AT4G01380	37.8213	55.5432	20.0993	0.361868	-1.46647	3.54e-07	6.49e-06	Down	0.0726971	0.296828	0.452259	0.0865296	0	0.166937	826657	GO:0005507,GO:0008150,GO:0009055	copper ion binding|biological_process|electron carrier activity
AT5G54190	113.424	166.404	60.4432	0.363231	-1.46104	4.42e-06	6.76e-05	Down	2.86849	4.06497	3.56528	1.18752	1.79679	1.29652	835507	GO:0008152,GO:0009507,GO:0009534,GO:0009723,GO:0009941,GO:0015979,GO:0015995,GO:0016491,GO:0016630,GO:0055114	metabolic process|chloroplast|chloroplast thylakoid|response to ethylene|chloroplast envelope|photosynthesis|chlorophyll biosynthetic process|oxidoreductase activity|protochlorophyllide reductase activity|oxidation-reduction process	path:ath00860	Porphyrin and chlorophyll metabolism
AT5G13900	6.65281	9.7597	3.54592	0.363323	-1.46068	0.0424427	0.174552	Down	1.09184	0.603712	0.623258	0.469228	0.210141	0.454587	831237	GO:0006810,GO:0008289,GO:0031225	transport|lipid binding|anchored component of membrane
AT5G55720	74.2632	108.941	39.5851	0.363361	-1.46052	2.07e-05	0.000275102	Down	3.53465	2.37396	3.19788	1.08236	1.54255	0.691001	835666	GO:0030570,GO:0045490,GO:0046872	pectate lyase activity|pectin catabolic process|metal ion binding	path:ath00040	Pentose and glucuronate interconversions
AT1G02190	17.6684	25.8318	9.50498	0.367956	-1.4424	0.000708777	0.00633343	Down	0.499844	0.351238	0.512031	0.14319	0.146888	0.216232	839541	GO:0005506,GO:0006633,GO:0016020,GO:0016021,GO:0016491,GO:0055114	iron ion binding|fatty acid biosynthetic process|membrane|integral component of membrane|oxidoreductase activity|oxidation-reduction process
AT4G12480	177.109	258.551	95.6666	0.370011	-1.43436	3.34e-27	3.04e-25	Down	21.7106	22.1894	21.5884	7.45839	8.67727	7.93439	826860	GO:0005576,GO:0006612,GO:0006865,GO:0009409,GO:0009505,GO:0009651,GO:0009697,GO:0009737,GO:0009814,GO:0009863,GO:0010363,GO:0019684,GO:0042742,GO:0043069,GO:0050832	extracellular region|protein targeting to membrane|amino acid transport|response to cold|plant-type cell wall|response to salt stress|salicylic acid biosynthetic process|response to abscisic acid|defense response, incompatible interaction|salicylic acid mediated signaling pathway|regulation of plant-type hypersensitive response|photosynthesis, light reaction|defense response to bacterium|negative…
AT3G16430	11.6813	17.0444	6.31813	0.370685	-1.43173	0.00722191	0.0442443	Down	0.459464	0.50082	0.788344	0.233523	0.20928	0.188589	820891	GO:0005507,GO:0030246	copper ion binding|carbohydrate binding
AT3G62950	119.295	173.783	64.8076	0.372923	-1.42305	9.22e-19	5.25e-17	Down	11.7519	13.4324	11.8692	5.36577	3.77423	4.6175	825470	GO:0005737,GO:0009055,GO:0015035,GO:0045454	cytoplasm|electron carrier activity|protein disulfide oxidoreductase activity|cell redox homeostasis
AT2G36750	22.7392	33.0793	12.399	0.374828	-1.4157	0.00126182	0.0103678	Down	0.935971	0.90877	0.515755	0.319401	0.16625	0.307456	818247	GO:0008152,GO:0009636,GO:0009813,GO:0010224,GO:0016758,GO:0035251,GO:0043231,GO:0050403,GO:0050502,GO:0052696,GO:0080043,GO:0080044	metabolic process|response to toxic substance|flavonoid biosynthetic process|response to UV-B|transferase activity, transferring hexosyl groups|UDP-glucosyltransferase activity|intracellular membrane-bounded organelle|trans-zeatin O-beta-D-glucosyltransferase activity|cis-zeatin O-beta-D-glucosyltransferase activity|flavonoid glucuronidation|quercetin 3-O-glucosyltransferase activity|quercetin 7-…	path:ath00908	Zeatin biosynthesis
AT4G16350	15.4089	22.3984	8.41935	0.37589	-1.41162	0.00211248	0.0160327	Down	0.6334	1.10196	0.80884	0.0534461	0.336226	0.311181	827330	GO:0005509,GO:0005774,GO:0019722	calcium ion binding|vacuolar membrane|calcium-mediated signaling
AT1G65390	10.8577	15.7527	5.96279	0.378526	-1.40154	0.0112499	0.0634773	Down	0.509794	0.404453	0.446051	0.168292	0.150304	0.0974163	842851	GO:0005515,GO:0007165,GO:0030246	protein binding|signal transduction|carbohydrate binding
AT5G41590	8.89804	12.8876	4.90844	0.380864	-1.39265	0.0286262	0.129803	Down	0.70556	0.287658	0.344824	0.223909	0.200318	0.216073	834161
AT2G04050	48.3247	69.971	26.6785	0.381279	-1.39108	4.18e-08	8.96e-07	Down	1.90985	2.16188	2.18303	0.706541	0.588572	0.775785	814939	GO:0006855,GO:0015238,GO:0015297,GO:0016020,GO:0016021,GO:0055085	drug transmembrane transport|drug transmembrane transporter activity|antiporter activity|membrane|integral component of membrane|transmembrane transport
AT4G36410	179.71	260.074	99.3474	0.381998	-1.38836	5.24e-26	4.56e-24	Down	22.75	22.8936	19.0002	8.32075	9.02962	7.5334	829793	GO:0000209,GO:0005524,GO:0005634,GO:0005737,GO:0009739,GO:0016874,GO:0019787,GO:0031625,GO:0043161,GO:0061630	protein polyubiquitination|ATP binding|nucleus|cytoplasm|response to gibberellin|ligase activity|ubiquitin-like protein transferase activity|ubiquitin protein ligase binding|proteasome-mediated ubiquitin-dependent protein catabolic process|ubiquitin protein ligase activity	path:ath04120	Ubiquitin mediated proteolysis
AT3G20370	27.6781	40.0506	15.3057	0.38216	-1.38775	9.46e-05	0.0010842	Down	1.0851	1.18199	1.12683	0.769576	0.542452	0.0968536	821582	GO:0004197,GO:0004843,GO:0005515,GO:0005634,GO:0005737,GO:0009506,GO:0016020,GO:0016579,GO:0043161,GO:0061136	cysteine-type endopeptidase activity|ubiquitin-specific protease activity|protein binding|nucleus|cytoplasm|plasmodesma|membrane|protein deubiquitination|proteasome-mediated ubiquitin-dependent protein catabolic process|regulation of proteasomal protein catabolic process
AT2G32200	8.96058	12.9497	4.97148	0.383908	-1.38117	0.023238	0.110776	Down	0.984722	2.56025	1.59175	0.333179	0.298868	0.964878	817779	GO:0008150	biological_process
AT1G28010	92.6175	133.548	51.6867	0.387026	-1.3695	1.62e-11	5.31e-10	Down	1.48284	1.11449	1.33995	0.513953	0.499252	0.560933	839694	GO:0005524,GO:0006810,GO:0010315,GO:0010329,GO:0010540,GO:0010541,GO:0016021,GO:0016887,GO:0042626,GO:0055085	ATP binding|transport|auxin efflux|auxin efflux transmembrane transporter activity|basipetal auxin transport|acropetal auxin transport|integral component of membrane|ATPase activity|ATPase activity, coupled to transmembrane movement of substances|transmembrane transport	path:ath02010	ABC transporters
AT4G16820	13.9944	20.1629	7.82586	0.388131	-1.36538	0.00408012	0.0278923	Down	0.313114	0.279712	0.281438	0.281255	0.0208902	0.134588	827388	GO:0004806,GO:0006629,GO:0008970,GO:0009507,GO:0016042,GO:0047714	triglyceride lipase activity|lipid metabolic process|phosphatidylcholine 1-acylhydrolase activity|chloroplast|lipid catabolic process|galactolipase activity
AT2G05380	6582.5	9478.1	3686.9	0.388991	-1.36219	0	0	Down	511.016	528.201	528.464	204.003	206.697	197.541	815086	GO:0005578	proteinaceous extracellular matrix
AT2G18193	73.2437	105.328	41.1596	0.390776	-1.35559	5.21e-11	1.6e-09	Down	2.20999	2.36553	2.37345	1.00838	1.05401	0.574118	816333	GO:0000166,GO:0005524,GO:0005783,GO:0016787,GO:0017111	nucleotide binding|ATP binding|endoplasmic reticulum|hydrolase activity|nucleoside-triphosphatase activity
AT5G48490	258.854	372.147	145.561	0.391137	-1.35425	2.37e-32	2.76e-30	Down	58.5494	49.4682	52.8894	19.71	21.9459	21.2032	834905
AT3G01420	62.4974	89.5179	35.477	0.396312	-1.33529	1.77e-09	4.6e-08	Down	1.42978	1.2775	1.39585	0.477369	0.582097	0.573676	821135	GO:0001561,GO:0004601,GO:0006629,GO:0006979,GO:0008219,GO:0009626,GO:0009627,GO:0009737,GO:0009751,GO:0012511,GO:0016702,GO:0020037,GO:0031408,GO:0034614,GO:0042742,GO:0046872,GO:0050832,GO:0055114,GO:0071446,GO:0071732,GO:1902609	fatty acid alpha-oxidation|peroxidase activity|lipid metabolic process|response to oxidative stress|cell death|plant-type hypersensitive response|systemic acquired resistance|response to abscisic acid|response to salicylic acid|monolayer-surrounded lipid storage body|oxidoreductase activity, acting on single donors with incorporation of molecular oxygen, incorporation of two atoms of oxygen|heme …	path:ath00592	alpha-Linolenic acid metabolism
AT1G52100	21.9667	31.462	12.4714	0.396396	-1.33498	0.00819352	0.0491375	Down	0.639714	0.411352	0.563258	0.151531	0.384433	0.172193	841640
AT1G74490	10.3701	14.852	5.88808	0.396449	-1.33479	0.022853	0.109277	Down	0.256067	0.433529	0.480902	0.169349	0.211429	0.0327799	843790	GO:0000166,GO:0001653,GO:0004672,GO:0004674,GO:0004675,GO:0005524,GO:0005886,GO:0006468,GO:0007178,GO:0009506,GO:0009755,GO:0016301,GO:0016310,GO:0016772,GO:0031625,GO:0046777	nucleotide binding|peptide receptor activity|protein kinase activity|protein serine/threonine kinase activity|transmembrane receptor protein serine/threonine kinase activity|ATP binding|plasma membrane|protein phosphorylation|transmembrane receptor protein serine/threonine kinase signaling pathway|plasmodesma|hormone-mediated signaling pathway|kinase activity|phosphorylation|transferase activity,…
AT3G09450	36.5911	52.3214	20.8609	0.398706	-1.3266	3.42e-05	0.000436087	Down	0.919728	0.722248	1.00924	0.444753	0.239699	0.386425	820103	GO:0005886,GO:0006810	plasma membrane|transport
AT3G49950	14.5654	20.8063	8.32456	0.400099	-1.32157	0.00550381	0.0358307	Down	0.599989	0.606662	0.531444	0.245765	0.333559	0.118412	824157	GO:0003700,GO:0005634,GO:0006351,GO:0006355	transcription factor activity, sequence-specific DNA binding|nucleus|transcription, DNA-templated|regulation of transcription, DNA-templated
AT4G34250	484.492	688.985	279.999	0.406394	-1.29905	5.69e-59	1.54e-56	Down	17.1609	17.9712	17.9874	7.41203	7.18905	6.94456	829574	GO:0003824,GO:0006633,GO:0008152,GO:0008610,GO:0009416,GO:0016020,GO:0016021,GO:0016740,GO:0016746,GO:0016747	catalytic activity|fatty acid biosynthetic process|metabolic process|lipid biosynthetic process|response to light stimulus|membrane|integral component of membrane|transferase activity|transferase activity, transferring acyl groups|transferase activity, transferring acyl groups other than amino-acyl groups	path:ath00062	Fatty acid elongation
AT5G57123	135.264	191.998	78.5304	0.409017	-1.28977	7.48e-18	3.99e-16	Down	16.4665	15.5454	17.1914	6.74049	5.76447	7.23373	835817	GO:0003674,GO:0005575,GO:0008150	molecular_function|cellular_component|biological_process
AT2G39310	250.829	355.776	145.883	0.410043	-1.28615	2.67e-27	2.45e-25	Down	5.62878	6.91966	6.24136	2.4901	2.48738	2.72284	818516	GO:0030246	carbohydrate binding
AT4G28140	20.0213	28.3972	11.6454	0.41009	-1.28599	0.00114916	0.00961331	Down	0.813289	0.99086	1.07009	0.186591	0.368306	0.611421	828929	GO:0003677,GO:0003700,GO:0005634,GO:0006351,GO:0006355,GO:0009873,GO:0010200	DNA binding|transcription factor activity, sequence-specific DNA binding|nucleus|transcription, DNA-templated|regulation of transcription, DNA-templated|ethylene-activated signaling pathway|response to chitin
AT5G38550	12.0061	17.003	7.00919	0.412234	-1.27847	0.0141664	0.0760463	Down	0.364009	0.184921	0.310367	0.172649	0.134851	0.104978	833843	GO:0030246	carbohydrate binding
AT1G33430	8.93445	12.6247	5.24417	0.415389	-1.26747	0.0396303	0.165884	Down	0.143278	0.242877	0.201259	0.113818	0.076476	0.0550407	840236	GO:0000139,GO:0005794,GO:0006486,GO:0008378,GO:0016020,GO:0016021,GO:0016740,GO:0016757	Golgi membrane|Golgi apparatus|protein glycosylation|galactosyltransferase activity|membrane|integral component of membrane|transferase activity|transferase activity, transferring glycosyl groups
AT1G24260	22.1253	31.2431	13.0075	0.41633	-1.2642	0.000787	0.00691457	Down	0.456563	0.873638	0.541775	0.341838	0.275042	0.263375	839040	GO:0001708,GO:0003677,GO:0003700,GO:0005515,GO:0005634,GO:0006351,GO:0006355,GO:0009908,GO:0010093,GO:0046983,GO:0048481,GO:0048833	cell fate specification|DNA binding|transcription factor activity, sequence-specific DNA binding|protein binding|nucleus|transcription, DNA-templated|regulation of transcription, DNA-templated|flower development|specification of floral organ identity|protein dimerization activity|ovule development|specification of floral organ number
AT5G44910	23.44	33.0913	13.7886	0.416685	-1.26297	0.00837992	0.0500625	Down	1.38565	0.655762	1.71052	0.591251	0.317689	0.398866	834521	GO:0005515,GO:0006857,GO:0007165	protein binding|oligopeptide transport|signal transduction
AT4G01390	498.151	702.993	293.309	0.41723	-1.26109	2.8e-57	7.35e-55	Down	21.0518	20.7677	21.3526	8.36808	8.99984	9.10507	828075	GO:0005515,GO:0005634,GO:0005737	protein binding|nucleus|cytoplasm
AT1G58300	21.9804	30.9768	12.9841	0.419157	-1.25444	0.0136777	0.074078	Down	0.372487	1.22311	1.30811	0.197874	0.485704	0.285827	842199	GO:0004392,GO:0006788,GO:0009507,GO:0015979,GO:0020037,GO:0046872,GO:0055114	heme oxygenase (decyclizing) activity|heme oxidation|chloroplast|photosynthesis|heme binding|metal ion binding|oxidation-reduction process	path:ath00860	Porphyrin and chlorophyll metabolism
AT2G41990	39.6809	55.8342	23.5276	0.421383	-1.2468	7.58e-06	0.000109832	Down	1.68826	2.03458	1.80195	0.675139	0.808051	0.835592	818799	GO:0005575,GO:0008150	cellular_component|biological_process
AT1G05675	30.0566	42.2837	17.8295	0.421664	-1.24583	0.000113555	0.00127244	Down	0.935279	0.973386	1.43448	0.421191	0.563773	0.406963	10723139	GO:0008152,GO:0016758	metabolic process|transferase activity, transferring hexosyl groups
AT1G11600	198.648	279.31	117.985	0.422417	-1.24326	1.34e-23	1.04e-21	Down	6.20802	5.94427	6.29311	2.78453	2.79034	2.1902	837704	GO:0004497,GO:0005506,GO:0005886,GO:0009055,GO:0016491,GO:0016705,GO:0016709,GO:0020037,GO:0044550,GO:0046872,GO:0055114	monooxygenase activity|iron ion binding|plasma membrane|electron carrier activity|oxidoreductase activity|oxidoreductase activity, acting on paired donors, with incorporation or reduction of molecular oxygen|oxidoreductase activity, acting on paired donors, with incorporation or reduction of molecular oxygen, NAD(P)H as one donor, and incorporation of one atom of oxygen|heme binding|secondary met…
AT1G76240	290.623	408.015	173.232	0.424574	-1.23591	1.72e-33	2.12e-31	Down	15.7261	15.7962	16.9675	7.34186	6.48771	6.89774	843957
AT4G17490	52.7782	74.0876	31.4688	0.424751	-1.23531	3.18e-07	5.86e-06	Down	2.49694	2.26265	2.71733	1.22916	1.17006	0.792457	827463	GO:0000302,GO:0001944,GO:0003677,GO:0003700,GO:0005634,GO:0006351,GO:0006355,GO:0006952,GO:0009644,GO:0009873,GO:0010200,GO:0051301	response to reactive oxygen species|vasculature development|DNA binding|transcription factor activity, sequence-specific DNA binding|nucleus|transcription, DNA-templated|regulation of transcription, DNA-templated|defense response|response to high light intensity|ethylene-activated signaling pathway|response to chitin|cell division
AT2G01890	159.735	222.869	96.6014	0.433445	-1.20608	1.87e-18	1.04e-16	Down	6.63954	6.55233	6.26858	2.76188	2.86647	2.7832	814720	GO:0003993,GO:0005576,GO:0016311,GO:0016787,GO:0046872	acid phosphatase activity|extracellular region|dephosphorylation|hydrolase activity|metal ion binding
AT2G44840	15.1786	21.1567	9.20053	0.434876	-1.20132	0.00831744	0.0497022	Down	0.649335	1.12687	0.824655	0.45569	0.245757	0.439931	819093	GO:0003677,GO:0003700,GO:0005634,GO:0006351,GO:0006355,GO:0006952,GO:0009873,GO:0010200	DNA binding|transcription factor activity, sequence-specific DNA binding|nucleus|transcription, DNA-templated|regulation of transcription, DNA-templated|defense response|ethylene-activated signaling pathway|response to chitin
AT5G11210	27.1335	37.8121	16.4549	0.435174	-1.20034	0.000391644	0.00377917	Down	0.631371	0.432944	0.631243	0.304419	0.235313	0.117982	830991	GO:0004930,GO:0004970,GO:0005215,GO:0005234,GO:0006810,GO:0006811,GO:0007186,GO:0016020,GO:0016021,GO:0035235	G-protein coupled receptor activity|ionotropic glutamate receptor activity|transporter activity|extracellular-glutamate-gated ion channel activity|transport|ion transport|G-protein coupled receptor signaling pathway|membrane|integral component of membrane|ionotropic glutamate receptor signaling pathway
AT1G54010	285.297	397.571	173.024	0.435203	-1.20024	6.63e-30	6.95e-28	Down	12.4264	12.8946	10.8561	5.49486	5.10837	4.88222	841839	GO:0005773,GO:0005774,GO:0005783,GO:0009506,GO:0016020,GO:0016788	vacuole|vacuolar membrane|endoplasmic reticulum|plasmodesma|membrane|hydrolase activity, acting on ester bonds
AT5G09530	149.17	207.804	90.5354	0.435676	-1.19867	4.12e-17	2.11e-15	Down	5.56198	6.22656	5.20043	2.84652	2.45169	2.06892	830812	GO:0009791	post-embryonic development
AT1G22550	167.837	233.352	102.321	0.438486	-1.1894	1.29e-18	7.26e-17	Down	4.91287	5.0166	5.5445	2.17839	2.55186	1.8224	838861	GO:0005215,GO:0006810,GO:0006857,GO:0016020,GO:0016021	transporter activity|transport|oligopeptide transport|membrane|integral component of membrane
AT4G25470	17.6641	24.5514	10.7769	0.438954	-1.18786	0.00532218	0.034835	Down	1.35008	0.848892	0.945676	0.331654	0.635094	0.273249	828651	GO:0003677,GO:0003700,GO:0005634,GO:0006351,GO:0006355,GO:0009409,GO:0009631	DNA binding|transcription factor activity, sequence-specific DNA binding|nucleus|transcription, DNA-templated|regulation of transcription, DNA-templated|response to cold|cold acclimation
AT1G79360	10.4479	14.5109	6.38489	0.440006	-1.1844	0.0327238	0.143509	Down	0.365582	0.395933	0.411725	0.280484	0.082914	0.1804	844274	GO:0005524,GO:0006811,GO:0009705,GO:0016021,GO:0022857,GO:0055085	ATP binding|ion transport|plant-type vacuole membrane|integral component of membrane|transmembrane transporter activity|transmembrane transport
AT4G11460	9.76313	13.5555	5.97073	0.440464	-1.1829	0.0419558	0.173105	Down	0.2626	0.225611	0.211059	0.0957597	0.1285	0.115791	826751	GO:0001653,GO:0004672,GO:0004675,GO:0005524,GO:0005886,GO:0006468,GO:0007178,GO:0009506,GO:0009755,GO:0016021,GO:0031625,GO:0046777	peptide receptor activity|protein kinase activity|transmembrane receptor protein serine/threonine kinase activity|ATP binding|plasma membrane|protein phosphorylation|transmembrane receptor protein serine/threonine kinase signaling pathway|plasmodesma|hormone-mediated signaling pathway|integral component of membrane|ubiquitin protein ligase binding|protein autophosphorylation
AT3G11430	10.7058	14.8246	6.58709	0.444335	-1.17028	0.0370583	0.158025	Down	0.326223	0.397163	0.316575	0.129451	0.23086	0.100038	820316	GO:0004366,GO:0008152,GO:0010345,GO:0016021,GO:0016024,GO:0016746,GO:0090447	glycerol-3-phosphate O-acyltransferase activity|metabolic process|suberin biosynthetic process|integral component of membrane|CDP-diacylglycerol biosynthetic process|transferase activity, transferring acyl groups|glycerol-3-phosphate 2-O-acyltransferase activity	path:ath00561,path:ath00564	Glycerolipid metabolism|Glycerophospholipid metabolism
AT1G14120	12.5375	17.3392	7.73575	0.446142	-1.16442	0.0214506	0.104183	Down	0.654719	0.55868	0.473269	0.327517	0.256659	0.278282	837971	GO:0016491,GO:0016706,GO:0046872,GO:0051213,GO:0055114	oxidoreductase activity|oxidoreductase activity, acting on paired donors, with incorporation or reduction of molecular oxygen, 2-oxoglutarate as one donor, and incorporation of one atom each of oxygen into both donors|metal ion binding|dioxygenase activity|oxidation-reduction process
AT1G03850	48.3535	66.8492	29.8578	0.446645	-1.1628	3.48e-06	5.43e-05	Down	2.77486	2.47639	3.51576	1.05379	1.33482	1.49666	839392	GO:0005634,GO:0005737,GO:0009055,GO:0009735,GO:0015035,GO:0045454,GO:0046872,GO:0050832,GO:0051537,GO:0080183	nucleus|cytoplasm|electron carrier activity|response to cytokinin|protein disulfide oxidoreductase activity|cell redox homeostasis|metal ion binding|defense response to fungus|2 iron, 2 sulfur cluster binding|response to photooxidative stress
AT5G45340	159.535	220.442	98.6274	0.447407	-1.16034	3.32e-17	1.71e-15	Down	3.97579	4.27174	4.6875	1.71983	1.74033	1.85626	834570	GO:0005506,GO:0009414,GO:0009639,GO:0010295,GO:0016021,GO:0016705,GO:0020037,GO:0046345,GO:0055114	iron ion binding|response to water deprivation|response to red or far red light|(+)-abscisic acid 8'-hydroxylase activity|integral component of membrane|oxidoreductase activity, acting on paired donors, with incorporation or reduction of molecular oxygen|heme binding|abscisic acid catabolic process|oxidation-reduction process	path:ath00906	Carotenoid biosynthesis
AT1G78860	38.3952	52.9551	23.8353	0.450103	-1.15167	4.51e-05	0.000560921	Down	1.1617	1.15048	1.25677	0.703153	0.600589	0.421005	844223	GO:0005618,GO:0009505,GO:0030246	cell wall|plant-type cell wall|carbohydrate binding
AT5G10890	17.5835	24.2481	10.9189	0.450299	-1.15105	0.0062321	0.0396873	Down	0.912467	0.564535	0.917672	0.141575	0.38064	0.410227	830956	GO:0008150	biological_process
AT4G04540	21.9802	30.2619	13.6985	0.452666	-1.14348	0.00234138	0.017522	Down	0.451874	0.360013	0.620529	0.257358	0.208965	0.180911	825785	GO:0001653,GO:0004672,GO:0004675,GO:0005524,GO:0005886,GO:0006468,GO:0007178,GO:0009506,GO:0009755,GO:0016021,GO:0016301,GO:0016310,GO:0016772,GO:0031625,GO:0046777	peptide receptor activity|protein kinase activity|transmembrane receptor protein serine/threonine kinase activity|ATP binding|plasma membrane|protein phosphorylation|transmembrane receptor protein serine/threonine kinase signaling pathway|plasmodesma|hormone-mediated signaling pathway|integral component of membrane|kinase activity|phosphorylation|transferase activity, transferring phosphorus-cont…
AT1G32780	58.0673	79.8367	36.2978	0.454651	-1.13717	1.17e-05	0.000162506	Down	1.24125	1.51834	2.13758	0.684225	0.609894	0.951982	840172	GO:0004022,GO:0005737,GO:0008270,GO:0016491,GO:0055114	alcohol dehydrogenase (NAD) activity|cytoplasm|zinc ion binding|oxidoreductase activity|oxidation-reduction process	path:ath00010,path:ath00071,path:ath00350	Glycolysis / Gluconeogenesis|Fatty acid degradation|Tyrosine metabolism
AT5G23190	13.3004	18.2842	8.31662	0.454853	-1.13653	0.0225897	0.108249	Down	0.37495	0.361436	0.379191	0.178924	0.238861	0.0651179	832383	GO:0004497,GO:0005506,GO:0005783,GO:0005789,GO:0010345,GO:0016021,GO:0016705,GO:0020037,GO:0042761,GO:0055114,GO:0071555	monooxygenase activity|iron ion binding|endoplasmic reticulum|endoplasmic reticulum membrane|suberin biosynthetic process|integral component of membrane|oxidoreductase activity, acting on paired donors, with incorporation or reduction of molecular oxygen|heme binding|very long-chain fatty acid biosynthetic process|oxidation-reduction process|cell wall organization	path:ath00073	Cutin, suberine and wax biosynthesis
AT5G01420	14.0187	19.2669	8.77048	0.455211	-1.13539	0.0177188	0.0902246	Down	0.339355	0.566992	0.535489	0.230593	0.232921	0.223641	831671	GO:0009055,GO:0015035,GO:0045454	electron carrier activity|protein disulfide oxidoreductase activity|cell redox homeostasis
AT4G29150	20.653	28.369	12.937	0.456025	-1.13282	0.00368593	0.0256304	Down	0.68268	0.520765	0.780815	0.204725	0.418736	0.33647	829036	GO:0005515	protein binding
AT5G36925	32.4093	44.4625	20.3561	0.457827	-1.12713	0.000245585	0.00252502	Down	5.1212	4.95808	3.76603	0.961785	1.73569	1.15174	833661	GO:0005634,GO:0005737,GO:0005783,GO:0008150,GO:0043207,GO:0090404,GO:0098542	nucleus|cytoplasm|endoplasmic reticulum|biological_process|response to external biotic stimulus|pollen tube tip|defense response to other organism
AT3G13404	35.6229	48.8514	22.3943	0.458417	-1.12527	0.000126657	0.00140559	Down	10.4365	9.98818	9.26419	4.85207	4.37374	5.46502	7922349
AT5G43580	10.1341	13.8712	6.39704	0.461174	-1.11662	0.0465884	0.187223	Down	1.52016	1.1065	1.75855	0.52552	0.459434	1.13151	834378	GO:0004867,GO:0006508,GO:0008233,GO:0009611	serine-type endopeptidase inhibitor activity|proteolysis|peptidase activity|response to wounding
AT3G56970	18.2333	24.9478	11.5189	0.461719	-1.11491	0.0148096	0.0788683	Down	0.826177	1.42684	0.922963	0.578072	0.567809	0.167956	824864	GO:0003677,GO:0003700,GO:0005634,GO:0006351,GO:0006355,GO:0010106,GO:0046983,GO:0055072	DNA binding|transcription factor activity, sequence-specific DNA binding|nucleus|transcription, DNA-templated|regulation of transcription, DNA-templated|cellular response to iron ion starvation|protein dimerization activity|iron ion homeostasis
AT3G28740	191.064	261.34	120.788	0.462186	-1.11345	6.54e-19	3.75e-17	Down	6.15726	5.5932	6.72608	2.89185	2.6925	2.54737	822506	GO:0002213,GO:0004497,GO:0005506,GO:0009055,GO:0009407,GO:0010583,GO:0016020,GO:0016021,GO:0016491,GO:0016705,GO:0016709,GO:0020037,GO:0042343,GO:0044550,GO:0046872,GO:0055114	defense response to insect|monooxygenase activity|iron ion binding|electron carrier activity|toxin catabolic process|response to cyclopentenone|membrane|integral component of membrane|oxidoreductase activity|oxidoreductase activity, acting on paired donors, with incorporation or reduction of molecular oxygen|oxidoreductase activity, acting on paired donors, with incorporation or reduction of mole…
AT5G44585	14.3383	19.5667	9.10994	0.465584	-1.10289	0.0302798	0.135417	Down	2.30643	1.91963	4.60986	2.02621	1.50382	0.980106	6241037	GO:0003674,GO:0008150	molecular_function|biological_process
AT2G04070	64.9071	88.5477	41.2665	0.466037	-1.10148	3.46e-07	6.36e-06	Down	2.74612	2.17443	2.96019	1.12257	1.2084	1.01344	814943	GO:0006855,GO:0015238,GO:0015297,GO:0016020,GO:0016021,GO:0055085	drug transmembrane transport|drug transmembrane transporter activity|antiporter activity|membrane|integral component of membrane|transmembrane transport
AT3G13403	35.5686	48.5108	22.6264	0.466419	-1.1003	0.000146322	0.00160248	Down	5.40335	2.69485	0	0	0	5.83134	3768875	GO:0031640,GO:0050832	killing of cells of other organism|defense response to fungus
AT1G51800	60.3529	82.2877	38.4182	0.466877	-1.09889	7.68e-07	1.33e-05	Down	1.1587	1.17926	1.14107	0.533689	0.476916	0.625819	841606	GO:0000166,GO:0001653,GO:0002679,GO:0004672,GO:0004674,GO:0004675,GO:0005515,GO:0005524,GO:0005886,GO:0006468,GO:0006569,GO:0006857,GO:0006865,GO:0007165,GO:0007178,GO:0009506,GO:0009684,GO:0009788,GO:0010200,GO:0015824,GO:0016301,GO:0016310,GO:0016772,GO:0031625,GO:0046777,GO:0050832,GO:0090406	nucleotide binding|peptide receptor activity|respiratory burst involved in defense response|protein kinase activity|protein serine/threonine kinase activity|transmembrane receptor protein serine/threonine kinase activity|protein binding|ATP binding|plasma membrane|protein phosphorylation|tryptophan catabolic process|oligopeptide transport|amino acid transport|signal transduction|transmembrane rec…
AT1G09350	49.716	67.7779	31.6541	0.467028	-1.09842	7.92e-06	0.000114202	Down	2.03955	2.01905	1.99382	0.82023	0.88683	1.08611	837457	GO:0005737,GO:0006012,GO:0006979,GO:0009409,GO:0016757,GO:0046872,GO:0047216	cytoplasm|galactose metabolic process|response to oxidative stress|response to cold|transferase activity, transferring glycosyl groups|metal ion binding|inositol 3-alpha-galactosyltransferase activity	path:ath00052	Galactose metabolism
AT4G30130	59.4922	81.0952	37.8892	0.467218	-1.09783	0.000671442	0.00605374	Down	0.957747	1.16936	1.36427	0.341623	0.408194	0.786692	829136	GO:0006306,GO:0006346,GO:0007267,GO:0009616,GO:0009886,GO:0009909,GO:0010267,GO:0031047,GO:0031048,GO:0035196,GO:0048451,GO:0048453,GO:0048481,GO:0048507,GO:0051567	DNA methylation|methylation-dependent chromatin silencing|cell-cell signaling|virus induced gene silencing|post-embryonic morphogenesis|regulation of flower development|production of ta-siRNAs involved in RNA interference|gene silencing by RNA|chromatin silencing by small RNA|production of miRNAs involved in gene silencing by miRNA|petal formation|sepal formation|ovule development|meristem develo…
AT1G20030	77.3146	105.359	49.2698	0.467636	-1.09654	2.44e-08	5.38e-07	Down	2.21622	2.47889	2.84034	1.09413	1.22138	1.25272	838592	GO:0003674,GO:0031225	molecular_function|anchored component of membrane
AT4G15236	14.844	20.1873	9.50077	0.470631	-1.08733	0.0183862	0.0928242	Down	0.139344	0.184861	0.170222	0.11443	0.0792905	0.0987136	827189	GO:0005524,GO:0006810,GO:0016020,GO:0016021,GO:0016887	ATP binding|transport|membrane|integral component of membrane|ATPase activity
AT3G08770	1033.63	1405.14	662.119	0.471213	-1.08555	3.64e-86	1.96e-83	Down	128.387	136.38	133.778	68.5706	57.9126	60.3918	820024	GO:0006810,GO:0006869,GO:0008289	transport|lipid transport|lipid binding
AT5G26280	25.0998	34.1076	16.0921	0.471803	-1.08374	0.00225589	0.0169592	Down	0.722522	1.13749	1.45856	0.467464	0.592279	0.491556	832697	GO:0000041,GO:0004197,GO:0004843,GO:0005515,GO:0005737,GO:0009506,GO:0016020,GO:0016579,GO:0043161,GO:0061136	transition metal ion transport|cysteine-type endopeptidase activity|ubiquitin-specific protease activity|protein binding|cytoplasm|plasmodesma|membrane|protein deubiquitination|proteasome-mediated ubiquitin-dependent protein catabolic process|regulation of proteasomal protein catabolic process
AT4G21590	15.3164	20.7884	9.84444	0.473553	-1.0784	0.0172633	0.0885895	Down	0.951994	0.695726	0.79976	0.408012	0.20121	0.349766	828245	GO:0003676,GO:0004519,GO:0006308,GO:0016788,GO:0046872	nucleic acid binding|endonuclease activity|DNA catabolic process|hydrolase activity, acting on ester bonds|metal ion binding
AT2G47870	11.404	15.471	7.33698	0.474241	-1.07631	0.0452493	0.182892	Down	1.25881	1.51712	0.255006	0.883769	0.267087	0.568105	819399	GO:0005737,GO:0009055,GO:0015035,GO:0045454	cytoplasm|electron carrier activity|protein disulfide oxidoreductase activity|cell redox homeostasis
AT3G16420	1378.5	1869.48	887.527	0.474746	-1.07477	1.2e-77	4.78e-75	Down	51.0184	55.5361	52.5144	25.9019	25.2423	24.6079	820890	GO:0005507,GO:0005634,GO:0005829,GO:0006457,GO:0009506,GO:0030234,GO:0030246,GO:0051336	copper ion binding|nucleus|cytosol|protein folding|plasmodesma|enzyme regulator activity|carbohydrate binding|regulation of hydrolase activity
AT1G11125	22.3565	30.2996	14.4134	0.475697	-1.07189	0.00393616	0.0270203	Down	0.698105	0.939206	1.38744	0.38001	0.476825	0.47573	10723097
AT5G24080	15.1323	20.487	9.77767	0.477263	-1.06714	0.0203651	0.100208	Down	0.465583	0.402011	0.467786	0.221871	0.198293	0.188184	832473	GO:0004672,GO:0004674,GO:0005516,GO:0005524,GO:0005886,GO:0006468,GO:0016021,GO:0030246,GO:0048544	protein kinase activity|protein serine/threonine kinase activity|calmodulin binding|ATP binding|plasma membrane|protein phosphorylation|integral component of membrane|carbohydrate binding|recognition of pollen
ATCG00590	15.8396	21.4402	10.239	0.477562	-1.06624	0.016097	0.0839544	Down	0	0	0	0	0	0	844744	GO:0009055,GO:0009512,GO:0009535,GO:0015979,GO:0016021,GO:0045158,GO:0055114	electron carrier activity|cytochrome b6f complex|chloroplast thylakoid membrane|photosynthesis|integral component of membrane|electron transporter, transferring electrons within cytochrome b6/f complex of photosystem II activity|oxidation-reduction process
AT4G21970	15.1884	20.4926	9.88413	0.482327	-1.05192	0.0202158	0.0996623	Down	0.938192	1.43313	1.12117	0.240357	0.428793	0.766851	828286
AT1G18140	27.8626	37.5323	18.1928	0.484724	-1.04476	0.00169389	0.0132509	Down	0.559102	0.643866	0.686732	0.291857	0.391477	0.320897	838393	GO:0005507,GO:0016491,GO:0046274,GO:0048046,GO:0052716,GO:0055114	copper ion binding|oxidoreductase activity|lignin catabolic process|apoplast|hydroquinone:oxygen oxidoreductase activity|oxidation-reduction process
AT5G46871	25.8036	34.7339	16.8732	0.485786	-1.04161	0.00252296	0.0186629	Down	3.7777	4.51658	5.27395	4.36702	1.59568	1.66549	3771453	GO:0005576,GO:0031640,GO:0050832	extracellular region|killing of cells of other organism|defense response to fungus
AT3G27920	18.2729	24.5768	11.969	0.487004	-1.038	0.0116167	0.0650407	Down	0.629583	0.804015	0.983009	0.437862	0.446708	0.538507	822415	GO:0001708,GO:0003677,GO:0003682,GO:0003700,GO:0005634,GO:0006351,GO:0009740,GO:0032880,GO:0048629,GO:2000039	cell fate specification|DNA binding|chromatin binding|transcription factor activity, sequence-specific DNA binding|nucleus|transcription, DNA-templated|gibberellic acid mediated signaling pathway|regulation of protein localization|trichome patterning|regulation of trichome morphogenesis
AT3G11000	23.4776	31.5543	15.401	0.48808	-1.03481	0.00445242	0.0300721	Down	0.371953	0.427473	0.510234	0.211231	0.275527	0.223803	820271	GO:0010093,GO:0031540,GO:0048440,GO:0048507	specification of floral organ identity|regulation of anthocyanin biosynthetic process|carpel development|meristem development
AT3G07970	15.9932	21.4705	10.5159	0.489783	-1.02979	0.0207624	0.101748	Down	0.362529	0.510766	0.492028	0.264107	0.178192	0.190507	819988	GO:0004650,GO:0005576,GO:0005618,GO:0005975,GO:0009830,GO:0009901,GO:0010047,GO:0045490,GO:0048235	polygalacturonase activity|extracellular region|cell wall|carbohydrate metabolic process|cell wall modification involved in abscission|anther dehiscence|fruit dehiscence|pectin catabolic process|pollen sperm cell differentiation
AT4G36850	22.5568	30.207	14.9065	0.493478	-1.01894	0.0198647	0.0983938	Down	1.07442	0.60515	0.651236	0.353415	0.221536	0.409624	829838	GO:0016021	integral component of membrane
AT4G35520	23.8086	31.8767	15.7405	0.493793	-1.01802	0.00485733	0.0323293	Down	0.185205	0.276775	0.264054	0.142434	0.17321	0.100193	829704	GO:0005524,GO:0005634,GO:0006298,GO:0007131,GO:0030983,GO:0032300	ATP binding|nucleus|mismatch repair|reciprocal meiotic recombination|mismatched DNA binding|mismatch repair complex	path:ath03430	Mismatch repair
AT5G23940	1281.7	1715.46	847.937	0.494292	-1.01657	8.98e-93	5.76e-90	Down	33.2446	32.6713	34.2284	17.9128	15.7802	15.8419	832459	GO:0005737,GO:0005829,GO:0010090,GO:0010143,GO:0016747,GO:0051179,GO:0090626	cytoplasm|cytosol|trichome morphogenesis|cutin biosynthetic process|transferase activity, transferring acyl groups other than amino-acyl groups|localization|plant epidermis morphogenesis
AT3G05600	171.578	229.498	113.657	0.495243	-1.01379	1.44e-14	5.91e-13	Down	6.84703	6.39507	6.93059	3.29599	3.51342	3.10873	819726	GO:0003824,GO:0008152,GO:0016787	catalytic activity|metabolic process|hydrolase activity
AT4G32870	159.45	213.209	105.691	0.495717	-1.01241	1.25e-13	4.88e-12	Down	13.9133	15.7525	14.7847	7.88747	7.0326	6.90518	829423	GO:0008150	biological_process
AT5G39190	44.9416	29.9377	59.9454	2.00234	1.00169	0.00266115	0.0195972	Up	1.33954	1.36389	1.7108	2.20466	3.44212	3.17658	833914	GO:0005576,GO:0030145,GO:0031012,GO:0045735,GO:0046872,GO:0048046	extracellular region|manganese ion binding|extracellular matrix|nutrient reservoir activity|metal ion binding|apoplast
AT1G27380	24.6293	16.3773	32.8812	2.00774	1.00557	0.00460601	0.0309644	Up	0.697004	0.659791	0.399687	1.09673	0.972726	1.30223	839627	GO:0005886,GO:0009860,GO:0040008	plasma membrane|pollen tube growth|regulation of growth
AT1G62440	24.6746	16.3915	32.9578	2.01067	1.00768	0.00392003	0.0269336	Up	0.310392	0.259405	0.332178	0.470325	0.596827	0.596705	842542	GO:0005576,GO:0005618,GO:0007275,GO:0071555	extracellular region|cell wall|multicellular organismal development|cell wall organization
AT5G54060	97.7333	64.7149	130.752	2.02043	1.01466	4.21e-09	1.04e-07	Up	1.31985	2.07714	1.88282	3.70396	3.6394	3.20666	835489	GO:0008152,GO:0009718,GO:0016758,GO:0035252,GO:0042732,GO:0043231,GO:0052696,GO:0071368,GO:0071395,GO:0080043,GO:0080044,GO:1901038	metabolic process|anthocyanin-containing compound biosynthetic process|transferase activity, transferring hexosyl groups|UDP-xylosyltransferase activity|D-xylose metabolic process|intracellular membrane-bounded organelle|flavonoid glucuronidation|cellular response to cytokinin stimulus|cellular response to jasmonic acid stimulus|quercetin 3-O-glucosyltransferase activity|quercetin 7-O-glucosyltra…	path:ath00942	Anthocyanin biosynthesis
AT4G15670	15.7364	10.4098	21.0631	2.02339	1.01678	0.0218953	0.105721	Up	0.374248	0.284213	0.488077	1.00512	0.497198	1.28503	827244	GO:0005634,GO:0005737,GO:0009055,GO:0015035,GO:0045454,GO:0046872,GO:0051537	nucleus|cytoplasm|electron carrier activity|protein disulfide oxidoreductase activity|cell redox homeostasis|metal ion binding|2 iron, 2 sulfur cluster binding
AT5G38000	30.1559	19.8951	40.4167	2.03149	1.02254	0.00118542	0.00986653	Up	0.543468	0.85965	0.533289	1.32704	1.11882	1.32193	833779	GO:0008270,GO:0016491,GO:0055114	zinc ion binding|oxidoreductase activity|oxidation-reduction process
AT1G25530	204.21	133.639	274.782	2.05615	1.03995	4.79e-18	2.58e-16	Up	3.65981	3.57719	3.29818	7.63587	6.92602	6.37389	839139	GO:0003333,GO:0005886,GO:0015171,GO:0016020,GO:0016021	amino acid transmembrane transport|plasma membrane|amino acid transmembrane transporter activity|membrane|integral component of membrane
AT2G36890	25.6136	16.6789	34.5482	2.07137	1.05058	0.00244087	0.0181547	Up	0.831073	0.306795	0.630698	1.11625	0.884556	1.24799	818262	GO:0003677,GO:0003682,GO:0003700,GO:0005634,GO:0006351,GO:0007275,GO:0009737,GO:0009739,GO:0009751,GO:0009753,GO:0009785	DNA binding|chromatin binding|transcription factor activity, sequence-specific DNA binding|nucleus|transcription, DNA-templated|multicellular organismal development|response to abscisic acid|response to gibberellin|response to salicylic acid|response to jasmonic acid|blue light signaling pathway
AT2G29130	54.9115	35.6678	74.1552	2.07905	1.05593	5.52e-06	8.24e-05	Up	0.520478	0.78699	0.840584	1.60815	1.41147	1.42752	817462	GO:0005507,GO:0009414,GO:0016491,GO:0046274,GO:0048046,GO:0052716,GO:0055114	copper ion binding|response to water deprivation|oxidoreductase activity|lignin catabolic process|apoplast|hydroquinone:oxygen oxidoreductase activity|oxidation-reduction process
AT4G19850	27.8001	17.9753	37.6249	2.09315	1.06567	0.00124803	0.0102838	Up	0.69263	0.503668	0.369168	1.29848	0.786631	1.19908	827729	GO:0016021	integral component of membrane
AT1G32450	478.57	309.171	647.969	2.09583	1.06752	2.34e-41	3.74e-39	Up	5.36311	4.62634	5.06363	11.4252	10.2122	10.4297	840139	GO:0005215,GO:0005886,GO:0006810,GO:0010167,GO:0015112,GO:0015293,GO:0015706,GO:0016020,GO:0016021	transporter activity|plasma membrane|transport|response to nitrate|nitrate transmembrane transporter activity|symporter activity|nitrate transport|membrane|integral component of membrane
AT5G39520	145.074	93.6472	196.502	2.09832	1.06923	6.1e-14	2.44e-12	Up	3.19244	3.41926	3.56801	6.81279	7.63139	7.28028	833948	GO:0008150	biological_process
AT4G00670	107.333	69.0424	145.623	2.10918	1.07668	8.15e-11	2.45e-09	Up	3.30829	3.0267	3.30932	7.63328	8.00702	7.89464	828034
AT1G15150	23.0824	14.7993	31.3656	2.1194	1.08365	0.00305193	0.0219495	Up	0.523977	0.363868	0.507473	0.970098	0.728616	1.08693	838080	GO:0006855,GO:0015238,GO:0015297,GO:0016020,GO:0016021,GO:0055085	drug transmembrane transport|drug transmembrane transporter activity|antiporter activity|membrane|integral component of membrane|transmembrane transport
AT5G45630	20.1838	12.9075	27.4601	2.12746	1.08913	0.00545698	0.0355659	Up	0.540203	0.396058	1.12962	1.29273	1.65393	1.24637	834603	GO:0010200	response to chitin
AT1G16510	72.5553	46.2893	98.8212	2.13486	1.09414	5.88e-08	1.23e-06	Up	3.90422	2.91258	2.70496	6.98807	7.10663	6.22501	838221	GO:0003674,GO:0005737,GO:0009733,GO:0009958,GO:0016049,GO:0060918,GO:0090057	molecular_function|cytoplasm|response to auxin|positive gravitropism|cell growth|auxin transport|root radial pattern formation	path:ath04075	Plant hormone signal transduction
AT3G25180	11.862	7.54566	16.1784	2.14407	1.10035	0.0346294	0.149999	Up	0.21871	0.0667347	0.160986	0.36389	0.277864	0.351008	822110	GO:0005506,GO:0016020,GO:0016021,GO:0016114,GO:0016705,GO:0020037,GO:0042343,GO:0044550,GO:0046246,GO:0055114,GO:0097007,GO:0097008,GO:0098542	iron ion binding|membrane|integral component of membrane|terpenoid biosynthetic process|oxidoreductase activity, acting on paired donors, with incorporation or reduction of molecular oxygen|heme binding|indole glucosinolate metabolic process|secondary metabolite biosynthetic process|terpene biosynthetic process|oxidation-reduction process|4,8,12-trimethyltrideca-1,3,7,11-tetraene synthase activit…	path:ath00904	Diterpenoid biosynthesis
AT4G18610	39.093	24.8519	53.334	2.14607	1.1017	7.06e-05	0.000836916	Up	1.73421	0.88339	1.04391	2.41054	2.81919	2.9191	827595	GO:0003677,GO:0005634,GO:0006355,GO:0009299,GO:0009691,GO:0009886,GO:0010413,GO:0045492	DNA binding|nucleus|regulation of transcription, DNA-templated|mRNA transcription|cytokinin biosynthetic process|post-embryonic morphogenesis|glucuronoxylan metabolic process|xylan biosynthetic process
AT4G21680	22.4034	14.2149	30.5919	2.1521	1.10574	0.00273756	0.0200513	Up	0.244712	0.517576	0.233521	0.686568	0.658933	0.690256	828255	GO:0005215,GO:0005886,GO:0006810,GO:0010167,GO:0015112,GO:0015293,GO:0015706,GO:0016020,GO:0016021,GO:0042128,GO:0046686	transporter activity|plasma membrane|transport|response to nitrate|nitrate transmembrane transporter activity|symporter activity|nitrate transport|membrane|integral component of membrane|nitrate assimilation|response to cadmium ion
AT1G49830	17.9413	11.3651	24.5175	2.15725	1.10919	0.0487635	0.193311	Up	0.438301	0.392055	0.68186	0.980793	0.526743	1.3811	841406	GO:0003677,GO:0046983	DNA binding|protein dimerization activity
AT5G44420	172.833	109.29	236.376	2.16284	1.11293	2.14e-17	1.11e-15	Up	16.1116	11.68	13.134	27.141	30.2349	30.5182	834469	GO:0005576,GO:0006952,GO:0009625,GO:0009723,GO:0009753,GO:0009861,GO:0031640,GO:0050832	extracellular region|defense response|response to insect|response to ethylene|response to jasmonic acid|jasmonic acid and ethylene-dependent systemic resistance|killing of cells of other organism|defense response to fungus
AT1G11915	11.4848	7.25255	15.7171	2.16712	1.11578	0.032822	0.143776	Up	0.320006	0.32398	0.209518	0.426181	0.803563	0.598171	837741	GO:0008150,GO:0030247	biological_process|polysaccharide binding
AT1G03940	67.3921	42.5506	92.2337	2.16762	1.11611	7.31e-06	0.000106245	Up	1.12545	1.42564	0.791897	2.17882	2.18314	2.88289	839366	GO:0016747	transferase activity, transferring acyl groups other than amino-acyl groups
AT4G24000	125.518	79.0894	171.946	2.17407	1.1204	2.99e-13	1.14e-11	Up	1.59521	1.31472	1.44909	3.15387	3.07512	2.98694	828500	GO:0000139,GO:0016020,GO:0016021,GO:0016740,GO:0016757,GO:0016760,GO:0030244,GO:0071555	Golgi membrane|membrane|integral component of membrane|transferase activity|transferase activity, transferring glycosyl groups|cellulose synthase (UDP-forming) activity|cellulose biosynthetic process|cell wall organization
AT2G21450	10.0189	6.30008	13.7378	2.18057	1.1247	0.0491005	0.194313	Up	0.0992403	0.0757921	0.0657007	0.192272	0.119199	0.15735	816684	GO:0003676,GO:0003677,GO:0004386,GO:0005524	nucleic acid binding|DNA binding|helicase activity|ATP binding	path:ath03440	Homologous recombination
AT5G59305	81.762	51.3064	112.218	2.18721	1.12909	3.67e-09	9.1e-08	Up	6.13353	3.83248	4.67924	12.1231	9.38213	9.9739	836049	GO:0005615,GO:0007275,GO:0045168	extracellular space|multicellular organismal development|cell-cell signaling involved in cell fate commitment
AT1G02450	88.4388	55.4244	121.453	2.19133	1.13181	5.7e-10	1.58e-08	Up	4.08613	3.186	3.1431	7.63011	8.34279	7.20642	837800	GO:0005634,GO:0010112,GO:0042742,GO:0045892	nucleus|regulation of systemic acquired resistance|defense response to bacterium|negative regulation of transcription, DNA-templated
AT4G33560	72.4305	45.3585	99.5024	2.19369	1.13336	2.44e-08	5.37e-07	Up	6.66734	5.58697	5.05165	13.4775	10.4802	11.4061	829495	GO:0001666,GO:0008150,GO:0009855,GO:0009862,GO:0009944,GO:0010014,GO:0010075,GO:0010310	response to hypoxia|biological_process|determination of bilateral symmetry|systemic acquired resistance, salicylic acid mediated signaling pathway|polarity specification of adaxial/abaxial axis|meristem initiation|regulation of meristem growth|regulation of hydrogen peroxide metabolic process
AT5G50800	103.332	64.663	142	2.196	1.13488	2.21e-11	7.15e-10	Up	2.2773	2.93331	2.4263	6.39255	5.07204	5.73026	835152	GO:0005887,GO:0008515,GO:0015770,GO:0016021,GO:0034219,GO:0051119	integral component of plasma membrane|sucrose transmembrane transporter activity|sucrose transport|integral component of membrane|carbohydrate transmembrane transport|sugar transmembrane transporter activity
AT3G02410	26.7707	16.6986	36.8427	2.20634	1.14166	0.000698342	0.00625472	Up	0.38259	0.259372	0.332466	0.986752	0.610482	0.621758	821191	GO:0000139,GO:0005789,GO:0008152,GO:0009737,GO:0016021,GO:0016787,GO:0052689	Golgi membrane|endoplasmic reticulum membrane|metabolic process|response to abscisic acid|integral component of membrane|hydrolase activity|carboxylic ester hydrolase activity
AT1G35290	37.1081	22.9797	51.2365	2.22964	1.15681	4.96e-05	0.000611464	Up	1.37315	0.929886	0.903468	2.6549	2.54786	2.50668	840418	GO:0008150	biological_process
AT5G38120	43.2698	26.7763	59.7633	2.23195	1.1583	0.000135095	0.00148992	Up	0.627191	0.617468	0.249895	1.20102	1.18435	0.994546	833792	GO:0003824,GO:0005524,GO:0005777,GO:0008152,GO:0016874	catalytic activity|ATP binding|peroxisome|metabolic process|ligase activity
AT3G03480	54.1272	33.4394	74.815	2.23733	1.16178	7.66e-07	1.33e-05	Up	0.863167	1.15636	0.887747	2.17822	2.09947	1.97646	821249	GO:0010327,GO:0010597,GO:0016747	acetyl CoA:(Z)-3-hexen-1-ol acetyltransferase activity|green leaf volatile biosynthetic process|transferase activity, transferring acyl groups other than amino-acyl groups	path:ath00592	alpha-Linolenic acid metabolism
AT3G23150	173.201	106.661	239.74	2.24768	1.16844	4.51e-19	2.61e-17	Up	1.32535	1.73947	1.801	3.73548	3.67328	3.70321	821891	GO:0000155,GO:0000156,GO:0000160,GO:0004673,GO:0004674,GO:0004872,GO:0005515,GO:0005524,GO:0005783,GO:0005789,GO:0007165,GO:0009873,GO:0009927,GO:0010105,GO:0016021,GO:0018106,GO:0023014,GO:0038199,GO:0046872,GO:0050896,GO:0051740	phosphorelay sensor kinase activity|phosphorelay response regulator activity|phosphorelay signal transduction system|protein histidine kinase activity|protein serine/threonine kinase activity|receptor activity|protein binding|ATP binding|endoplasmic reticulum|endoplasmic reticulum membrane|signal transduction|ethylene-activated signaling pathway|histidine phosphotransfer kinase activity|negative …	path:ath04075	Plant hormone signal transduction
AT3G13640	18.3992	11.3115	25.4868	2.25318	1.17197	0.00588599	0.0378593	Up	0.199541	0.0506562	0.208837	0.236796	0.459974	0.325009	820568	GO:0005215,GO:0005524,GO:0016020,GO:0016887,GO:0046872,GO:0051539	transporter activity|ATP binding|membrane|ATPase activity|metal ion binding|4 iron, 4 sulfur cluster binding
AT2G18550	13.3511	8.17408	18.5281	2.26668	1.18058	0.0149002	0.079248	Up	0.427625	0.163294	0.224176	0.894242	0.684914	0.184601	816370	GO:0000976,GO:0003677,GO:0003700,GO:0005634,GO:0006351,GO:0006355,GO:0043565	transcription regulatory region sequence-specific DNA binding|DNA binding|transcription factor activity, sequence-specific DNA binding|nucleus|transcription, DNA-templated|regulation of transcription, DNA-templated|sequence-specific DNA binding
[truncated: 155 more rows]

## Sheet: fls_NaCl-vs-fls_CK-diff-pval-0.
gene_id	baseMean	baseMean_control_fls_CK	baseMean_case_fls_NaCl	foldChange	log2FoldChange	pval	padj	up_down	expression_fls_CK_1	expression_fls_CK_2	expression_fls_CK_3	expression_fls_NaCl_1	expression_fls_NaCl_2	expression_fls_NaCl_3	geneID	GO_id	GO_term	Pathway_id	Pahtway_description
[truncated: 635 more rows]

[truncated: 8 more sheets: fls_NaCl-vs-WT_NaCl-diff-pval-0, rbohd_CK-vs-WT_CK-diff-pval-0.0, rbohd_Drought-vs-rbohd_CK-diff-, rbohd_Drought-vs-WT_Drought-dif, rbohd_NaCl-vs-rbohd_CK-diff-pva, rbohd_NaCl-vs-WT_NaCl-diff-pval, WT_Drought-vs-WT_CK-diff-pval-0, WT_NaCl-vs-WT_CK-diff-pval-0.05]
