# Supplementary material for: FLS2–RBOHD–PIF4 Module Regulates Plant Response to Drought and Salt Stress
Source: Int J Mol Sci. 2022 Jan 19;23(3):1080. doi: 10.3390/ijms23031080 (PMC8835674; doi:10.3390/ijms23031080)
Supplement: Supplementary file 1 [file ijms-23-01080-s001.zip › Supplementary Table S2.xls]

## Sheet: GO ALL up-regulated DEGs
_MEMBER_WT_NaCl vs WT_CK	_MEMBER_WT_drought vs WT_CK	_MEMBER_fls2_CK vs WT_CK	_MEMBER_fls2_NaCl vs WT_NaCl	_MEMBER_fls2_NaCl vs fls2_CK	_MEMBER_fls2_drought vs WT_drought	_MEMBER_fls2_drought vs fls2_CK	_MEMBER_rbohd_f_CK vs WT_CK	_MEMBER_rbohd_f_NaCl vs WT_NaCl	_MEMBER_rbohd_f_NaCl vs rbohd_f_CK	_MEMBER_rbohd_f_drought vs WT_drought	_MEMBER_rbohd_f_drought vs rbohd_f_CK	_LogP_WT_NaCl vs WT_CK	_LogP_WT_drought vs WT_CK	_LogP_fls2_CK vs WT_CK	_LogP_fls2_NaCl vs WT_NaCl	_LogP_fls2_NaCl vs fls2_CK	_LogP_fls2_drought vs WT_drought	_LogP_fls2_drought vs fls2_CK	_LogP_rbohd_f_CK vs WT_CK	_LogP_rbohd_f_NaCl vs WT_NaCl	_LogP_rbohd_f_NaCl vs rbohd_f_CK	_LogP_rbohd_f_drought vs WT_drought	_LogP_rbohd_f_drought vs rbohd_f_CK	GO	_PATTERN_	_RANK_	GiniIndex	#GeneInGO	#GeneInGOAndHitList	#GeneInHitList	#TotalGeneInLibrary	%InGO	Category	CategoryID	Description	Enrichment	GeneID	Hits	Log(q-value)	LogP	STDV %InGO	Z-score	EvidenceCutoff	GROUP_ID	FirstInGroupByEnrichment	FirstInGroupByLogP	BestLogPInGroup	BestEnrichmentInGroup	URL
1	0	0	1	1	1	0	1	1	1	1	0	-3.2493	0	0	-3.58801	-5.30418	-6.14466	0	-17.2143	-32.0878	-9.83174	-2.93228	0	GO:0071456	M100111011110	8	0	239	60	717	19150	8.3682	GO Biological Processes	19	cellular response to hypoxia	6.70506	817155|817780|818588|818701|818709|819248|819365|819622|820531|821357|822119|822833|823393|823752|824764|824855|826618|826884|828559|828836|829100|829151|829383|829444|829927|831173|832524|832801|834570|835537|835860|836103|836372|836614|836833|837224|837252|837428|837551|837724|837886|838066|838410|838483|838508|838540|839180|839183|839265|839666|840399|842139|842612|842923|842933|843006|843575|…	HSFA2|AT2G32210|HSPRO2|CAMBP25|TCH3|WRKY46|ERF71|AT3G04640|AT3G13310|BTS|AGC2-1|ERD5|SUS4|ZAT7|SZF1|AT3G56880|AT4G10265|NUDT7|DIC2|AT4G27280|AT4G29780|XTH18|AT4G32480|AT4G33070|AT4G37710|PBS3|DMR6|CNI1|CYP707A3|PBP1|TCH4|RHL41|SRO5|PROPEP3|AT5G66985|AT1G07135|AT1G07400|SRC2|AT1G10140|AT1G02360|RAV1|AT1G15010|NUDT4|AT1G19020|FMO1|AT1G19530|AT1G26380|AT1G26410|ATAF1|STZ|PHI-1|AT1G57630|PP2-A11|AT1G…	-28.4492	-32.0878	1.03414	17.504	0	1	1	1	-32.0878	6.70506
1	0	0	1	1	1	0	1	1	1	1	0	-3.18327	0	0	-3.55512	-5.23513	-6.09124	0	-16.9831	-31.76	-9.70457	-2.86663	0	GO:0036294	M100111011110	8	0	242	60	717	19150	8.3682	GO Biological Processes	19	cellular response to decreased oxygen levels	6.62194	817155|817780|818588|818701|818709|819248|819365|819622|820531|821357|822119|822833|823393|823752|824764|824855|826618|826884|828559|828836|829100|829151|829383|829444|829927|831173|832524|832801|834570|835537|835860|836103|836372|836614|836833|837224|837252|837428|837551|837724|837886|838066|838410|838483|838508|838540|839180|839183|839265|839666|840399|842139|842612|842923|842933|843006|843575|…	HSFA2|AT2G32210|HSPRO2|CAMBP25|TCH3|WRKY46|ERF71|AT3G04640|AT3G13310|BTS|AGC2-1|ERD5|SUS4|ZAT7|SZF1|AT3G56880|AT4G10265|NUDT7|DIC2|AT4G27280|AT4G29780|XTH18|AT4G32480|AT4G33070|AT4G37710|PBS3|DMR6|CNI1|CYP707A3|PBP1|TCH4|RHL41|SRO5|PROPEP3|AT5G66985|AT1G07135|AT1G07400|SRC2|AT1G10140|AT1G02360|RAV1|AT1G15010|NUDT4|AT1G19020|FMO1|AT1G19530|AT1G26380|AT1G26410|ATAF1|STZ|PHI-1|AT1G57630|PP2-A11|AT1G…	-28.4492	-31.76	1.03414	17.3583	0	1	0	0	-32.0878	6.70506
1	0	0	1	1	1	0	1	1	1	1	0	-3.18327	0	0	-3.55512	-5.23513	-6.09124	0	-16.9831	-31.76	-9.70457	-2.86663	0	GO:0071453	M100111011110	8	0	242	60	717	19150	8.3682	GO Biological Processes	19	cellular response to oxygen levels	6.62194	817155|817780|818588|818701|818709|819248|819365|819622|820531|821357|822119|822833|823393|823752|824764|824855|826618|826884|828559|828836|829100|829151|829383|829444|829927|831173|832524|832801|834570|835537|835860|836103|836372|836614|836833|837224|837252|837428|837551|837724|837886|838066|838410|838483|838508|838540|839180|839183|839265|839666|840399|842139|842612|842923|842933|843006|843575|…	HSFA2|AT2G32210|HSPRO2|CAMBP25|TCH3|WRKY46|ERF71|AT3G04640|AT3G13310|BTS|AGC2-1|ERD5|SUS4|ZAT7|SZF1|AT3G56880|AT4G10265|NUDT7|DIC2|AT4G27280|AT4G29780|XTH18|AT4G32480|AT4G33070|AT4G37710|PBS3|DMR6|CNI1|CYP707A3|PBP1|TCH4|RHL41|SRO5|PROPEP3|AT5G66985|AT1G07135|AT1G07400|SRC2|AT1G10140|AT1G02360|RAV1|AT1G15010|NUDT4|AT1G19020|FMO1|AT1G19530|AT1G26380|AT1G26410|ATAF1|STZ|PHI-1|AT1G57630|PP2-A11|AT1G…	-28.4492	-31.76	1.03414	17.3583	0	1	0	0	-32.0878	6.70506
1	0	0	1	1	1	0	1	1	1	1	0	-2.73833	0	0	-3.32781	-4.76172	-5.72177	0	-16.0896	-30.4293	-8.83293	-2.42656	0	GO:0001666	M100111011110	8	0	264	61	717	19150	8.50767	GO Biological Processes	19	response to hypoxia	6.17128	817155|817780|818588|818701|818709|819248|819365|819622|820531|821357|822119|822833|823393|823752|824408|824764|824855|826618|826884|828559|828836|829100|829151|829383|829444|829927|831173|832524|832801|834570|835537|835860|836103|836372|836614|836833|837224|837252|837428|837551|837724|837886|838066|838410|838483|838508|838540|839180|839183|839265|839666|840399|842139|842612|842923|842933|843006|…	HSFA2|AT2G32210|HSPRO2|CAMBP25|TCH3|WRKY46|ERF71|AT3G04640|AT3G13310|BTS|AGC2-1|ERD5|SUS4|ZAT7|PAD4|SZF1|AT3G56880|AT4G10265|NUDT7|DIC2|AT4G27280|AT4G29780|XTH18|AT4G32480|AT4G33070|AT4G37710|PBS3|DMR6|CNI1|CYP707A3|PBP1|TCH4|RHL41|SRO5|PROPEP3|AT5G66985|AT1G07135|AT1G07400|SRC2|AT1G10140|AT1G02360|RAV1|AT1G15010|NUDT4|AT1G19020|FMO1|AT1G19530|AT1G26380|AT1G26410|ATAF1|STZ|PHI-1|AT1G57630|PP2-A11…	-27.2434	-30.4293	1.04193	16.6865	0	1	0	0	-32.0878	6.70506
1	0	0	1	1	1	0	1	1	1	1	0	-2.64607	0	0	-3.2793	-4.66159	-5.64283	0	-15.7463	-29.9413	-8.6486	-2.33588	0	GO:0036293	M100111011110	8	0	269	61	717	19150	8.50767	GO Biological Processes	19	response to decreased oxygen levels	6.05658	817155|817780|818588|818701|818709|819248|819365|819622|820531|821357|822119|822833|823393|823752|824408|824764|824855|826618|826884|828559|828836|829100|829151|829383|829444|829927|831173|832524|832801|834570|835537|835860|836103|836372|836614|836833|837224|837252|837428|837551|837724|837886|838066|838410|838483|838508|838540|839180|839183|839265|839666|840399|842139|842612|842923|842933|843006|…	HSFA2|AT2G32210|HSPRO2|CAMBP25|TCH3|WRKY46|ERF71|AT3G04640|AT3G13310|BTS|AGC2-1|ERD5|SUS4|ZAT7|PAD4|SZF1|AT3G56880|AT4G10265|NUDT7|DIC2|AT4G27280|AT4G29780|XTH18|AT4G32480|AT4G33070|AT4G37710|PBS3|DMR6|CNI1|CYP707A3|PBP1|TCH4|RHL41|SRO5|PROPEP3|AT5G66985|AT1G07135|AT1G07400|SRC2|AT1G10140|AT1G02360|RAV1|AT1G15010|NUDT4|AT1G19020|FMO1|AT1G19530|AT1G26380|AT1G26410|ATAF1|STZ|PHI-1|AT1G57630|PP2-A11…	-26.8524	-29.9413	1.04193	16.4723	0	1	0	0	-32.0878	6.70506
1	0	0	1	1	1	0	1	1	1	1	0	-2.62798	0	0	-3.26972	-4.64187	-5.62725	0	-15.6787	-29.8452	-8.6123	-2.31812	0	GO:0070482	M100111011110	8	0	270	61	717	19150	8.50767	GO Biological Processes	19	response to oxygen levels	6.03414	817155|817780|818588|818701|818709|819248|819365|819622|820531|821357|822119|822833|823393|823752|824408|824764|824855|826618|826884|828559|828836|829100|829151|829383|829444|829927|831173|832524|832801|834570|835537|835860|836103|836372|836614|836833|837224|837252|837428|837551|837724|837886|838066|838410|838483|838508|838540|839180|839183|839265|839666|840399|842139|842612|842923|842933|843006|…	HSFA2|AT2G32210|HSPRO2|CAMBP25|TCH3|WRKY46|ERF71|AT3G04640|AT3G13310|BTS|AGC2-1|ERD5|SUS4|ZAT7|PAD4|SZF1|AT3G56880|AT4G10265|NUDT7|DIC2|AT4G27280|AT4G29780|XTH18|AT4G32480|AT4G33070|AT4G37710|PBS3|DMR6|CNI1|CYP707A3|PBP1|TCH4|RHL41|SRO5|PROPEP3|AT5G66985|AT1G07135|AT1G07400|SRC2|AT1G10140|AT1G02360|RAV1|AT1G15010|NUDT4|AT1G19020|FMO1|AT1G19530|AT1G26380|AT1G26410|ATAF1|STZ|PHI-1|AT1G57630|PP2-A11…	-26.8354	-29.8452	1.04193	16.4301	0	1	0	0	-32.0878	6.70506
1	1	0	0	1	0	1	1	1	1	1	1	-9.93352	-6.46594	0	0	-12.2776	0	-2.40777	-10.8672	-11.4771	-3.92526	-15.04	-3.50756	GO:0019748	M110010111111	9	0	370	100	1575	19150	6.34921	GO Biological Processes	19	secondary metabolic process	3.28614	814822|816765|817462|817493|817495|817496|817497|817498|817571|817628|817869|818312|818386|818429|818630|818746|819019|819052|819053|819055|819290|820078|820083|820316|820564|820888|822293|822298|823579|823580|824408|824723|824837|825182|825184|826571|827000|827046|827931|828387|829521|829637|829895|829897|829955|830096|830312|830416|830421|830663|831174|831202|831241|831586|831877|832145|832383|…	GSTF3|CYP79B3|LAC2|GSTU6|GSTU4|GSTU3|GSTU2|GSTU1|LAC3|CYP71A13|NSP2|ABCG2|IRX12|WRKY33|LAC5|AT2G41480|AT2G44130|BGLU15|BGLU28|BGLU17|NST1|LAC7|GSTU8|GPAT5|AT3G13610|NSP4|FUS3|PAD3|FAR4|FAR5|PAD4|AT3G55580|FAR6|BGLU27|DIN2|TT8|PRR2|AT4G14090|GSTF2|LDOX|CER4|LAP5|CYP81F4|CYP91A2|ELI3-2|WRKY13|CYP84A4|PRX52|LAC12|MYB76|Rap2.6L|ABCG6|TT4|GSTF12|LAC8|BCB|CYP86B1|BGLU31|RWP1|NSP5|ATSDI1|CBF4|CYP86A1|LA…	-22.956	-26.7439	0.614434	13.293	0	2	1	1	-26.7439	4.71461
1	0	0	1	1	0	0	1	1	1	1	0	-5.54338	0	0	-3.09695	-7.52983	0	0	-12.3155	-10.9301	-3.5835	-6.1664	0	GO:0009636	M100110011110	7	0	209	62	1575	19150	3.93651	GO Biological Processes	19	response to toxic substance	3.6069	814822|816041|817155|817493|817495|817496|817497|817498|818247|818354|818746|818959|820083|820264|820564|821935|822547|823555|823768|824119|824120|827931|828481|828613|830443|831076|831586|831611|831720|832290|832476|832537|832538|833755|833957|834678|836011|836533|836884|837075|837252|837576|838212|838288|838289|838544|838850|838907|839295|839479|839488|839515|841082|841409|842120|842650|843328|…	GSTF3|UGT73B4|HSFA2|GSTU6|GSTU4|GSTU3|GSTU2|GSTU1|UGT73C1|ChlAKR|AT2G41480|CHI|GSTU8|AT3G10930|AT3G13610|ALF5|NAC3|NIT2|HSP17.4|LSU3|LSU1|GSTF2|WRKY53|FSD1|AT5G05600|HSP17.6A|GSTF12|HIPP21|FER1|NIT4|WRKY30|LSU4|LSU2|TCH2|NAC6|WRKY8|CRCK1|AT5G64120|BT4|UGT74E2|AT1G07400|ERD9|MC8|GSTU24|GSTU25|DHAR1|AT1G22440|HIPP22|GSTF7|GSTF5|AO4|GSTF6|TRX5|GSTF14|PAP1|HMA5|GSTU12|GSTU11|KTI1|GSTU10|ADH1|AT5G05300	-16.4195	-18.977	0.489998	11.3439	0	2	0	0	-26.7439	4.71461
1	0	0	0	1	0	0	1	1	0	1	0	-4.41825	0	0	0	-5.81994	0	0	-9.7193	-5.98339	0	-7.18648	0	GO:0098754	M100010011010	5	0	101	34	1575	19150	2.15873	GO Biological Processes	19	detoxification	4.09304	814822|817493|817495|817496|817497|817498|818746|820083|823555|824119|824120|827931|828613|831586|831611|832290|832537|832538|836533|837576|838288|838289|838850|838907|839295|839479|839515|841409|842120|842650|843328|843329|843799|844047	GSTF3|GSTU6|GSTU4|GSTU3|GSTU2|GSTU1|AT2G41480|GSTU8|NIT2|LSU3|LSU1|GSTF2|FSD1|GSTF12|HIPP21|NIT4|LSU4|LSU2|AT5G64120|ERD9|GSTU24|GSTU25|AT1G22440|HIPP22|GSTF7|GSTF5|GSTF6|GSTF14|PAP1|HMA5|GSTU12|GSTU11|GSTU10|ADH1	-10.2495	-12.4577	0.366201	9.32987	0	2	0	0	-26.7439	4.71461
1	0	0	1	1	0	0	1	1	0	1	0	-2.55526	0	0	-2.21412	-4.49185	0	0	-3.99452	-7.34889	0	-4.74982	0	GO:0009404	M100110011010	6	0	71	25	1575	19150	1.5873	GO Biological Processes	19	toxin metabolic process	4.28124	814822|816765|817493|817495|817496|817497|817498|817628|818429|820083|822298|824408|827931|831586|836888|837576|838288|838289|839295|839479|839515|841409|843328|843329|843799	GSTF3|CYP79B3|GSTU6|GSTU4|GSTU3|GSTU2|GSTU1|CYP71A13|WRKY33|GSTU8|PAD3|PAD4|GSTF2|GSTF12|APK4|ERD9|GSTU24|GSTU25|GSTF7|GSTF5|GSTF6|GSTF14|GSTU12|GSTU11|GSTU10	-7.72864	-9.81763	0.314931	8.29193	0	2	0	0	-26.7439	4.71461
1	0	0	1	1	0	0	1	1	0	1	0	-2.89549	0	0	-2.66987	-4.6755	0	0	-4.90504	-4.95372	0	-4.79427	0	GO:0009407	M100110011010	6	0	49	19	1575	19150	1.20635	GO Biological Processes	19	toxin catabolic process	4.71461	814822|817493|817495|817496|817497|817498|820083|827931|831586|837576|838288|838289|839295|839479|839515|841409|843328|843329|843799	GSTF3|GSTU6|GSTU4|GSTU3|GSTU2|GSTU1|GSTU8|GSTF2|GSTF12|ERD9|GSTU24|GSTU25|GSTF7|GSTF5|GSTF6|GSTF14|GSTU12|GSTU11|GSTU10	-6.47017	-8.42592	0.275081	7.79379	0	2	0	0	-26.7439	4.71461
1	0	0	1	1	0	0	1	1	0	1	0	-2.64481	0	0	-2.54891	-4.39368	0	0	-5.24943	-5.38382	0	-4.40662	0	GO:0006749	M100110011010	6	0	54	20	1575	19150	1.26984	GO Biological Processes	19	glutathione metabolic process	4.50323	814822|817493|817495|817496|817497|817498|820083|827931|831586|832691|837576|838288|838289|839295|839479|839515|841409|843328|843329|843799	GSTF3|GSTU6|GSTU4|GSTU3|GSTU2|GSTU1|GSTU8|GSTF2|GSTF12|AT5G26220|ERD9|GSTU24|GSTU25|GSTF7|GSTF5|GSTF6|GSTF14|GSTU12|GSTU11|GSTU10	-6.47017	-8.42562	0.282137	7.71721	0	2	0	0	-26.7439	4.71461
1	0	0	0	1	0	0	1	1	0	1	0	-4.05189	0	0	0	-4.46633	0	0	-3.12045	-4.48568	0	-4.9204	0	GO:0006790	M100010011010	5	0	374	62	1575	19150	3.93651	GO Biological Processes	19	sulfur compound metabolic process	2.01562	814822|816765|817180|817493|817495|817496|817497|817498|817628|817869|818429|819052|819053|819055|819562|820083|820888|821845|822298|823579|823580|824408|824837|825182|825184|827931|829452|829521|829895|829897|830663|830788|831174|831586|832525|832691|834871|834943|835274|836521|836888|837576|838288|838289|838438|838708|839295|839479|839488|839515|841409|841670|842551|842596|842774|842900|842945|…	GSTF3|CYP79B3|ARD3|GSTU6|GSTU4|GSTU3|GSTU2|GSTU1|CYP71A13|NSP2|WRKY33|BGLU15|BGLU28|BGLU17|NAC047|GSTU8|NSP4|HMT3|PAD3|FAR4|FAR5|PAD4|FAR6|BGLU27|DIN2|GSTF2|AT4G33150|CER4|CYP81F4|CYP91A2|MYB76|AT5G09290|Rap2.6L|GSTF12|BGLU31|AT5G26220|NSP5|ATSDI1|CBF4|SAL2|APK4|ERD9|GSTU24|GSTU25|MYB51|IGMT2|GSTF7|GSTF5|AO4|GSTF6|GSTF14|BGLU18|FMO GS-OX2|ACOS5|MGL|BZO1|BGLU22|AT1G68360|GSTU12|GSTU11|GSTU10|IGMT5	-5.21414	-7.09901	0.489998	5.93787	0	2	0	0	-26.7439	4.71461
0	0	0	0	1	0	0	1	1	0	1	0	0	0	0	0	-2.91674	0	0	-2.88977	-3.15364	0	-3.0035	0	ath00480	M000010011010	4	0	93	22	1575	19150	1.39683	KEGG Pathway	24	Glutathione metabolism	2.87626	814822|817493|817495|817496|817497|817498|820083|827931|829215|829316|831586|831800|837576|838288|838289|839295|839479|839515|841409|843328|843329|843799	GSTF3|GSTU6|GSTU4|GSTU3|GSTU2|GSTU1|GSTU8|GSTF2|AT4G30910|GPX7|GSTF12|GSTL1|ERD9|GSTU24|GSTU25|GSTF7|GSTF5|GSTF6|GSTF14|GSTU12|GSTU11|GSTU10	-3.64962	-5.32363	0.295717	5.42966	0	2	0	0	-26.7439	4.71461
0	0	0	1	1	0	0	1	1	0	1	0	0	0	0	-2.46741	-2.33104	0	0	-2.03735	-2.8031	0	-2.65019	0	GO:0006575	M000110011010	5	0	118	23	1575	19150	1.46032	GO Biological Processes	19	cellular modified amino acid metabolic process	2.36992	814822|817493|817495|817496|817497|817498|820083|821845|827024|827931|829735|831586|832691|837576|838288|838289|839295|839479|839515|841409|843328|843329|843799	GSTF3|GSTU6|GSTU4|GSTU3|GSTU2|GSTU1|GSTU8|HMT3|EDA36|GSTF2|AT4G35810|GSTF12|AT5G26220|ERD9|GSTU24|GSTU25|GSTF7|GSTF5|GSTF6|GSTF14|GSTU12|GSTU11|GSTU10	-2.56055	-4.09083	0.302266	4.46848	0	2	0	0	-26.7439	4.71461
1	1	0	0	1	0	1	1	1	1	1	0	-5.29753	-4.66192	0	0	-5.35008	0	-3.97627	-21.5196	-17.7419	-8.9014	-11.6349	0	GO:0006979	M110010111110	8	0	449	110	1575	19150	6.98413	GO Biological Processes	19	response to oxidative stress	2.97875	816328|816478|817155|818105|818289|818419|818420|818566|818588|818746|819032|819331|820264|820564|821135|821225|822462|822488|822547|822833|823067|823768|824072|824073|825154|825820|826447|826448|826718|826731|826884|827322|828186|828271|828272|828413|828414|828418|828481|828613|829140|829316|829479|829795|829907|829908|830416|830561|830562|831076|831241|831263|831559|831720|831765|832109|832110|…	AT2G18150|ACO1|HSFA2|AT2G35380|AT2G37130|AT2G38380|AT2G38390|P5CS1|HSPRO2|AT2G41480|AT2G44240|GolS1|AT3G10930|AT3G13610|DOX1|AT3G02840|GATL10|AT3G28580|NAC3|ERD5|AT3G32980|HSP17.4|PRXCA|PRXCB|AT3G59845|MSRB5|Prx37|AT4G08780|AT4G11170|AT4G11290|NUDT7|AT4G16270|STS|MSRB7|MSRB8|CRK6|CRK7|CRK11|WRKY53|FSD1|AT4G30170|GPX7|AT4G33420|AT4G36430|AT4G37520|AT4G37530|PRX52|PA2|AT5G06730|HSP17.6A|TT4|AT5G141…	-22.0695	-25.4537	0.642236	12.7013	0	3	1	1	-25.4537	4.88992
1	1	0	0	0	0	1	1	1	1	1	1	-4.84612	-6.84461	0	0	0	0	-5.23422	-11.1985	-10.8602	-8.13854	-13.687	-7.99602	GO:0042737	M110000111111	8	0	248	72	1575	19150	4.57143	GO Biological Processes	19	drug catabolic process	3.52995	816328|817184|818105|818289|818419|818420|818746|818785|818907|818959|818960|818961|818963|818964|819130|819318|819368|819988|820429|821142|822361|823067|823402|823908|824072|824073|824918|826447|826448|826642|826731|826936|827322|827725|828064|828131|829140|829452|829479|829795|829907|829908|830379|830416|830561|830562|831263|832110|832111|832209|832474|833954|834223|834800|835653|835666|835952|…	AT2G18150|AT2G26440|AT2G35380|AT2G37130|AT2G38380|AT2G38390|AT2G41480|PGAZAT|ATPMEPCRD|CHI|AT2G43580|AT2G43590|AT2G43610|AT2G43620|AT2G45220|VGD1|AT2G47550|QRT2|HCHIB|AT3G01270|AT3G27400|AT3G32980|AT3G43270|AT3G47540|PRXCA|PRXCB|ADPG1|Prx37|AT4G08780|AT4G10500|AT4G11290|AT4G13210|AT4G16270|ChiC|ATPMEPCRB|AT4G01700|AT4G30170|AT4G33150|AT4G33420|AT4G36430|AT4G37520|AT4G37530|AT5G04970|PRX52|PA2|AT5…	-18.5055	-21.3392	0.52629	12.0047	0	3	0	0	-25.4537	4.88992
1	1	0	0	1	0	1	1	1	1	1	1	-6.26266	-5.95439	0	0	-3.92541	0	-3.54732	-13.8865	-11.8288	-9.95774	-18.9093	-6.41205	ath00940	M110010111111	9	0	160	56	1575	19150	3.55556	KEGG Pathway	24	Phenylpropanoid biosynthesis	4.25556	816328|818105|818289|818419|818420|818746|819052|819053|819055|820564|823067|823858|824072|824073|825182|825184|826447|826448|826731|827322|828896|829140|829479|829795|829907|829908|829955|830312|830416|830561|830562|831263|832110|832111|832219|832525|832700|833954|834223|835952|835953|836531|836532|836533|836771|836802|837028|839435|841062|842478|842479|842596|842945|843126|843218|844421	AT2G18150|AT2G35380|AT2G37130|AT2G38380|AT2G38390|AT2G41480|BGLU15|BGLU28|BGLU17|AT3G13610|AT3G32980|AT3G47050|PRXCA|PRXCB|BGLU27|DIN2|Prx37|AT4G08780|AT4G11290|AT4G16270|BGLU10|AT4G30170|AT4G33420|AT4G36430|AT4G37520|AT4G37530|ELI3-2|CYP84A4|PRX52|PA2|AT5G06730|AT5G14130|AT5G19880|AT5G19890|AT5G20940|BGLU31|UGT72E3|AT5G39580|PER64|AT5G58390|AT5G58400|AT5G64100|AT5G64110|AT5G64120|AT5G66390|UGT72…	-18.2319	-21.0198	0.466608	12.3791	0	3	0	0	-25.4537	4.88992
1	1	0	0	0	0	1	1	1	1	1	1	-3.66319	-5.10639	0	0	0	0	-4.14401	-13.6502	-10.4958	-10.1662	-13.6995	-5.83852	GO:0017001	M110000111111	8	0	104	40	1575	19150	2.53968	GO Biological Processes	19	antibiotic catabolic process	4.67643	816328|818105|818289|818419|818420|818746|823067|824072|824073|826447|826448|826642|826731|827322|829140|829479|829795|829907|829908|830416|830561|830562|831263|832110|832111|833954|834223|835952|835953|836531|836532|836533|836771|837028|838850|841062|842368|842909|843218|844047	AT2G18150|AT2G35380|AT2G37130|AT2G38380|AT2G38390|AT2G41480|AT3G32980|PRXCA|PRXCB|Prx37|AT4G08780|AT4G10500|AT4G11290|AT4G16270|AT4G30170|AT4G33420|AT4G36430|AT4G37520|AT4G37530|PRX52|PA2|AT5G06730|AT5G14130|AT5G19880|AT5G19890|AT5G39580|PER64|AT5G58390|AT5G58400|AT5G64100|AT5G64110|AT5G64120|AT5G66390|RCI3|AT1G22440|AT1G44970|AT1G60740|TPX2|AT1G68850|ADH1	-14.4387	-16.8649	0.396427	11.254	0	3	0	0	-25.4537	4.88992
1	1	0	0	0	0	1	1	1	1	1	1	-3.79163	-4.72111	0	0	0	0	-3.81088	-14.0633	-8.73128	-8.46849	-13.3769	-5.30039	GO:0042743	M110000111111	8	0	116	42	1575	19150	2.66667	GO Biological Processes	19	hydrogen peroxide metabolic process	4.4023	816328|818105|818289|818419|818420|818746|823067|824072|824073|824408|826447|826448|826731|827322|827563|827834|828444|829140|829479|829795|829907|829908|830416|830561|830562|831263|832110|832111|833954|834223|835952|835953|836531|836532|836533|836686|836771|837028|841062|842368|842909|843218	AT2G18150|AT2G35380|AT2G37130|AT2G38380|AT2G38390|AT2G41480|AT3G32980|PRXCA|PRXCB|PAD4|Prx37|AT4G08780|AT4G11290|AT4G16270|GOX3|AT4G20860|AIRP1|AT4G30170|AT4G33420|AT4G36430|AT4G37520|AT4G37530|PRX52|PA2|AT5G06730|AT5G14130|AT5G19880|AT5G19890|AT5G39580|PER64|AT5G58390|AT5G58400|AT5G64100|AT5G64110|AT5G64120|AT5G65600|AT5G66390|RCI3|AT1G44970|AT1G60740|TPX2|AT1G68850	-14.1545	-16.5445	0.405952	11.0028	0	3	0	0	-25.4537	4.88992
1	1	0	0	0	0	1	1	1	1	1	1	-3.54025	-5.54843	0	0	0	0	-4.52702	-13.2693	-9.82596	-10.181	-13.1391	-6.46219	GO:0042744	M110000111111	8	0	92	37	1575	19150	2.34921	GO Biological Processes	19	hydrogen peroxide catabolic process	4.88992	816328|818105|818289|818419|818420|818746|823067|824072|824073|826447|826448|826731|827322|829140|829479|829795|829907|829908|830416|830561|830562|831263|832110|832111|833954|834223|835952|835953|836531|836532|836533|836771|837028|841062|842368|842909|843218	AT2G18150|AT2G35380|AT2G37130|AT2G38380|AT2G38390|AT2G41480|AT3G32980|PRXCA|PRXCB|Prx37|AT4G08780|AT4G11290|AT4G16270|AT4G30170|AT4G33420|AT4G36430|AT4G37520|AT4G37530|PRX52|PA2|AT5G06730|AT5G14130|AT5G19880|AT5G19890|AT5G39580|PER64|AT5G58390|AT5G58400|AT5G64100|AT5G64110|AT5G64120|AT5G66390|RCI3|AT1G44970|AT1G60740|TPX2|AT1G68850	-14.0501	-16.4067	0.381644	11.196	0	3	0	0	-25.4537	4.88992
1	1	0	0	0	0	1	1	1	1	1	1	-5.23528	-4.52553	0	0	0	0	-3.72181	-11.842	-6.88744	-6.57937	-10.4156	-3.71677	GO:0072593	M110000111111	8	0	186	51	1575	19150	3.2381	GO Biological Processes	19	reactive oxygen species metabolic process	3.33385	815055|816328|817901|818105|818289|818419|818420|818746|823067|824072|824073|824408|826447|826448|826731|826838|827322|827563|827834|828444|828613|829140|829479|829795|829907|829908|830416|830561|830562|831263|831615|832110|832111|833755|833954|834223|835952|835953|836372|836531|836532|836533|836686|836771|837028|841062|842120|842368|842909|842958|843218	LHCB2.2|AT2G18150|RD20|AT2G35380|AT2G37130|AT2G38380|AT2G38390|AT2G41480|AT3G32980|PRXCA|PRXCB|PAD4|Prx37|AT4G08780|AT4G11290|AT4G12290|AT4G16270|GOX3|AT4G20860|AIRP1|FSD1|AT4G30170|AT4G33420|AT4G36430|AT4G37520|AT4G37530|PRX52|PA2|AT5G06730|AT5G14130|RGL3|AT5G19880|AT5G19890|TCH2|AT5G39580|PER64|AT5G58390|AT5G58400|SRO5|AT5G64100|AT5G64110|AT5G64120|AT5G65600|AT5G66390|RCI3|AT1G44970|PAP1|AT1G60…	-11.8777	-14.1743	0.446022	9.57479	0	3	0	0	-25.4537	4.88992
1	1	0	0	0	0	1	1	1	1	1	1	-3.40084	-4.4078	0	0	0	0	-4.31318	-12.9276	-8.73901	-7.82826	-10.7099	-4.86689	GO:0051187	M110000111111	8	0	127	40	1575	19150	2.53968	GO Biological Processes	19	cofactor catabolic process	3.82952	816328|818105|818289|818419|818420|818746|819561|823067|824072|824073|826447|826448|826731|826798|827322|829140|829479|829795|829907|829908|830416|830561|830562|831263|832110|832111|832691|833954|834223|835952|835953|836531|836532|836533|836771|837028|841062|842368|842909|843218	AT2G18150|AT2G35380|AT2G37130|AT2G38380|AT2G38390|AT2G41480|NAC046|AT3G32980|PRXCA|PRXCB|Prx37|AT4G08780|AT4G11290|AT4G11910|AT4G16270|AT4G30170|AT4G33420|AT4G36430|AT4G37520|AT4G37530|PRX52|PA2|AT5G06730|AT5G14130|AT5G19880|AT5G19890|AT5G26220|AT5G39580|PER64|AT5G58390|AT5G58400|AT5G64100|AT5G64110|AT5G64120|AT5G66390|RCI3|AT1G44970|AT1G60740|TPX2|AT1G68850	-11.151	-13.4338	0.396427	9.57725	0	3	0	0	-25.4537	4.88992
1	1	0	0	0	0	0	1	1	1	1	1	-2.96548	-2.48592	0	0	0	0	0	-11.4471	-6.69232	-6.18854	-9.21189	-2.31856	GO:0016999	M110000011111	7	0	233	55	1575	19150	3.49206	GO Biological Processes	19	antibiotic metabolic process	2.87009	816328|816888|816894|818105|818289|818419|818420|818701|818746|823067|824072|824073|824408|826447|826448|826642|826731|827322|827563|827834|828444|829140|829479|829795|829869|829907|829908|830058|830416|830561|830562|830894|831173|831263|832110|832111|832750|833954|834223|835952|835953|836531|836532|836533|836686|836771|837028|838850|841062|842368|842909|843218|843716|843810|844047	AT2G18150|MES7|MES1|AT2G35380|AT2G37130|AT2G38380|AT2G38390|CAMBP25|AT2G41480|AT3G32980|PRXCA|PRXCB|PAD4|Prx37|AT4G08780|AT4G10500|AT4G11290|AT4G16270|GOX3|AT4G20860|AIRP1|AT4G30170|AT4G33420|AT4G36430|MES9|AT4G37520|AT4G37530|EDS5|PRX52|PA2|AT5G06730|MES5|PBS3|AT5G14130|AT5G19880|AT5G19890|CBP60G|AT5G39580|PER64|AT5G58390|AT5G58400|AT5G64100|AT5G64110|AT5G64120|AT5G65600|AT5G66390|RCI3|AT1G22440…	-10.0795	-12.2654	0.462575	8.59764	0	3	0	0	-25.4537	4.88992
1	1	0	0	0	0	1	1	1	1	1	0	-2.29624	-3.80228	0	0	0	0	-2.1352	-4.15713	-4.69797	-4.91813	-6.13962	0	GO:0017144	M110000111110	7	0	719	109	1575	19150	6.92063	GO Biological Processes	19	drug metabolic process	1.84326	816328|816888|816894|817180|817184|818105|818289|818419|818420|818566|818701|818746|818779|818785|818907|818959|818960|818961|818963|818964|819130|819318|819368|819988|820429|821142|822299|822361|822462|823067|823402|823888|823908|824072|824073|824077|824408|824918|826447|826448|826571|826642|826731|826936|827024|827322|827563|827725|827834|827905|828064|828131|828387|828444|829140|829452|829479|…	AT2G18150|MES7|MES1|ARD3|AT2G26440|AT2G35380|AT2G37130|AT2G38380|AT2G38390|P5CS1|CAMBP25|AT2G41480|AT2G41800|PGAZAT|ATPMEPCRD|CHI|AT2G43580|AT2G43590|AT2G43610|AT2G43620|AT2G45220|VGD1|AT2G47550|QRT2|HCHIB|AT3G01270|PES2|AT3G27400|GATL10|AT3G32980|AT3G43270|ASN1|AT3G47540|PRXCA|PRXCB|AT3G49160|PAD4|ADPG1|Prx37|AT4G08780|TT8|AT4G10500|AT4G11290|AT4G13210|EDA36|AT4G16270|GOX3|ChiC|AT4G20860|RGXT2|A…	-7.55689	-9.61245	0.639528	6.89947	0	3	0	0	-25.4537	4.88992
1	0	0	0	0	0	0	1	1	1	1	0	-2.25013	0	0	0	0	0	0	-5.69655	-4.31853	-3.05087	-5.53944	0	GO:0051186	M100000011110	5	0	606	88	1575	19150	5.5873	GO Biological Processes	19	cofactor metabolic process	1.76562	814822|816328|816499|817493|817495|817496|817497|817498|818105|818289|818419|818420|818746|819288|819389|819561|820083|821855|823067|823579|823580|824072|824073|824077|824408|824837|826447|826448|826731|826798|827024|827119|827322|827563|827834|827931|828444|828721|828732|829140|829452|829479|829521|829795|829907|829908|830416|830561|830562|831263|831586|832110|832111|832387|832513|832691|833792|…	GSTF3|AT2G18150|MIOX2|GSTU6|GSTU4|GSTU3|GSTU2|GSTU1|AT2G35380|AT2G37130|AT2G38380|AT2G38390|AT2G41480|GulLO2|TSPO|NAC046|GSTU8|ELIP1|AT3G32980|FAR4|FAR5|PRXCA|PRXCB|AT3G49160|PAD4|FAR6|Prx37|AT4G08780|AT4G11290|AT4G11910|EDA36|ELIP2|AT4G16270|GOX3|AT4G20860|GSTF2|AIRP1|CGA1|MIOX4|AT4G30170|AT4G33150|AT4G33420|CER4|AT4G36430|AT4G37520|AT4G37530|PRX52|PA2|AT5G06730|AT5G14130|GSTF12|AT5G19880|AT5G19…	-5.1247	-6.98838	0.57873	5.73345	0	3	0	0	-25.4537	4.88992
1	0	0	1	1	0	0	1	1	1	1	0	-2.70439	0	0	-3.70878	-6.48915	0	0	-15.2434	-17.0653	-6.69664	-6.48293	0	GO:0042493	M100110011110	7	0	477	114	1575	19150	7.2381	GO Biological Processes	19	response to drug	2.90586	814888|814985|815864|815945|815949|816209|816286|816478|817155|817420|817901|817923|818025|818064|818199|818429|818536|818588|819248|820264|820564|820661|821135|821225|821667|821904|822488|822547|823620|823768|824168|824212|824257|824307|824308|824408|824528|826642|826718|826884|827464|827641|827860|828271|828481|828559|828613|828927|829308|829431|829591|830058|830062|830806|830902|831076|831156|…	UPS1|NUDT6|ALD1|PRB1|PR1|NAC036|BZIP27|ACO1|HSFA2|AT2G28710|RD20|LYK5|JAZ7|ATL9|ABI5|WRKY33|UMAMIT14|HSPRO2|WRKY46|AT3G10930|AT3G13610|AT3G14395|DOX1|AT3G02840|BBX32|MYB15|AT3G28580|NAC3|FAMT|HSP17.4|MYB77|HR4|BCS1|AT3G51440|AT3G51450|PAD4|AT3G53600|AT4G10500|AT4G11170|NUDT7|ERF-1|NLM1|AAT1|MSRB7|WRKY53|DIC2|FSD1|MYB41|WRKY18|GAMMA-VPE|RRTF1|EDS5|BZS1|DIC3|RING1|HSP17.6A|SAG29|JAZ10|PBS3|Rap2.6L|…	-22.0695	-25.3803	0.652915	12.6185	0	4	1	1	-25.3803	3.73551
1	0	1	1	1	0	0	1	1	1	1	0	-4.15985	0	-3.55305	-3.40777	-4.92747	0	0	-12.6131	-13.1199	-5.50566	-5.53214	0	GO:0046677	M101110011110	8	0	256	75	1575	19150	4.7619	GO Biological Processes	19	response to antibiotic	3.56213	814985|815864|815945|817155|817901|818588|819248|820264|820564|820661|821135|821225|822547|823620|823768|824212|824257|824307|824308|824408|826642|826718|826884|828481|828613|829308|829431|830058|831076|831156|831162|831173|831174|831615|831720|831826|831863|832320|832476|832524|833667|833755|833957|834101|834244|834469|834646|834678|836011|836686|836865|836884|837058|837075|837252|838107|838122|…	NUDT6|ALD1|PRB1|HSFA2|RD20|HSPRO2|WRKY46|AT3G10930|AT3G13610|AT3G14395|DOX1|AT3G02840|NAC3|FAMT|HSP17.4|HR4|BCS1|AT3G51440|AT3G51450|PAD4|AT4G10500|AT4G11170|NUDT7|WRKY53|FSD1|WRKY18|GAMMA-VPE|EDS5|HSP17.6A|SAG29|JAZ10|PBS3|Rap2.6L|RGL3|FER1|WRKY62|AT5G03350|WRKY38|WRKY30|DMR6|NHL25|TCH2|NAC6|GLIP1|CML37|PDF1.2|PTR3|WRKY8|CRCK1|AT5G65600|MYBR1|BT4|UGT75B1|UGT74E2|AT1G07400|GLYI4|ABCG40|MC8|DHAR1|…	-19.2992	-22.4736	0.536606	12.3545	0	4	0	0	-25.3803	3.73551
1	0	1	1	1	0	0	1	1	1	1	0	-2.78006	0	-2.32906	-2.74762	-3.16348	0	0	-9.79	-11.4122	-5.39295	-7.5026	0	GO:0009751	M101110011110	8	0	166	51	1575	19150	3.2381	GO Biological Processes	19	response to salicylic acid	3.73551	814985|815864|815945|817901|818588|819248|820661|821135|823620|824212|824257|824307|824308|824408|826642|828481|829308|829431|830058|831156|831162|831173|831174|831615|831826|831863|832320|832476|832524|833667|834101|834469|834646|836686|836865|836884|837058|838107|838122|838544|838793|839748|841047|842851|842863|842988|843558|843660|844028|844307|844423	NUDT6|ALD1|PRB1|RD20|HSPRO2|WRKY46|AT3G14395|DOX1|FAMT|HR4|BCS1|AT3G51440|AT3G51450|PAD4|AT4G10500|WRKY53|WRKY18|GAMMA-VPE|EDS5|SAG29|JAZ10|PBS3|Rap2.6L|RGL3|WRKY62|AT5G03350|WRKY38|WRKY30|DMR6|NHL25|GLIP1|PDF1.2|PTR3|AT5G65600|MYBR1|BT4|UGT75B1|GLYI4|ABCG40|DHAR1|DREB26|GRX480|AT1G44830|PP2-A5|AT1G65510|PXMT1|THI2.1|KTI1|EXT4|WAKL10|WRKY40	-14.0589	-16.4319	0.446022	10.5966	0	4	0	0	-25.3803	3.73551
0	0	0	1	1	0	0	1	1	1	1	0	0	0	0	-4.47056	-2.96397	0	0	-5.08091	-11.1577	-5.21081	-5.82205	0	GO:0014070	M000110011110	6	0	308	66	1575	19150	4.19048	GO Biological Processes	19	response to organic cyclic compound	2.60544	814681|814985|815864|815945|815949|817901|818588|818722|818959|819248|820661|821135|823620|824212|824257|824307|824308|824408|824516|826473|826642|827024|828064|828481|829150|829308|829321|829431|830058|830062|831156|831162|831173|831174|831615|831826|831863|832320|832476|832524|833667|834101|834469|834646|835179|835860|836686|836865|836884|837058|838107|838122|838544|838793|839748|841047|842851|…	MLP328|NUDT6|ALD1|PRB1|PR1|RD20|HSPRO2|ORS1|CHI|WRKY46|AT3G14395|DOX1|FAMT|HR4|BCS1|AT3G51440|AT3G51450|PAD4|ABCG37|EXO|AT4G10500|EDA36|ATPMEPCRB|WRKY53|XTH24|WRKY18|BAT1|GAMMA-VPE|EDS5|BZS1|SAG29|JAZ10|PBS3|Rap2.6L|RGL3|WRKY62|AT5G03350|WRKY38|WRKY30|DMR6|NHL25|GLIP1|PDF1.2|PTR3|RHD2|TCH4|AT5G65600|MYBR1|BT4|UGT75B1|GLYI4|ABCG40|DHAR1|DREB26|GRX480|AT1G44830|PP2-A5|AT1G65510|PXMT1|THI2.1|KTI1|GA…	-10.2495	-12.463	0.504889	8.503	0	4	0	0	-25.3803	3.73551
0	0	0	1	1	0	0	1	1	0	0	0	0	0	0	-5.44856	-2.58996	0	0	-4.15424	-3.77743	0	0	0	GO:0071236	M000110011000	4	0	79	24	1575	19150	1.52381	GO Biological Processes	19	cellular response to antibiotic	3.69379	814985|815864|820564|820661|821135|824257|824408|831156|831173|831615|831826|831863|832320|833667|834678|836686|836865|837075|838107|838212|838544|839748|841047|842851	NUDT6|ALD1|AT3G13610|AT3G14395|DOX1|BCS1|PAD4|SAG29|PBS3|RGL3|WRKY62|AT5G03350|WRKY38|NHL25|WRKY8|AT5G65600|MYBR1|UGT74E2|GLYI4|MC8|DHAR1|GRX480|AT1G44830|PP2-A5	-6.06393	-7.98266	0.308667	7.18218	0	4	0	0	-25.3803	3.73551
0	0	0	1	1	0	0	1	1	0	0	0	0	0	0	-4.85456	-2.08913	0	0	-3.64908	-3.44807	0	0	0	GO:0035690	M000110011000	4	0	100	26	1575	19150	1.65079	GO Biological Processes	19	cellular response to drug	3.16127	814985|815864|816478|817923|820564|820661|821135|824257|824408|831156|831173|831615|831826|831863|832320|833667|834678|836686|836865|837075|838107|838212|838544|839748|841047|842851	NUDT6|ALD1|ACO1|LYK5|AT3G13610|AT3G14395|DOX1|BCS1|PAD4|SAG29|PBS3|RGL3|WRKY62|AT5G03350|WRKY38|NHL25|WRKY8|AT5G65600|MYBR1|UGT74E2|GLYI4|MC8|DHAR1|GRX480|AT1G44830|PP2-A5	-5.17752	-7.0464	0.321064	6.48675	0	4	0	0	-25.3803	3.73551
0	0	1	1	0	0	0	1	1	0	1	0	0	0	-2.01776	-3.37994	0	0	0	-3.59377	-3.07436	0	-2.35143	0	GO:0071446	M001100011010	5	0	67	20	1575	19150	1.26984	GO Biological Processes	19	cellular response to salicylic acid stimulus	3.62947	814985|815864|820661|821135|824257|824408|831156|831173|831615|831826|831863|832320|833667|836686|836865|838107|838544|839748|841047|842851	NUDT6|ALD1|AT3G14395|DOX1|BCS1|PAD4|SAG29|PBS3|RGL3|WRKY62|AT5G03350|WRKY38|NHL25|AT5G65600|MYBR1|GLYI4|DHAR1|GRX480|AT1G44830|PP2-A5	-4.78259	-6.62115	0.282137	6.45429	0	4	0	0	-25.3803	3.73551
0	0	0	1	0	0	0	1	1	0	0	0	0	0	0	-2.37878	0	0	0	-2.65044	-3.32612	0	0	0	GO:0009863	M000100011000	3	0	62	17	1575	19150	1.07937	GO Biological Processes	19	salicylic acid mediated signaling pathway	3.33385	814985|815864|820661|824257|824408|831173|831615|831826|832320|833667|836686|836865|838107|838544|839748|841047|842851	NUDT6|ALD1|AT3G14395|BCS1|PAD4|PBS3|RGL3|WRKY62|WRKY38|NHL25|AT5G65600|MYBR1|GLYI4|DHAR1|GRX480|AT1G44830|PP2-A5	-3.51266	-5.1639	0.260368	5.51002	0	4	0	0	-25.3803	3.73551
1	0	0	0	1	0	0	1	1	1	1	0	-18.2555	0	0	0	-10.2854	0	0	-17.4045	-5.19757	-2.83009	-10.9727	0	GO:0009753	M100010011110	6	0	200	65	1575	19150	4.12698	GO Biological Processes	19	response to jasmonic acid	3.95159	814828|815945|816955|817022|818025|818046|818403|818489|819248|820155|820661|820789|821780|821902|822401|823620|824212|824307|824308|824408|824528|824763|826571|827377|827725|827834|828387|828481|829431|830443|830592|830859|831162|831174|831241|831615|832546|832547|834133|834469|834646|835489|836518|836602|836865|836884|838107|838122|838310|838314|838501|838544|838793|839748|839893|841026|841160|…	RNS1|PRB1|TPS10|TAT3|JAZ7|AT2G34810|AT2G38240|NATA1|WRKY46|MDHAR|AT3G14395|NAC3|AT3G22160|ERF1|MYB21|FAMT|HR4|AT3G51440|AT3G51450|PAD4|AT3G53600|JRG21|TT8|TPS03|ChiC|AT4G20860|LDOX|WRKY53|GAMMA-VPE|AT5G05600|ST2A|PROPEP4|JAZ10|Rap2.6L|TT4|RGL3|VSP2|VSP1|GL3|PDF1.2|PTR3|UF3GT|RGLG3|WRKY51|MYBR1|BT4|GLYI4|ABCG40|JAZ5|LOX3|JAZ1|DHAR1|DREB26|GRX480|JAZ8|ILL6|5PTASE11|PAP1|TPS04|PP2-A5|MMP|THI2.1|SS2|…	-19.2577	-22.2675	0.501215	12.5612	0	5	1	1	-22.2675	4.92921
1	0	0	0	1	1	0	1	0	0	1	0	-9.08693	0	0	0	-4.64152	-2.17218	0	-8.19591	0	0	-4.61308	0	GO:0071395	M100011010010	5	0	110	31	1575	19150	1.96825	GO Biological Processes	19	cellular response to jasmonic acid stimulus	3.42655	814828|818025|818403|819248|820661|820789|821780|821902|822401|824408|824528|824763|826571|828481|830443|831162|831615|834133|835489|836518|836602|836865|838107|838310|838501|839748|839893|842120|842851|843558|5008022	RNS1|JAZ7|AT2G38240|WRKY46|AT3G14395|NAC3|AT3G22160|ERF1|MYB21|PAD4|AT3G53600|JRG21|TT8|WRKY53|AT5G05600|JAZ10|RGL3|GL3|UF3GT|RGLG3|WRKY51|MYBR1|GLYI4|JAZ5|JAZ1|GRX480|JAZ8|PAP1|PP2-A5|THI2.1|AT3G22275	-7.18112	-9.20565	0.350013	7.64043	0	5	0	0	-22.2675	4.92921
1	0	0	0	1	0	0	1	0	0	1	0	-8.5559	0	0	0	-4.00068	0	0	-7.77624	0	0	-4.18981	0	GO:0009867	M100010010010	4	0	106	30	1575	19150	1.90476	GO Biological Processes	19	jasmonic acid mediated signaling pathway	3.44115	814828|818025|818403|819248|820661|820789|821780|821902|822401|824408|824528|824763|826571|828481|830443|831162|831615|834133|836518|836602|836865|838107|838310|838501|839748|839893|842120|842851|843558|5008022	RNS1|JAZ7|AT2G38240|WRKY46|AT3G14395|NAC3|AT3G22160|ERF1|MYB21|PAD4|AT3G53600|JRG21|TT8|WRKY53|AT5G05600|JAZ10|RGL3|GL3|RGLG3|WRKY51|MYBR1|GLYI4|JAZ5|JAZ1|GRX480|JAZ8|PAP1|PP2-A5|THI2.1|AT3G22275	-6.9624	-8.9795	0.344432	7.54456	0	5	0	0	-22.2675	4.92921
1	0	0	0	0	0	0	1	1	0	1	0	-5.51161	0	0	0	0	0	0	-6.21416	-2.6333	0	-3.30231	0	GO:2000022	M100000011010	4	0	37	15	1575	19150	0.952381	GO Biological Processes	19	regulation of jasmonic acid mediated signaling pathway	4.92921	818025|818403|819248|821780|824408|824528|824763|828481|830443|831162|836865|838107|838310|839893|5008022	JAZ7|AT2G38240|WRKY46|AT3G22160|PAD4|AT3G53600|JRG21|WRKY53|AT5G05600|JAZ10|MYBR1|GLYI4|JAZ5|JAZ8|AT3G22275	-5.20626	-7.08573	0.24473	7.16156	0	5	0	0	-22.2675	4.92921
0	0	0	1	0	0	0	1	1	1	1	0	0	0	0	-2.26022	0	0	0	-8.4618	-21.0455	-4.68498	-6.3983	0	GO:0009617	M000100011110	5	0	514	71	717	19150	9.90237	GO Biological Processes	19	response to bacterium	3.68931	815147|815864|816913|817184|817250|817628|817828|818429|818588|819248|819326|819632|820264|820669|822298|822833|823551|823671|824212|824257|824408|824891|825143|826642|826753|826770|826859|826884|827931|828413|828414|828415|828418|828419|828422|828430|828481|830902|831173|831722|832170|832315|832320|832524|832538|832618|832801|833963|834101|834646|835012|836150|836865|837210|837365|837800|838338|…	RIPK|ALD1|TET8|AT2G26440|AT2G27080|CYP71A13|RLP23|WRKY33|HSPRO2|WRKY46|SDR3|PR4|AT3G10930|AT3G14460|PAD3|ERD5|CAF1a|AT3G45330|HR4|BCS1|PAD4|BG3|AT3G59740|AT4G10500|CRK32|OSM34|AZI1|NUDT7|GSTF2|CRK6|CRK7|CRK8|CRK11|CRK12|CRK15|CRK23|WRKY53|RING1|PBS3|LECRKA4.1|EFR|AT5G22540|WRKY38|DMR6|LSU2|AT5G25440|CNI1|AT5G39670|GLIP1|PTR3|WRKY48|AT5G60280|MYBR1|EXO70B2|CRT3|NIMIN1|AT1G17615|MYB51|FMO1|GSTF7|GS…	-18.1607	-21.0455	1.11549	12.1893	0	6	1	1	-21.0455	3.72819
0	0	0	0	0	0	0	1	1	1	1	0	0	0	0	0	0	0	0	-5.82776	-18.331	-4.80571	-3.60635	0	GO:0042742	M000000011110	4	0	437	61	717	19150	8.50767	GO Biological Processes	19	defense response to bacterium	3.72819	815147|815864|816913|817250|817628|817828|818429|818588|819248|819326|819632|820264|820669|822833|823551|823671|824408|825143|826753|826770|826859|826884|827931|828413|828414|828415|828418|828419|828422|828430|828481|831173|831722|832315|832320|832524|832538|832618|832801|833963|834101|834646|835012|836150|836865|837210|837365|837800|838338|838438|838508|839295|839515|840190|840250|841837|843208|…	RIPK|ALD1|TET8|AT2G27080|CYP71A13|RLP23|WRKY33|HSPRO2|WRKY46|SDR3|PR4|AT3G10930|AT3G14460|ERD5|CAF1a|AT3G45330|PAD4|AT3G59740|CRK32|OSM34|AZI1|NUDT7|GSTF2|CRK6|CRK7|CRK8|CRK11|CRK12|CRK15|CRK23|WRKY53|PBS3|LECRKA4.1|AT5G22540|WRKY38|DMR6|LSU2|AT5G25440|CNI1|AT5G39670|GLIP1|PTR3|WRKY48|AT5G60280|MYBR1|EXO70B2|CRT3|NIMIN1|AT1G17615|MYB51|FMO1|GSTF7|GSTF6|SBT3.3|ADR1|GLIP3|IDA|SARD1|EDS16|WRKY40|AT5…	-15.543	-18.331	1.04193	11.3783	0	6	0	0	-21.0455	3.72819
0	0	0	1	0	0	0	1	1	1	1	0	0	0	0	-2.96998	0	0	0	-8.42903	-17.2161	-3.9139	-7.43867	0	GO:0045087	M000100011110	5	0	394	92	1575	19150	5.84127	GO Biological Processes	19	innate immune response	2.83909	815864|815945|815949|816273|816381|816765|816888|816894|817334|817626|817628|817828|817923|818363|818429|818505|818588|818959|819326|819613|819632|819700|819933|820429|821135|822298|824004|824072|824073|824212|824257|824408|824565|824893|826770|826859|826860|826884|827320|827563|828342|828418|828481|828963|829869|829955|830058|830859|830943|831162|831173|831722|831863|832170|832474|832618|832750|…	ALD1|PRB1|PR1|AT2G17660|PNP-A|CYP79B3|MES7|MES1|AGO5|CYP71A12|CYP71A13|RLP23|LYK5|AT2G37870|WRKY33|MLO12|HSPRO2|CHI|SDR3|AHL19|PR4|RLP30|AT3G07450|HCHIB|DOX1|PAD3|AT3G48450|PRXCA|PRXCB|HR4|BCS1|PAD4|AT3G53980|BGL2|OSM34|AZI1|EARLI1|NUDT7|AT4G16260|GOX3|AT4G22470|CRK11|WRKY53|AT4G28460|MES9|ELI3-2|EDS5|PROPEP4|AT5G10760|JAZ10|PBS3|LECRKA4.1|AT5G03350|EFR|CHIA|AT5G25440|CBP60G|CNI1|NHL25|TCH2|AT5G3…	-17.1511	-19.793	0.59094	11.042	0	7	1	1	-19.793	5.55399
0	0	0	1	0	0	0	1	1	1	1	0	0	0	0	-2.63161	0	0	0	-8.02093	-15.9933	-3.84209	-6.85991	0	GO:0002376	M000100011110	5	0	446	98	1575	19150	6.22222	GO Biological Processes	19	immune system process	2.67165	815864|815945|815949|816273|816381|816765|816888|816894|817334|817626|817628|817828|817923|818171|818363|818429|818505|818588|818959|819326|819613|819632|819700|819933|820429|821135|822298|824004|824072|824073|824212|824257|824408|824565|824893|826770|826859|826860|826884|827320|827563|828342|828418|828481|828963|829308|829869|829955|830058|830859|830943|831162|831173|831722|831863|831903|832170|…	ALD1|PRB1|PR1|AT2G17660|PNP-A|CYP79B3|MES7|MES1|AGO5|CYP71A12|CYP71A13|RLP23|LYK5|YLS9|AT2G37870|WRKY33|MLO12|HSPRO2|CHI|SDR3|AHL19|PR4|RLP30|AT3G07450|HCHIB|DOX1|PAD3|AT3G48450|PRXCA|PRXCB|HR4|BCS1|PAD4|AT3G53980|BGL2|OSM34|AZI1|EARLI1|NUDT7|AT4G16260|GOX3|AT4G22470|CRK11|WRKY53|AT4G28460|WRKY18|MES9|ELI3-2|EDS5|PROPEP4|AT5G10760|JAZ10|PBS3|LECRKA4.1|AT5G03350|DIP2|EFR|AGO9|CHIA|AT5G25440|CBP60G…	-16.4716	-19.0554	0.608671	10.6933	0	7	0	0	-19.793	5.55399
0	0	0	1	0	0	0	1	1	1	1	0	0	0	0	-2.88698	0	0	0	-8.01184	-16.6138	-3.7123	-7.08339	0	GO:0006955	M000100011110	5	0	406	92	1575	19150	5.84127	GO Biological Processes	19	immune response	2.75518	815864|815945|815949|816273|816381|816765|816888|816894|817334|817626|817628|817828|817923|818363|818429|818505|818588|818959|819326|819613|819632|819700|819933|820429|821135|822298|824004|824072|824073|824212|824257|824408|824565|824893|826770|826859|826860|826884|827320|827563|828342|828418|828481|828963|829869|829955|830058|830859|830943|831162|831173|831722|831863|832170|832474|832618|832750|…	ALD1|PRB1|PR1|AT2G17660|PNP-A|CYP79B3|MES7|MES1|AGO5|CYP71A12|CYP71A13|RLP23|LYK5|AT2G37870|WRKY33|MLO12|HSPRO2|CHI|SDR3|AHL19|PR4|RLP30|AT3G07450|HCHIB|DOX1|PAD3|AT3G48450|PRXCA|PRXCB|HR4|BCS1|PAD4|AT3G53980|BGL2|OSM34|AZI1|EARLI1|NUDT7|AT4G16260|GOX3|AT4G22470|CRK11|WRKY53|AT4G28460|MES9|ELI3-2|EDS5|PROPEP4|AT5G10760|JAZ10|PBS3|LECRKA4.1|AT5G03350|EFR|CHIA|AT5G25440|CBP60G|CNI1|NHL25|TCH2|AT5G3…	-16.3226	-18.8553	0.59094	10.7009	0	7	0	0	-19.793	5.55399
1	0	0	1	1	0	0	1	1	1	1	0	-3.3811	0	0	-5.38492	-3.27494	0	0	-7.56919	-10.9078	-4.08707	-5.56201	0	GO:0009627	M100110011110	7	0	81	37	1575	19150	2.34921	GO Biological Processes	19	systemic acquired resistance	5.55399	815864|815949|816381|816765|816888|816894|818363|818429|818959|819632|819933|821135|822298|824408|824565|824893|826859|828342|829869|830943|831162|831173|831863|832750|834101|835358|835634|835638|835639|836686|837800|838508|841026|841604|843716|843810|843842	ALD1|PR1|PNP-A|CYP79B3|MES7|MES1|AT2G37870|WRKY33|CHI|PR4|AT3G07450|DOX1|PAD3|PAD4|AT3G53980|BGL2|AZI1|AT4G22470|MES9|AT5G10760|JAZ10|PBS3|AT5G03350|CBP60G|GLIP1|AT5G52810|AT5G55410|AT5G55450|AT5G55460|AT5G65600|NIMIN1|FMO1|ILL6|ILL5|SARD1|EDS16|PR5	-16.1605	-18.6697	0.381644	12.2952	0	7	0	0	-19.793	5.55399
0	0	0	1	0	0	0	1	1	1	1	0	0	0	0	-4.98121	0	0	0	-7.18669	-12.1155	-3.27861	-5.39284	0	GO:0009814	M000100011110	5	0	201	56	1575	19150	3.55556	GO Biological Processes	19	defense response, incompatible interaction	3.38751	815864|815945|815949|816381|816765|816888|816894|817334|818363|818429|818505|818588|818959|819632|819933|820429|821135|822298|824408|824565|824893|826770|826859|827320|828342|828418|828481|829869|830943|831162|831173|831863|832618|832750|832801|833667|833882|834101|834469|834629|835358|835634|835638|835639|836612|836686|837800|838508|839295|841026|841047|841604|842851|843716|843810|843842	ALD1|PRB1|PR1|PNP-A|CYP79B3|MES7|MES1|AGO5|AT2G37870|WRKY33|MLO12|HSPRO2|CHI|PR4|AT3G07450|HCHIB|DOX1|PAD3|PAD4|AT3G53980|BGL2|OSM34|AZI1|AT4G16260|AT4G22470|CRK11|WRKY53|MES9|AT5G10760|JAZ10|PBS3|AT5G03350|AT5G25440|CBP60G|CNI1|NHL25|AT5G38900|GLIP1|PDF1.2|SAG12|AT5G52810|AT5G55410|AT5G55450|AT5G55460|PROPEP2|AT5G65600|NIMIN1|FMO1|GSTF7|ILL6|AT1G44830|ILL5|PP2-A5|SARD1|EDS16|PR5	-13.5133	-15.8388	0.466608	10.1863	0	7	0	0	-19.793	5.55399
1	1	0	0	1	0	1	1	1	1	1	1	-10.6655	-4.22976	0	0	-10.7601	0	-7.10281	-9.75532	-3.64396	-8.15003	-4.39661	-2.73522	GO:0009415	M110010111111	9	0	397	92	1575	19150	5.84127	GO Biological Processes	19	response to water	2.81764	815055|815949|816317|816622|817462|817901|818097|818199|818354|818429|818566|818701|818722|818723|818854|819248|819280|819331|819332|819390|819562|819731|820155|820573|820667|820789|821185|821904|822167|822298|822391|822453|822833|824261|824262|824528|824642|824855|824921|825362|825481|826671|826796|827273|827773|828081|828444|828652|828653|828849|830565|830663|831174|831453|831454|831765|832468|…	LHCB2.2|PR1|HIS1-3|ERF53|LAC2|RD20|LEA18|ABI5|ChlAKR|WRKY33|P5CS1|CAMBP25|ORS1|BHLH100|COR15A|WRKY46|HB-7|GolS1|MYB2|AT2G47780|NAC047|AT3G05640|MDHAR|AT3G13672|NCED3|NAC3|AT3G02480|MYB15|AOC1|PAD3|LHCB2.3|AT3G28270|ERD5|LTI30|XERO1|AT3G53600|ARP1|AT3G56880|AT3G57540|HB-12|EDL3|CBL5|ARCK1|DI21|PCAP1|SUS3|AIRP1|DREB1A|CBF1|RD26|LEA4-5|MYB76|Rap2.6L|KIN1|KIN2|SR1|SLAH3|CHIA|MSS1|CYP707A3|AT5G52050|L…	-16.9423	-19.5541	0.59094	10.9555	0	8	1	1	-19.5541	2.81764
1	1	0	0	1	0	1	1	1	1	1	1	-10.4213	-4.3478	0	0	-11.0092	0	-6.60863	-9.61299	-3.46337	-8.40253	-4.21658	-2.49024	GO:0009414	M110010111111	9	0	388	89	1575	19150	5.65079	GO Biological Processes	19	response to water deprivation	2.78899	815055|815949|816317|816622|817462|817901|818097|818199|818354|818429|818566|818701|818722|818723|818854|819248|819280|819331|819332|819390|819731|820155|820573|820667|820789|821185|821904|822167|822298|822391|822453|822833|824261|824262|824528|824642|824855|824921|825362|825481|826671|826796|827273|827773|828081|828444|828652|828653|828849|830565|830663|831174|831453|831454|831765|832468|832474|…	LHCB2.2|PR1|HIS1-3|ERF53|LAC2|RD20|LEA18|ABI5|ChlAKR|WRKY33|P5CS1|CAMBP25|ORS1|BHLH100|COR15A|WRKY46|HB-7|GolS1|MYB2|AT2G47780|AT3G05640|MDHAR|AT3G13672|NCED3|NAC3|AT3G02480|MYB15|AOC1|PAD3|LHCB2.3|AT3G28270|ERD5|LTI30|XERO1|AT3G53600|ARP1|AT3G56880|AT3G57540|HB-12|EDL3|CBL5|ARCK1|DI21|PCAP1|SUS3|AIRP1|DREB1A|CBF1|RD26|LEA4-5|MYB76|Rap2.6L|KIN1|KIN2|SR1|SLAH3|CHIA|MSS1|CYP707A3|AT5G52050|LTI65|HA…	-16.1336	-18.6205	0.581813	10.6573	0	8	0	0	-19.5541	2.81764
1	0	0	0	1	0	1	1	1	1	1	0	-7.3947	0	0	0	-10.5065	0	-4.91541	-11.9588	-4.73798	-7.13325	-4.31955	0	GO:0006970	M100010111110	7	0	544	105	1575	19150	6.66667	GO Biological Processes	19	response to osmotic stress	2.34681	816622|816833|817047|817575|817870|817901|818097|818199|818354|818395|818429|818566|818701|818854|819052|819053|819055|819331|819332|819359|819389|819700|820264|820667|821904|823579|823580|823768|824046|824120|824258|824528|824642|824855|824921|825182|825184|825362|825481|826671|826796|826860|826884|827725|827773|830162|830565|831076|831156|831174|831453|831454|831615|831747|831765|831782|832468|…	ERF53|SNRK2.9|CIPK16|WRKY25|RLP28|RD20|LEA18|ABI5|ChlAKR|CAX1|WRKY33|P5CS1|CAMBP25|COR15A|BGLU15|BGLU28|BGLU17|GolS1|MYB2|MYB12|TSPO|RLP30|AT3G10930|NCED3|MYB15|FAR4|FAR5|HSP17.4|PHT3;2|LSU1|AT3G50940|AT3G53600|ARP1|AT3G56880|AT3G57540|BGLU27|DIN2|HB-12|EDL3|CBL5|ARCK1|EARLI1|NUDT7|ChiC|PCAP1|SNRK2.7|LEA4-5|HSP17.6A|SAG29|Rap2.6L|KIN1|KIN2|RGL3|AIRP2|SR1|SIS|SLAH3|CHIA|SIGE|SOS3|BGLU31|LSU2|VSP2|…	-13.765	-16.1058	0.628539	9.53995	0	8	0	0	-19.5541	2.81764
1	0	0	0	1	0	1	1	1	1	1	0	-5.00729	0	0	0	-8.51046	0	-2.87679	-9.69839	-5.65804	-5.61169	-2.86624	0	GO:0009651	M100010111110	7	0	463	88	1575	19150	5.5873	GO Biological Processes	19	response to salt stress	2.31095	816622|817047|817575|817870|817901|818199|818354|818395|818429|818566|818701|818854|819052|819053|819055|819331|819332|819359|819389|819700|820264|820667|821904|823579|823580|823768|824046|824120|824258|824642|824855|824921|825182|825184|825362|825481|826671|826796|826860|826884|827725|827773|830162|831076|831174|831615|831747|831765|831782|832468|832474|832477|832494|832525|832538|832546|832703|…	ERF53|CIPK16|WRKY25|RLP28|RD20|ABI5|ChlAKR|CAX1|WRKY33|P5CS1|CAMBP25|COR15A|BGLU15|BGLU28|BGLU17|GolS1|MYB2|MYB12|TSPO|RLP30|AT3G10930|NCED3|MYB15|FAR4|FAR5|HSP17.4|PHT3;2|LSU1|AT3G50940|ARP1|AT3G56880|AT3G57540|BGLU27|DIN2|HB-12|EDL3|CBL5|ARCK1|EARLI1|NUDT7|ChiC|PCAP1|SNRK2.7|HSP17.6A|Rap2.6L|RGL3|AIRP2|SR1|SIS|SLAH3|CHIA|SIGE|SOS3|BGLU31|LSU2|VSP2|MSS1|NAC6|MAP18|PTR3|WRKY8|NIG1|LTI65|CRCK1|LTP…	-10.9229	-13.1668	0.57873	8.54813	0	8	0	0	-19.5541	2.81764
1	0	0	0	1	0	0	1	1	1	1	0	-9.01789	0	0	0	-5.27408	0	0	-9.48913	-8.11021	-3.49094	-7.12916	0	GO:0009611	M100010011110	6	0	213	60	1575	19150	3.80952	GO Biological Processes	19	response to wounding	3.42499	814828|815945|816765|816955|817022|817315|818025|818046|820321|820429|820619|822547|823551|823579|823580|823620|824011|824307|824308|824528|824837|826958|827377|828387|829431|830663|830894|831162|831241|832145|832474|832546|834101|834469|834646|835085|836103|836464|836518|836884|838185|838310|838314|839265|839349|839578|839666|839893|841047|841632|842405|842851|843584|843660|843740|843832|843998|…	RNS1|PRB1|CYP79B3|TPS10|TAT3|CYP94C1|JAZ7|AT2G34810|BSMT1|HCHIB|RSH2|NAC3|CAF1a|FAR4|FAR5|FAMT|CYP94B3|AT3G51440|AT3G51450|AT3G53600|FAR6|TPS12|TPS03|LDOX|GAMMA-VPE|MYB76|MES5|JAZ10|TT4|BCB|CHIA|VSP2|GLIP1|PDF1.2|PTR3|WR3|RHL41|CYP94B1|RGLG3|BT4|WAKL5|JAZ5|LOX3|ATAF1|CIPK9|KCS2|STZ|JAZ8|AT1G44830|MBP2|TPS04|PP2-A5|LOX4|KTI1|SS2|ORA47|CML38|EXT4|WRKY40|AT3G22275	-14.7321	-17.1776	0.482349	10.6539	0	9	1	1	-17.1776	3.42499
1	1	0	0	1	0	1	1	1	1	1	1	-5.78754	-8.36723	0	0	-6.70464	0	-5.52405	-8.6977	-6.46102	-2.19043	-9.61487	-5.00658	GO:0009698	M110010111111	9	0	142	47	1575	19150	2.98413	GO Biological Processes	19	phenylpropanoid metabolic process	4.02437	817462|817571|818312|818386|818630|818746|819019|819290|820078|820316|820564|823579|823580|824723|824837|826571|827000|827046|828387|829521|829955|830096|830312|830416|830421|831202|831241|831877|832145|832383|834106|836003|836124|836475|836533|836771|836802|838136|838297|838393|839578|840171|842478|842479|842720|843126|844421	LAC2|LAC3|ABCG2|IRX12|LAC5|AT2G41480|AT2G44130|NST1|LAC7|GPAT5|AT3G13610|FAR4|FAR5|AT3G55580|FAR6|TT8|PRR2|AT4G14090|LDOX|CER4|ELI3-2|WRKY13|CYP84A4|PRX52|LAC12|ABCG6|TT4|LAC8|BCB|CYP86B1|RWP1|CYP86A1|LAC17|FACT|AT5G64120|AT5G66390|UGT72E2|AT1G15670|AHA10|LAC1|KCS2|NAC012|BGLU45|BGLU46|DIR5|CCOAMT|CCR2	-14.2212	-16.629	0.428736	10.8287	0	10	1	1	-16.629	4.05291
1	1	0	0	1	0	1	1	1	0	1	1	-5.10119	-5.57083	0	0	-4.24475	0	-3.28048	-3.28522	-4.52812	0	-6.49477	-2.43933	GO:0044550	M110010111011	8	0	174	47	1575	19150	2.98413	GO Biological Processes	19	secondary metabolite biosynthetic process	3.28425	816765|817628|818312|818386|818429|819290|820316|820564|822298|823579|823580|824408|824723|824837|826571|827000|828387|829521|829637|829955|830096|830312|830416|830663|831202|831241|832145|832383|834106|834943|836003|836124|836475|836771|836888|838297|838438|839578|840171|842478|842479|842551|842720|842900|843126|844013|844421	CYP79B3|CYP71A13|ABCG2|IRX12|WRKY33|NST1|GPAT5|AT3G13610|PAD3|FAR4|FAR5|PAD4|AT3G55580|FAR6|TT8|PRR2|LDOX|CER4|LAP5|ELI3-2|WRKY13|CYP84A4|PRX52|MYB76|ABCG6|TT4|BCB|CYP86B1|RWP1|ATSDI1|CYP86A1|LAC17|FACT|AT5G66390|APK4|AHA10|MYB51|KCS2|NAC012|BGLU45|BGLU46|FMO GS-OX2|DIR5|BZO1|CCOAMT|IGMT5|CCR2	-10.619	-12.8507	0.428736	9.06113	0	10	0	0	-16.629	4.05291
1	1	0	0	1	0	1	1	1	0	1	1	-5.03785	-7.09666	0	0	-5.77711	0	-5.0776	-5.32497	-3.36826	0	-7.11805	-3.71921	GO:0009699	M110010111011	8	0	102	34	1575	19150	2.15873	GO Biological Processes	19	phenylpropanoid biosynthetic process	4.05291	818312|818386|819290|820316|820564|823579|823580|824723|824837|826571|827000|828387|829521|829955|830096|830312|830416|831202|831241|832145|832383|834106|836003|836124|836475|836771|838297|839578|840171|842478|842479|842720|843126|844421	ABCG2|IRX12|NST1|GPAT5|AT3G13610|FAR4|FAR5|AT3G55580|FAR6|TT8|PRR2|LDOX|CER4|ELI3-2|WRKY13|CYP84A4|PRX52|ABCG6|TT4|BCB|CYP86B1|RWP1|CYP86A1|LAC17|FACT|AT5G66390|AHA10|KCS2|NAC012|BGLU45|BGLU46|DIR5|CCOAMT|CCR2	-10.1201	-12.3169	0.366201	9.25454	0	10	0	0	-16.629	4.05291
1	1	0	0	1	0	0	1	0	0	1	0	-2.76745	-3.21184	0	0	-4.93522	0	0	-4.03865	0	0	-3.52142	0	GO:0009808	M110010010010	5	0	81	25	1575	19150	1.5873	GO Biological Processes	19	lignin metabolic process	3.75269	817462|817571|818386|818630|818746|819290|820078|824723|829955|830096|830312|830416|830421|831877|832145|836124|836533|836771|836802|838393|840171|842478|842479|843126|844421	LAC2|LAC3|IRX12|LAC5|AT2G41480|NST1|LAC7|AT3G55580|ELI3-2|WRKY13|CYP84A4|PRX52|LAC12|LAC8|BCB|LAC17|AT5G64120|AT5G66390|UGT72E2|LAC1|NAC012|BGLU45|BGLU46|CCOAMT|CCR2	-6.47753	-8.44594	0.314931	7.43194	0	10	0	0	-16.629	4.05291
0	0	0	0	1	0	0	0	0	0	1	0	0	0	0	0	-3.33541	0	0	0	0	0	-2.18498	0	GO:0009809	M000010000010	2	0	57	15	1575	19150	0.952381	GO Biological Processes	19	lignin biosynthetic process	3.19967	818386|819290|824723|829955|830096|830312|830416|832145|836124|836771|840171|842478|842479|843126|844421	IRX12|NST1|AT3G55580|ELI3-2|WRKY13|CYP84A4|PRX52|BCB|LAC17|AT5G66390|NAC012|BGLU45|BGLU46|CCOAMT|CCR2	-2.82488	-4.39685	0.24473	4.97878	0	10	0	0	-16.629	4.05291
1	0	0	0	1	0	0	1	0	0	1	0	-8.99624	0	0	0	-5.02494	0	0	-5.49146	0	0	-14.7827	0	GO:0009813	M100010010010	4	0	79	24	748	19150	3.20856	GO Biological Processes	19	flavonoid biosynthetic process	7.7777	816173|818403|819359|822623|824287|824763|825435|826571|827046|828387|829560|830443|830693|830765|831241|831586|832524|834291|835489|836479|836480|842120|842955|843842	MYB7|AT2G38240|MYB12|AT5MAT|F3H|JRG21|MYB11|TT8|AT4G14090|LDOX|UGT73B2|AT5G05600|TT7|FLS1|TT4|GSTF12|DMR6|DFR|UF3GT|FLS4|FLS5|PAP1|MYB113|PR5	-12.4097	-14.7827	0.644351	12.1703	0	11	1	1	-14.7827	22.0284
1	0	0	0	1	0	0	1	0	0	1	0	-7.56939	0	0	0	-4.30252	0	0	-4.3739	0	0	-12.5869	0	GO:0009812	M100010010010	4	0	97	24	748	19150	3.20856	GO Biological Processes	19	flavonoid metabolic process	6.33442	816173|818403|819359|822623|824287|824763|825435|826571|827046|828387|829560|830443|830693|830765|831241|831586|832524|834291|835489|836479|836480|842120|842955|843842	MYB7|AT2G38240|MYB12|AT5MAT|F3H|JRG21|MYB11|TT8|AT4G14090|LDOX|UGT73B2|AT5G05600|TT7|FLS1|TT4|GSTF12|DMR6|DFR|UF3GT|FLS4|FLS5|PAP1|MYB113|PR5	-10.3787	-12.5869	0.644351	10.619	0	11	0	0	-14.7827	22.0284
1	0	0	0	1	0	0	1	0	0	1	0	-7.88667	0	0	0	-6.91022	0	0	-2.99371	0	0	-6.23021	0	GO:0009718	M100010010010	4	0	35	11	652	19150	1.68712	GO Biological Processes	19	anthocyanin-containing compound biosynthetic process	9.23094	814828|822623|826571|827046|828387|834133|834291|835489|842120|842955|842956	RNS1|AT5MAT|TT8|AT4G14090|LDOX|GL3|DFR|UF3GT|PAP1|MYB113|MYB114	-6.18508	-7.88667	0.504375	9.1502	0	11	0	0	-14.7827	22.0284
1	0	0	0	1	0	0	1	0	0	1	0	-7.08956	0	0	0	-5.65092	0	0	-2.68435	0	0	-5.55548	0	GO:0046283	M100010010010	4	0	50	12	652	19150	1.84049	GO Biological Processes	19	anthocyanin-containing compound metabolic process	7.04908	814828|822623|826571|827046|828387|831586|834133|834291|835489|842120|842955|842956	RNS1|AT5MAT|TT8|AT4G14090|LDOX|GSTF12|GL3|DFR|UF3GT|PAP1|MYB113|MYB114	-5.483	-7.08956	0.526392	8.04067	0	11	0	0	-14.7827	22.0284
1	0	0	0	1	0	0	1	0	0	1	0	-4.96949	0	0	0	-2.65749	0	0	-2.04364	0	0	-5.26749	0	GO:0046148	M100010010010	4	0	162	20	748	19150	2.6738	GO Biological Processes	19	pigment biosynthetic process	3.16069	816173|819359|821855|822623|825435|826571|827046|827119|828387|829560|830043|831241|831586|834291|835489|836479|836480|842120|842955|843842	MYB7|MYB12|ELIP1|AT5MAT|MYB11|TT8|AT4G14090|ELIP2|LDOX|UGT73B2|ASE3|TT4|GSTF12|DFR|UF3GT|FLS4|FLS5|PAP1|MYB113|PR5	-3.92514	-5.26749	0.589832	5.56804	0	11	0	0	-14.7827	22.0284
1	0	0	0	1	0	0	1	0	0	1	0	-4.96003	0	0	0	-2.14507	0	0	-2.35446	0	0	-4.60928	0	GO:0042440	M100010010010	4	0	194	20	652	19150	3.06748	GO Biological Processes	19	pigment metabolic process	3.02796	814828|821855|822623|826571|826798|827046|828387|830043|831586|834133|834291|835334|835489|835507|836480|837168|838554|842120|842955|842956	RNS1|ELIP1|AT5MAT|TT8|AT4G11910|AT4G14090|LDOX|ASE3|GSTF12|GL3|DFR|BETA-OHASE 2|UF3GT|PORA|FLS5|PDS1|CLH1|PAP1|MYB113|MYB114	-3.65494	-4.96003	0.675308	5.32992	0	11	0	0	-14.7827	22.0284
1	0	0	0	0	0	0	0	0	0	0	0	-3.81482	0	0	0	0	0	0	0	0	0	0	0	GO:0031542	M100000000000	1	0	4	3	652	19150	0.460123	GO Biological Processes	19	positive regulation of anthocyanin biosynthetic process	22.0284	826571|834133|842120	TT8|GL3|PAP1	-2.73101	-3.81482	0.26504	7.89644	0	11	0	0	-14.7827	22.0284
1	0	0	0	1	0	0	0	0	0	1	0	-3.70272	0	0	0	-2.52551	0	0	0	0	0	-3.42581	0	GO:0031540	M100010000010	3	0	17	5	652	19150	0.766871	GO Biological Processes	19	regulation of anthocyanin biosynthetic process	8.63858	826571|834133|842120|842955|842956	TT8|GL3|PAP1|MYB113|MYB114	-2.64067	-3.70272	0.341638	5.91534	0	11	0	0	-14.7827	22.0284
1	0	0	0	0	0	0	0	0	0	0	0	-3.13816	0	0	0	0	0	0	0	0	0	0	0	GO:0031539	M100000000000	1	0	6	3	652	19150	0.460123	GO Biological Processes	19	positive regulation of anthocyanin metabolic process	14.6856	826571|834133|842120	TT8|GL3|PAP1	-2.19654	-3.13816	0.26504	6.29444	0	11	0	0	-14.7827	22.0284
1	0	0	0	0	0	0	0	0	0	1	0	-2.78634	0	0	0	0	0	0	0	0	0	-2.52576	0	GO:0031537	M100000000010	2	0	26	5	652	19150	0.766871	GO Biological Processes	19	regulation of anthocyanin metabolic process	5.6483	826571|834133|842120|842955|842956	TT8|GL3|PAP1|MYB113|MYB114	-1.93035	-2.78634	0.341638	4.45273	0	11	0	0	-14.7827	22.0284
1	1	1	0	1	1	1	1	1	0	1	0	-7.33205	-4.67986	-4.63602	0	-6.21825	-2.12194	-3.19183	-10.9485	-4.35727	0	-5.69887	0	GO:0007568	M111011111010	9	0	179	50	1575	19150	3.1746	GO Biological Processes	19	aging	3.39629	814828|815864|816812|817484|817725|818171|818505|818853|818854|818959|819129|819561|820307|821706|822092|822547|824124|824408|825184|826317|826642|827634|828481|828721|828726|829150|829431|829933|831156|831683|832476|832524|833738|833957|834489|834629|835306|836040|836337|836709|837082|838272|838683|840139|840317|843282|843353|843656|844081|2745879	RNS1|ALD1|ACS4|SAG13|AT2G31690|YLS9|MLO12|COR15B|COR15A|CHI|SAUR36|NAC046|UGT76B1|DMP1|RLP41|NAC3|DIN11|PAD4|DIN2|ACS11|AT4G10500|AtS40-3|WRKY53|CGA1|ACS7|XTH24|GAMMA-VPE|ACS8|SAG29|TFL1|WRKY30|DMR6|GSR 1|NAC6|MAP18|SAG12|LTI65|HAI1|AGL42|ACS5|ACS2|SRG1|ESC|NRT1.5|NAC016|NAP|MMP|OCT1|NAC032|SAG20	-11.9499	-14.2607	0.441773	9.64244	0	12	1	1	-14.2607	3.39629
1	1	0	0	1	0	1	1	1	0	1	0	-4.4107	-3.93765	0	0	-3.60528	0	-3.84569	-9.10733	-3.9265	0	-4.24187	0	GO:0090693	M110010111010	7	0	146	38	1575	19150	2.4127	GO Biological Processes	19	plant organ senescence	3.1646	815864|817725|818171|818505|818853|818854|818959|819129|819561|820307|821706|822092|822547|824408|826642|827634|828481|828721|829431|831156|832476|832524|833738|833957|834489|834629|835306|836040|836337|838272|838683|840139|840317|843282|843353|843656|844081|2745879	ALD1|AT2G31690|YLS9|MLO12|COR15B|COR15A|CHI|SAUR36|NAC046|UGT76B1|DMP1|RLP41|NAC3|PAD4|AT4G10500|AtS40-3|WRKY53|CGA1|GAMMA-VPE|SAG29|WRKY30|DMR6|GSR 1|NAC6|MAP18|SAG12|LTI65|HAI1|AGL42|SRG1|ESC|NRT1.5|NAC016|NAP|MMP|OCT1|NAC032|SAG20	-7.90213	-9.99989	0.386641	7.85955	0	12	0	0	-14.2607	3.39629
1	1	0	0	1	0	1	1	1	0	1	0	-4.05961	-3.33679	0	0	-3.09957	0	-3.98478	-8.83531	-3.60952	0	-3.93092	0	GO:0010150	M110010111010	7	0	140	36	1575	19150	2.28571	GO Biological Processes	19	leaf senescence	3.12653	815864|817725|818171|818505|818853|818854|818959|819129|819561|820307|822092|822547|824408|826642|827634|828481|829431|831156|832476|832524|833738|833957|834489|834629|835306|836040|836337|838272|838683|840139|840317|843282|843353|843656|844081|2745879	ALD1|AT2G31690|YLS9|MLO12|COR15B|COR15A|CHI|SAUR36|NAC046|UGT76B1|RLP41|NAC3|PAD4|AT4G10500|AtS40-3|WRKY53|GAMMA-VPE|SAG29|WRKY30|DMR6|GSR 1|NAC6|MAP18|SAG12|LTI65|HAI1|AGL42|SRG1|ESC|NRT1.5|NAC016|NAP|MMP|OCT1|NAC032|SAG20	-7.3114	-9.35117	0.376573	7.5598	0	12	0	0	-14.2607	3.39629
1	1	0	0	0	0	1	1	0	0	1	1	-2.06178	-5.51861	0	0	0	0	-2.1504	-2.836	0	0	-3.23407	-6.08032	GO:0048827	M110000110011	6	0	554	80	1575	19150	5.07937	GO Biological Processes	19	phyllome development	1.75577	815176|815864|816194|816209|817725|818171|818213|818505|818785|818853|818854|818959|819129|819173|819290|819561|819988|820307|820602|820609|821151|822092|822401|822547|824011|824408|824457|824918|826642|827322|827631|827634|828481|828515|828604|828841|829417|829431|830619|831003|831108|831156|831436|831720|831723|832241|832476|832524|832968|833738|833957|834489|834629|835126|835152|835306|835420|…	GRF6|ALD1|AMS|NAC036|AT2G31690|YLS9|GRF3|MLO12|PGAZAT|COR15B|COR15A|CHI|SAUR36|AGL6|NST1|NAC046|QRT2|UGT76B1|MYB26|GRF5|SEP2|RLP41|MYB21|NAC3|CYP94B3|PAD4|GRF4|ADPG1|AT4G10500|AT4G16270|AG|AtS40-3|WRKY53|GRF8|SWEET14|SPL|CCD8|GAMMA-VPE|EMS1|YUC4|LRP1|SAG29|SEP1|FER1|HB51|AGO9|WRKY30|DMR6|AN3|GSR 1|NAC6|MAP18|SAG12|SPL13A|SWEET13|LTI65|FOP1|HAI1|AGL42|TGA9|SRG1|LOX3|ESC|SEP3|SPL8|AT1G27640|NRT1.5|…	-4.4966	-6.30683	0.55328	5.40384	0	12	0	0	-14.2607	3.39629
0	0	0	0	0	0	0	1	0	0	0	0	0	0	0	0	0	0	0	-2.19662	0	0	0	0	GO:0048366	M000000010000	1	0	395	51	1575	19150	3.2381	GO Biological Processes	19	leaf development	1.56986	815176|815864|816209|817725|818171|818213|818505|818853|818854|818959|819129|819561|820307|820609|822092|822547|824408|824457|826642|827631|827634|828481|828515|829417|829431|831003|831156|831720|831723|832476|832524|832968|833738|833957|834489|834629|835306|836040|836337|838272|838683|839656|840139|840317|841156|843249|843282|843353|843656|844081|2745879	GRF6|ALD1|NAC036|AT2G31690|YLS9|GRF3|MLO12|COR15B|COR15A|CHI|SAUR36|NAC046|UGT76B1|GRF5|RLP41|NAC3|PAD4|GRF4|AT4G10500|AG|AtS40-3|WRKY53|GRF8|CCD8|GAMMA-VPE|YUC4|SAG29|FER1|HB51|WRKY30|DMR6|AN3|GSR 1|NAC6|MAP18|SAG12|LTI65|HAI1|AGL42|SRG1|ESC|AT1G27640|NRT1.5|NAC016|AT1G47485|CRC|NAP|MMP|OCT1|NAC032|SAG20	-1.67472	-3.06127	0.446022	3.4259	0	12	0	0	-14.2607	3.39629
1	1	0	1	1	0	1	1	1	1	1	0	-5.69418	-2.31611	0	-2.10783	-4.91886	0	-2.20611	-7.14454	-2.83363	-2.23932	-4.61664	0	GO:0071229	M110110111110	9	0	546	99	1575	19150	6.28571	GO Biological Processes	19	cellular response to acid chemical	2.2046	814828|814985|815055|815864|815907|816362|816478|818025|818199|818403|818609|818722|819248|819280|820661|820789|821135|821780|821902|822092|822293|822401|822453|823641|824257|824408|824516|824528|824763|825091|825476|825481|826545|826571|826796|827024|827526|828444|828481|828721|829150|830345|830427|830443|831156|831162|831173|831308|831615|831700|831722|831747|831826|831863|832320|832474|833667|…	RNS1|NUDT6|LHCB2.2|ALD1|AGL44|PERK4|ACO1|JAZ7|ABI5|AT2G38240|PP2C5|ORS1|WRKY46|HB-7|AT3G14395|NAC3|DOX1|AT3G22160|ERF1|RLP41|FUS3|MYB21|AT3G28270|NRT2.6|BCS1|PAD4|ABCG37|AT3G53600|JRG21|PRN|GID1B|EDL3|GASA3|TT8|ARCK1|EDA36|IP5PII|AIRP1|WRKY53|CGA1|XTH24|LECRKA4.3|PYL5|AT5G05600|SAG29|JAZ10|PBS3|NRT2.7|RGL3|LECRKA4.2|LECRKA4.1|AIRP2|WRKY62|AT5G03350|WRKY38|CHIA|NHL25|GL3|CBF4|LTI65|UF3GT|HAI1|LFY|…	-11.1326	-13.4021	0.611561	8.54877	0	13	1	1	-13.4021	2.2046
1	1	0	0	1	0	1	1	0	0	1	0	-5.60742	-2.38314	0	0	-7.82528	0	-8.27754	-7.89582	0	0	-4.48357	0	GO:0009737	M110010110010	6	0	590	98	1575	19150	6.22222	GO Biological Processes	19	response to abscisic acid	2.01959	815055|816362|817901|818199|818479|818566|818608|818609|818722|818853|818854|819235|819280|819331|819332|819389|819995|820619|821135|821191|822092|822293|822298|822488|824261|824262|824642|824921|825091|825362|825481|825779|825855|826796|826860|827273|827526|827725|828444|828603|828849|829321|830345|830427|831156|831174|831453|831454|831615|831700|831722|831747|831765|832703|832801|833755|833957|…	LHCB2.2|PERK4|RD20|ABI5|PHT1;4|P5CS1|GEA6|PP2C5|ORS1|COR15B|COR15A|GBF3|HB-7|GolS1|MYB2|TSPO|FRD3|RSH2|DOX1|ICME-LIKE2|RLP41|FUS3|PAD3|AT3G28580|LTI30|XERO1|ARP1|AT3G57540|PRN|HB-12|EDL3|CRK36|MYB74|ARCK1|EARLI1|DI21|IP5PII|ChiC|AIRP1|AMY1|RD26|BAT1|LECRKA4.3|PYL5|SAG29|Rap2.6L|KIN1|KIN2|RGL3|LECRKA4.2|LECRKA4.1|AIRP2|SR1|MSS1|CNI1|TCH2|NAC6|MAP18|PTR3|WRKY8|CBF4|AT5G52050|LTI65|CRCK1|HAI1|LTP4|L…	-8.77205	-10.9265	0.608671	7.53055	0	13	0	0	-13.4021	2.2046
1	0	0	0	1	0	0	1	1	1	1	0	-4.09781	0	0	0	-4.34361	0	0	-5.30381	-2.02045	-2.09065	-3.08351	0	GO:1901701	M100010011110	6	0	703	111	1575	19150	7.04762	GO Biological Processes	19	cellular response to oxygen-containing compound	1.9198	814828|814985|815055|815864|815907|816362|816478|817923|818025|818199|818403|818609|818722|819248|819280|820564|820661|820789|821135|821780|821902|822092|822293|822401|822453|823554|823641|824257|824408|824516|824528|824763|825091|825476|825481|826545|826571|826796|827024|827526|827773|828046|828444|828481|828613|828721|829150|830062|830345|830427|830443|831156|831162|831173|831308|831615|831700|…	RNS1|NUDT6|LHCB2.2|ALD1|AGL44|PERK4|ACO1|LYK5|JAZ7|ABI5|AT2G38240|PP2C5|ORS1|WRKY46|HB-7|AT3G13610|AT3G14395|NAC3|DOX1|AT3G22160|ERF1|RLP41|FUS3|MYB21|AT3G28270|NAC060|NRT2.6|BCS1|PAD4|ABCG37|AT3G53600|JRG21|PRN|GID1B|EDL3|GASA3|TT8|ARCK1|EDA36|IP5PII|PCAP1|AT4G00250|AIRP1|WRKY53|FSD1|CGA1|XTH24|BZS1|LECRKA4.3|PYL5|AT5G05600|SAG29|JAZ10|PBS3|NRT2.7|RGL3|LECRKA4.2|LECRKA4.1|AIRP2|WRKY62|AT5G03350|…	-8.73427	-10.8788	0.644928	7.4383	0	13	0	0	-13.4021	2.2046
1	1	0	0	1	0	1	1	0	0	1	0	-5.53224	-2.35522	0	0	-7.75613	0	-8.21367	-7.78807	0	0	-4.4139	0	GO:0097305	M110010110010	6	0	594	98	1575	19150	6.22222	GO Biological Processes	19	response to alcohol	2.00599	815055|816362|817901|818199|818479|818566|818608|818609|818722|818853|818854|819235|819280|819331|819332|819389|819995|820619|821135|821191|822092|822293|822298|822488|824261|824262|824642|824921|825091|825362|825481|825779|825855|826796|826860|827273|827526|827725|828444|828603|828849|829321|830345|830427|831156|831174|831453|831454|831615|831700|831722|831747|831765|832703|832801|833755|833957|…	LHCB2.2|PERK4|RD20|ABI5|PHT1;4|P5CS1|GEA6|PP2C5|ORS1|COR15B|COR15A|GBF3|HB-7|GolS1|MYB2|TSPO|FRD3|RSH2|DOX1|ICME-LIKE2|RLP41|FUS3|PAD3|AT3G28580|LTI30|XERO1|ARP1|AT3G57540|PRN|HB-12|EDL3|CRK36|MYB74|ARCK1|EARLI1|DI21|IP5PII|ChiC|AIRP1|AMY1|RD26|BAT1|LECRKA4.3|PYL5|SAG29|Rap2.6L|KIN1|KIN2|RGL3|LECRKA4.2|LECRKA4.1|AIRP2|SR1|MSS1|CNI1|TCH2|NAC6|MAP18|PTR3|WRKY8|CBF4|AT5G52050|LTI65|CRCK1|HAI1|LTP4|L…	-8.62865	-10.7539	0.608671	7.45605	0	13	0	0	-13.4021	2.2046
1	1	0	0	1	0	1	1	0	1	1	0	-3.56299	-3.25612	0	0	-5.92781	0	-6.69834	-5.80266	0	-2.59094	-2.57242	0	GO:0033993	M110010110110	7	0	788	116	1575	19150	7.36508	GO Biological Processes	19	response to lipid	1.78986	815055|816362|816478|817730|817901|818199|818479|818566|818608|818609|818722|818853|818854|819235|819248|819280|819331|819332|819389|819995|820619|821135|821191|822092|822293|822298|822401|822488|824261|824262|824642|824921|825091|825362|825476|825481|825779|825855|826473|826545|826796|826860|827273|827526|827725|828064|828444|828603|828721|828849|829150|829321|830062|830345|830427|831156|831174|…	LHCB2.2|PERK4|ACO1|AT2G31730|RD20|ABI5|PHT1;4|P5CS1|GEA6|PP2C5|ORS1|COR15B|COR15A|GBF3|WRKY46|HB-7|GolS1|MYB2|TSPO|FRD3|RSH2|DOX1|ICME-LIKE2|RLP41|FUS3|PAD3|MYB21|AT3G28580|LTI30|XERO1|ARP1|AT3G57540|PRN|HB-12|GID1B|EDL3|CRK36|MYB74|EXO|GASA3|ARCK1|EARLI1|DI21|IP5PII|ChiC|ATPMEPCRB|AIRP1|AMY1|CGA1|RD26|XTH24|BAT1|BZS1|LECRKA4.3|PYL5|SAG29|Rap2.6L|KIN1|KIN2|RGL3|LECRKA4.2|LECRKA4.1|AIRP2|SR1|MSS1|…	-7.35667	-9.40426	0.658167	6.7783	0	13	0	0	-13.4021	2.2046
1	0	0	0	0	0	0	0	0	0	0	0	-2.09289	0	0	0	0	0	0	0	0	0	0	0	GO:0010646	M100000000000	1	0	303	44	1575	19150	2.79365	GO Biological Processes	19	regulation of cell communication	1.76562	814985|818025|818403|818722|818903|819120|819248|820883|821780|822293|824168|824408|824528|824763|825476|826796|828444|828481|828721|829591|830062|830443|831162|831515|831615|831747|836040|836367|836596|836865|837210|837255|837529|837890|838107|838136|838310|838544|839265|839893|841670|843022|844412|5008022	NUDT6|JAZ7|AT2G38240|ORS1|PIF4|SPX3|WRKY46|AHP4|AT3G22160|FUS3|MYB77|PAD4|AT3G53600|JRG21|GID1B|ARCK1|AIRP1|WRKY53|CGA1|RRTF1|BZS1|AT5G05600|JAZ10|PIN5|RGL3|AIRP2|HAI1|MYB96|ABR1|MYBR1|EXO70B2|HAI2|RAS1|HRS1|GLYI4|AT1G15670|JAZ5|DHAR1|ATAF1|JAZ8|BGLU18|ZFP6|ZFP1|AT3G22275	-2.29937	-3.80763	0.415234	4.02144	0	13	0	0	-13.4021	2.2046
0	0	0	0	1	0	1	0	0	0	0	0	0	0	0	0	-2.39775	0	-2.87357	0	0	0	0	0	GO:0071215	M000010100000	2	0	281	40	1575	19150	2.53968	GO Biological Processes	19	cellular response to abscisic acid stimulus	1.73078	815055|816362|818199|818609|818722|819280|822092|822293|825091|825481|826796|827526|828444|830345|830427|831156|831700|831722|831747|835274|835306|836040|836367|836596|836865|837075|837210|837255|837529|837890|838107|839265|839300|841670|841856|842880|842978|843022|844348|844412	LHCB2.2|PERK4|ABI5|PP2C5|ORS1|HB-7|RLP41|FUS3|PRN|EDL3|ARCK1|IP5PII|AIRP1|LECRKA4.3|PYL5|SAG29|LECRKA4.2|LECRKA4.1|AIRP2|CBF4|LTI65|HAI1|MYB96|ABR1|MYBR1|UGT74E2|EXO70B2|HAI2|RAS1|HRS1|GLYI4|ATAF1|HFR1|BGLU18|NF-YA5|AT1G65690|ABO3|ZFP6|TMM|ZFP1	-1.91155	-3.33967	0.396427	3.69429	0	13	0	0	-13.4021	2.2046
0	0	0	0	1	0	1	0	0	0	0	0	0	0	0	0	-2.39775	0	-2.87357	0	0	0	0	0	GO:0097306	M000010100000	2	0	281	40	1575	19150	2.53968	GO Biological Processes	19	cellular response to alcohol	1.73078	815055|816362|818199|818609|818722|819280|822092|822293|825091|825481|826796|827526|828444|830345|830427|831156|831700|831722|831747|835274|835306|836040|836367|836596|836865|837075|837210|837255|837529|837890|838107|839265|839300|841670|841856|842880|842978|843022|844348|844412	LHCB2.2|PERK4|ABI5|PP2C5|ORS1|HB-7|RLP41|FUS3|PRN|EDL3|ARCK1|IP5PII|AIRP1|LECRKA4.3|PYL5|SAG29|LECRKA4.2|LECRKA4.1|AIRP2|CBF4|LTI65|HAI1|MYB96|ABR1|MYBR1|UGT74E2|EXO70B2|HAI2|RAS1|HRS1|GLYI4|ATAF1|HFR1|BGLU18|NF-YA5|AT1G65690|ABO3|ZFP6|TMM|ZFP1	-1.91155	-3.33967	0.396427	3.69429	0	13	0	0	-13.4021	2.2046
0	0	0	0	0	0	0	1	1	0	0	0	0	0	0	0	0	0	0	-2.73022	-10.2493	0	0	0	GO:0002239	M000000011000	2	0	97	32	1575	19150	2.03175	GO Biological Processes	19	response to oomycetes	4.01113	814822|816765|817828|818058|818506|819700|820035|820307|821309|823671|825142|825143|826642|826796|827931|828131|830011|830345|831700|831722|832145|832524|832538|836150|836216|836686|837210|837724|838122|842120|843362|843716	GSTF3|CYP79B3|RLP23|AT2G34930|AT2G39210|RLP30|AT3G08870|UGT76B1|HIR2|AT3G45330|AT3G59730|AT3G59740|AT4G10500|ARCK1|GSTF2|AT4G01700|AT4G38540|LECRKA4.3|LECRKA4.2|LECRKA4.1|BCB|DMR6|LSU2|AT5G60280|COBL5|AT5G65600|EXO70B2|AT1G02360|ABCG40|PAP1|UMAMIT36|SARD1	-9.31881	-11.494	0.355498	8.90018	0	14	1	1	-11.494	4.01113
0	0	0	0	0	0	0	1	1	0	0	0	0	0	0	0	0	0	0	-2.01879	-3.87918	0	0	0	GO:0002229	M000000011000	2	0	77	18	1575	19150	1.14286	GO Biological Processes	19	defense response to oomycetes	2.8423	816765|817828|820035|823671|825142|825143|826642|830345|831700|831722|832524|832538|836150|836686|837210|838122|843362|843716	CYP79B3|RLP23|AT3G08870|AT3G45330|AT3G59730|AT3G59740|AT4G10500|LECRKA4.3|LECRKA4.2|LECRKA4.1|DMR6|LSU2|AT5G60280|AT5G65600|EXO70B2|ABCG40|UMAMIT36|SARD1	-2.82488	-4.39535	0.26783	4.84911	0	14	0	0	-11.494	4.01113
0	0	0	0	0	0	0	1	1	1	0	0	0	0	0	0	0	0	0	-4.03786	-8.45769	-2.57575	0	0	GO:0031347	M000000011100	3	0	260	56	1575	19150	3.55556	GO Biological Processes	19	regulation of defense response	2.6188	816273|816765|817495|817746|817828|818025|819613|819700|820661|822298|824004|824072|824073|824408|825433|826796|826884|827563|827641|828342|828481|829308|829316|830058|830142|831162|831173|831722|832170|832474|832538|832618|832750|833957|833963|834101|835358|836686|836865|837210|837365|837800|838310|838508|838683|839893|841026|841047|841604|843362|843716|843810|844348|844423|5008022|28720712	AT2G17660|CYP79B3|GSTU4|SOBIR1|RLP23|JAZ7|AHL19|RLP30|AT3G14395|PAD3|AT3G48450|PRXCA|PRXCB|PAD4|AT3G62590|ARCK1|NUDT7|GOX3|NLM1|AT4G22470|WRKY53|WRKY18|GPX7|EDS5|AT4G39830|JAZ10|PBS3|LECRKA4.1|EFR|CHIA|LSU2|AT5G25440|CBP60G|NAC6|AT5G39670|GLIP1|AT5G52810|AT5G65600|MYBR1|EXO70B2|CRT3|NIMIN1|JAZ5|FMO1|ESC|JAZ8|ILL6|AT1G44830|ILL5|UMAMIT36|SARD1|EDS16|TMM|WRKY40|AT3G22275|AT5G05300	-8.62926	-10.764	0.466608	7.86739	0	15	1	1	-10.764	4.73861
0	0	0	0	0	0	0	1	1	1	0	0	0	0	0	0	0	0	0	-3.65426	-8.42262	-2.30572	0	0	GO:0080134	M000000011100	3	0	379	71	1575	19150	4.50794	GO Biological Processes	19	regulation of response to stress	2.27776	816273|816622|816765|817495|817746|817828|818025|818722|819120|819248|819390|819613|819700|820264|820573|820661|822298|824004|824072|824073|824408|824528|825433|826796|826884|827563|827641|828342|828481|829308|829316|830058|830142|831162|831173|831722|832170|832474|832538|832618|832750|833957|833963|834101|834678|835280|835358|835402|836686|836865|837210|837365|837529|837576|837800|838310|838508|…	AT2G17660|ERF53|CYP79B3|GSTU4|SOBIR1|RLP23|JAZ7|ORS1|SPX3|WRKY46|AT2G47780|AHL19|RLP30|AT3G10930|AT3G13672|AT3G14395|PAD3|AT3G48450|PRXCA|PRXCB|PAD4|AT3G53600|AT3G62590|ARCK1|NUDT7|GOX3|NLM1|AT4G22470|WRKY53|WRKY18|GPX7|EDS5|AT4G39830|JAZ10|PBS3|LECRKA4.1|EFR|CHIA|LSU2|AT5G25440|CBP60G|NAC6|AT5G39670|GLIP1|WRKY8|AT5G52050|AT5G52810|SPCH|AT5G65600|MYBR1|EXO70B2|CRT3|RAS1|ERD9|NIMIN1|JAZ5|FMO1|ESC|…	-8.316	-10.4319	0.522796	7.52125	0	15	0	0	-10.764	4.73861
0	0	0	0	0	0	0	1	1	0	0	0	0	0	0	0	0	0	0	-3.28582	-5.51373	0	0	0	GO:0048583	M000000011000	2	0	709	108	1575	19150	6.85714	GO Biological Processes	19	regulation of response to stimulus	1.85211	814985|816273|816286|816622|816765|817495|817746|817828|818025|818403|818722|818903|819120|819248|819390|819613|819700|820264|820573|820661|820883|821686|821780|822293|822298|824004|824072|824073|824168|824408|824528|824763|825433|825476|826796|826884|827563|827641|828342|828444|828481|828721|829308|829316|829591|829744|830058|830062|830142|830443|830812|831147|831162|831173|831515|831615|831722|…	NUDT6|AT2G17660|BZIP27|ERF53|CYP79B3|GSTU4|SOBIR1|RLP23|JAZ7|AT2G38240|ORS1|PIF4|SPX3|WRKY46|AT2G47780|AHL19|RLP30|AT3G10930|AT3G13672|AT3G14395|AHP4|AT3G21320|AT3G22160|FUS3|PAD3|AT3G48450|PRXCA|PRXCB|MYB77|PAD4|AT3G53600|JRG21|AT3G62590|GID1B|ARCK1|NUDT7|GOX3|NLM1|AT4G22470|AIRP1|WRKY53|CGA1|WRKY18|GPX7|RRTF1|FD|EDS5|BZS1|AT4G39830|AT5G05600|PELPK1|WRKY75|JAZ10|PBS3|PIN5|RGL3|LECRKA4.1|AIRP2|EF…	-7.58806	-9.65174	0.636804	6.92134	0	15	0	0	-10.764	4.73861
0	0	0	0	0	0	0	1	1	1	0	0	0	0	0	0	0	0	0	-3.09642	-6.64022	-3.09884	0	0	GO:0045088	M000000011100	3	0	126	33	1575	19150	2.09524	GO Biological Processes	19	regulation of innate immune response	3.18443	816273|816765|817828|819613|819700|822298|824004|824072|824073|826884|827563|828342|831162|831173|831722|832170|832474|832618|832750|833957|834101|835358|836686|837365|837800|838508|838683|841026|841047|841604|843716|844348|28720712	AT2G17660|CYP79B3|RLP23|AHL19|RLP30|PAD3|AT3G48450|PRXCA|PRXCB|NUDT7|GOX3|AT4G22470|JAZ10|PBS3|LECRKA4.1|EFR|CHIA|AT5G25440|CBP60G|NAC6|GLIP1|AT5G52810|AT5G65600|CRT3|NIMIN1|FMO1|ESC|ILL6|AT1G44830|ILL5|SARD1|TMM|AT5G05300	-6.85424	-8.8498	0.360893	7.36441	0	15	0	0	-10.764	4.73861
0	0	0	0	0	0	0	1	1	0	0	0	0	0	0	0	0	0	0	-4.38972	-8.52447	0	0	0	GO:0031349	M000000011000	2	0	108	30	1575	19150	1.90476	GO Biological Processes	19	positive regulation of defense response	3.37743	816273|817495|817746|817828|819700|820661|824004|824072|824073|824408|825433|826796|826884|827563|828342|829316|830142|831173|831722|832170|832474|832618|833957|834101|835358|836686|837210|837365|838508|843716	AT2G17660|GSTU4|SOBIR1|RLP23|RLP30|AT3G14395|AT3G48450|PRXCA|PRXCB|PAD4|AT3G62590|ARCK1|NUDT7|GOX3|AT4G22470|GPX7|AT4G39830|PBS3|LECRKA4.1|EFR|CHIA|AT5G25440|NAC6|GLIP1|AT5G52810|AT5G65600|EXO70B2|CRT3|FMO1|SARD1	-6.77706	-8.76567	0.344432	7.417	0	15	0	0	-10.764	4.73861
0	0	0	0	0	0	0	1	1	1	0	0	0	0	0	0	0	0	0	-2.97002	-6.41083	-3.1758	0	0	GO:0002682	M000000011100	3	0	143	35	1575	19150	2.22222	GO Biological Processes	19	regulation of immune system process	2.97591	816273|816765|817828|819613|819700|822298|824004|824072|824073|826884|827563|828342|829308|831162|831173|831722|832170|832474|832618|832750|833957|834101|835358|836686|837365|837800|838508|838683|841026|841047|841604|843716|844348|844423|28720712	AT2G17660|CYP79B3|RLP23|AHL19|RLP30|PAD3|AT3G48450|PRXCA|PRXCB|NUDT7|GOX3|AT4G22470|WRKY18|JAZ10|PBS3|LECRKA4.1|EFR|CHIA|AT5G25440|CBP60G|NAC6|GLIP1|AT5G52810|AT5G65600|CRT3|NIMIN1|FMO1|ESC|ILL6|AT1G44830|ILL5|SARD1|TMM|WRKY40|AT5G05300	-6.51802	-8.49307	0.371427	7.09978	0	15	0	0	-10.764	4.73861
0	0	0	0	0	0	0	1	1	1	0	0	0	0	0	0	0	0	0	-2.92156	-6.37028	-2.95911	0	0	GO:0050776	M000000011100	3	0	131	33	1575	19150	2.09524	GO Biological Processes	19	regulation of immune response	3.06289	816273|816765|817828|819613|819700|822298|824004|824072|824073|826884|827563|828342|831162|831173|831722|832170|832474|832618|832750|833957|834101|835358|836686|837365|837800|838508|838683|841026|841047|841604|843716|844348|28720712	AT2G17660|CYP79B3|RLP23|AHL19|RLP30|PAD3|AT3G48450|PRXCA|PRXCB|NUDT7|GOX3|AT4G22470|JAZ10|PBS3|LECRKA4.1|EFR|CHIA|AT5G25440|CBP60G|NAC6|GLIP1|AT5G52810|AT5G65600|CRT3|NIMIN1|FMO1|ESC|ILL6|AT1G44830|ILL5|SARD1|TMM|AT5G05300	-6.43526	-8.38437	0.360893	7.09223	0	15	0	0	-10.764	4.73861
1	0	0	0	0	0	0	1	1	0	0	0	-2.33052	0	0	0	0	0	0	-3.63785	-4.721	0	0	0	GO:0048584	M100000011000	3	0	246	48	1575	19150	3.04762	GO Biological Processes	19	positive regulation of response to stimulus	2.37244	814985|816273|816622|817495|817746|817828|819120|819390|819700|820573|820661|822293|824004|824072|824073|824168|824408|824528|825433|825476|826796|826884|827563|828342|828444|829316|830062|830142|831173|831722|831747|832170|832474|832618|833957|834101|834678|835358|836686|836865|837210|837255|837365|838508|838544|841670|843716|844047	NUDT6|AT2G17660|ERF53|GSTU4|SOBIR1|RLP23|SPX3|AT2G47780|RLP30|AT3G13672|AT3G14395|FUS3|AT3G48450|PRXCA|PRXCB|MYB77|PAD4|AT3G53600|AT3G62590|GID1B|ARCK1|NUDT7|GOX3|AT4G22470|AIRP1|GPX7|BZS1|AT4G39830|PBS3|LECRKA4.1|AIRP2|EFR|CHIA|AT5G25440|NAC6|GLIP1|WRKY8|AT5G52810|AT5G65600|MYBR1|EXO70B2|HAI2|CRT3|FMO1|DHAR1|BGLU18|SARD1|ADH1	-5.92953	-7.84168	0.433131	6.48557	0	15	0	0	-10.764	4.73861
0	0	0	0	0	0	0	1	1	0	0	0	0	0	0	0	0	0	0	-3.06192	-5.28938	0	0	0	GO:0002684	M000000011000	2	0	77	20	1575	19150	1.26984	GO Biological Processes	19	positive regulation of immune system process	3.15811	816273|817828|819700|824004|824072|824073|826884|827563|828342|831173|831722|832170|832474|832618|833957|834101|835358|836686|837365|838508	AT2G17660|RLP23|RLP30|AT3G48450|PRXCA|PRXCB|NUDT7|GOX3|AT4G22470|PBS3|LECRKA4.1|EFR|CHIA|AT5G25440|NAC6|GLIP1|AT5G52810|AT5G65600|CRT3|FMO1	-3.84302	-5.56279	0.282137	5.68035	0	15	0	0	-10.764	4.73861
0	0	0	0	0	0	0	1	1	0	0	0	0	0	0	0	0	0	0	-3.06192	-5.28938	0	0	0	GO:0045089	M000000011000	2	0	77	20	1575	19150	1.26984	GO Biological Processes	19	positive regulation of innate immune response	3.15811	816273|817828|819700|824004|824072|824073|826884|827563|828342|831173|831722|832170|832474|832618|833957|834101|835358|836686|837365|838508	AT2G17660|RLP23|RLP30|AT3G48450|PRXCA|PRXCB|NUDT7|GOX3|AT4G22470|PBS3|LECRKA4.1|EFR|CHIA|AT5G25440|NAC6|GLIP1|AT5G52810|AT5G65600|CRT3|FMO1	-3.84302	-5.56279	0.282137	5.68035	0	15	0	0	-10.764	4.73861
0	0	0	0	0	0	0	1	1	0	0	0	0	0	0	0	0	0	0	-3.06192	-5.28938	0	0	0	GO:0050778	M000000011000	2	0	77	20	1575	19150	1.26984	GO Biological Processes	19	positive regulation of immune response	3.15811	816273|817828|819700|824004|824072|824073|826884|827563|828342|831173|831722|832170|832474|832618|833957|834101|835358|836686|837365|838508	AT2G17660|RLP23|RLP30|AT3G48450|PRXCA|PRXCB|NUDT7|GOX3|AT4G22470|PBS3|LECRKA4.1|EFR|CHIA|AT5G25440|NAC6|GLIP1|AT5G52810|AT5G65600|CRT3|FMO1	-3.84302	-5.56279	0.282137	5.68035	0	15	0	0	-10.764	4.73861
0	0	0	0	0	0	0	1	1	1	0	0	0	0	0	0	0	0	0	-2.91744	-5.28247	-2.51871	0	0	GO:0002757	M000000011100	3	0	36	13	1575	19150	0.825397	GO Biological Processes	19	immune response-activating signal transduction	4.39065	816273|817828|819700|824004|824072|824073|827563|831722|832170|832474|832618|837365|838508	AT2G17660|RLP23|RLP30|AT3G48450|PRXCA|PRXCB|GOX3|LECRKA4.1|EFR|CHIA|AT5G25440|CRT3|FMO1	-3.84166	-5.54325	0.227977	6.09571	0	15	0	0	-10.764	4.73861
0	0	0	0	0	0	0	1	1	1	0	0	0	0	0	0	0	0	0	-2.91744	-5.28247	-2.51871	0	0	GO:0002764	M000000011100	3	0	36	13	1575	19150	0.825397	GO Biological Processes	19	immune response-regulating signaling pathway	4.39065	816273|817828|819700|824004|824072|824073|827563|831722|832170|832474|832618|837365|838508	AT2G17660|RLP23|RLP30|AT3G48450|PRXCA|PRXCB|GOX3|LECRKA4.1|EFR|CHIA|AT5G25440|CRT3|FMO1	-3.84166	-5.54325	0.227977	6.09571	0	15	0	0	-10.764	4.73861
0	0	0	0	0	0	0	1	1	0	1	0	0	0	0	0	0	0	0	-3.07297	-4.54666	0	-2.01081	0	GO:0002758	M000000011010	3	0	34	12	1575	19150	0.761905	GO Biological Processes	19	innate immune response-activating signal transduction	4.29132	816273|817828|819700|824004|824072|824073|827563|831722|832170|832474|837365|838508	AT2G17660|RLP23|RLP30|AT3G48450|PRXCA|PRXCB|GOX3|LECRKA4.1|EFR|CHIA|CRT3|FMO1	-3.40263	-5.04137	0.219103	5.75011	0	15	0	0	-10.764	4.73861
0	0	0	0	0	0	0	1	1	0	0	0	0	0	0	0	0	0	0	-2.09811	-4.77698	0	0	0	GO:0002253	M000000011000	2	0	62	11	717	19150	1.53417	GO Biological Processes	19	activation of immune response	4.73861	816273|817828|824004|826884|831722|832170|832474|832618|834101|837365|838508	AT2G17660|RLP23|AT3G48450|NUDT7|LECRKA4.1|EFR|CHIA|AT5G25440|GLIP1|CRT3|FMO1	-3.50224	-4.77698	0.459008	5.81514	0	15	0	0	-10.764	4.73861
0	0	0	0	0	0	0	1	1	0	0	0	0	0	0	0	0	0	0	-2.1838	-4.15229	0	0	0	GO:0002218	M000000011000	2	0	60	10	717	19150	1.3947	GO Biological Processes	19	activation of innate immune response	4.45142	816273|817828|824004|826884|831722|832170|832474|834101|837365|838508	AT2G17660|RLP23|AT3G48450|NUDT7|LECRKA4.1|EFR|CHIA|GLIP1|CRT3|FMO1	-3.00274	-4.15229	0.437956	5.28086	0	15	0	0	-10.764	4.73861
0	0	0	0	1	0	0	1	1	1	1	0	0	0	0	0	-2.64662	0	0	-5.41862	-8.13096	-6.00803	-2.83027	0	GO:1901698	M000010011110	5	0	297	59	1575	19150	3.74603	GO Biological Processes	19	response to nitrogen compound	2.41537	815907|815949|816209|816286|816478|817155|817420|817923|818025|818064|818199|818429|818959|819248|819296|821135|821667|821904|823555|823641|824168|824516|824528|827024|827464|828255|828481|828721|828927|829308|829591|830062|830902|831308|832290|832801|833755|834646|835012|835085|835179|835798|836103|836772|836865|837429|837576|837852|837890|838266|839666|840139|840317|841156|842745|842931|843492|…	AGL44|PR1|NAC036|BZIP27|ACO1|HSFA2|AT2G28710|LYK5|JAZ7|ATL9|ABI5|WRKY33|CHI|WRKY46|CCA1|DOX1|BBX32|MYB15|NIT2|NRT2.6|MYB77|ABCG37|AT3G53600|EDA36|ERF-1|NRT1.8|WRKY53|CGA1|MYB41|WRKY18|RRTF1|BZS1|RING1|NRT2.7|NIT4|CNI1|TCH2|PTR3|WRKY48|WR3|RHD2|AT5G56960|RHL41|RAB18|MYBR1|BIP3|ERD9|NRT2.5|HRS1|AT1G16950|STZ|NRT1.5|NAC016|AT1G47485|AT1G64380|CMPG1|AT1G71520|ADH1|WRKY40	-7.72637	-9.80675	0.47847	7.35909	0	16	1	1	-9.80675	4.51411
0	0	0	0	0	0	0	1	1	1	0	0	0	0	0	0	0	0	0	-4.99466	-9.24786	-4.36244	0	0	GO:0010200	M000000011100	3	0	142	24	717	19150	3.34728	GO Biological Processes	19	response to chitin	4.51411	816209|817155|817923|818025|818064|818429|819248|821904|823560|823752|824168|824764|828481|829442|829591|830902|832801|835012|835798|836103|836865|839666|842931|844423	NAC036|HSFA2|LYK5|JAZ7|ATL9|WRKY33|WRKY46|MYB15|NAC061|ZAT7|MYB77|SZF1|WRKY53|EDA39|RRTF1|RING1|CNI1|WRKY48|AT5G56960|RHL41|MYBR1|STZ|CMPG1|WRKY40	-7.37372	-9.24786	0.671728	8.28946	0	16	0	0	-9.80675	4.51411
0	0	0	0	1	0	0	1	1	1	0	0	0	0	0	0	-2.03582	0	0	-3.86234	-7.6252	-4.91591	0	0	GO:0010243	M000010011100	4	0	238	29	717	19150	4.04463	GO Biological Processes	19	response to organonitrogen compound	3.2544	816209|817155|817923|818025|818064|818429|818959|819248|821904|823560|823752|824168|824764|827024|828481|829442|829591|830902|832801|834646|835012|835179|835798|836103|836865|837429|839666|842931|844423	NAC036|HSFA2|LYK5|JAZ7|ATL9|WRKY33|CHI|WRKY46|MYB15|NAC061|ZAT7|MYB77|SZF1|EDA36|WRKY53|EDA39|RRTF1|RING1|CNI1|PTR3|WRKY48|RHD2|AT5G56960|RHL41|MYBR1|BIP3|STZ|CMPG1|WRKY40	-5.94783	-7.6252	0.735723	6.90216	0	16	0	0	-9.80675	4.51411
1	0	1	0	1	0	0	1	1	1	1	0	-5.28308	0	-3.01364	0	-4.9499	0	0	-5.22072	-2.32325	-3.81846	-3.03362	0	GO:0002213	M101010011110	7	0	30	16	1575	19150	1.01587	GO Biological Processes	19	defense response to insect	6.48466	817484|817495|820661|822110|823551|824011|824408|825433|829316|830142|831268|832546|834378|836628|842851|843832	SAG13|GSTU4|AT3G14395|CYP82G1|CAF1a|CYP94B3|PAD4|AT3G62590|GPX7|AT4G39830|MPL1|VSP2|UPI|AT5G65040|PP2-A5|ORA47	-7.63839	-9.71034	0.252675	8.99978	0	17	1	1	-9.71034	10.1323
0	0	0	0	1	0	0	1	1	1	0	0	0	0	0	0	-2.04867	0	0	-2.54459	-3.95515	-2.66397	0	0	GO:0032101	M000010011100	4	0	102	28	1575	19150	1.77778	GO Biological Processes	19	regulation of response to external stimulus	3.33769	816765|817495|819120|820661|822298|824408|828342|829308|829316|830142|831147|831162|831173|832618|832750|833963|835358|836686|836865|837210|837800|837890|841026|841604|843362|843716|844348|844423	CYP79B3|GSTU4|SPX3|AT3G14395|PAD3|PAD4|AT4G22470|WRKY18|GPX7|AT4G39830|WRKY75|JAZ10|PBS3|AT5G25440|CBP60G|AT5G39670|AT5G52810|AT5G65600|MYBR1|EXO70B2|NIMIN1|HRS1|ILL6|ILL5|UMAMIT36|SARD1|TMM|WRKY40	-6.17054	-8.10117	0.332969	7.08644	0	17	0	0	-9.71034	10.1323
0	0	0	0	0	0	0	0	1	1	0	0	0	0	0	0	0	0	0	0	-4.18328	-2.81591	0	0	GO:0002831	M000000001100	2	0	97	25	1575	19150	1.5873	GO Biological Processes	19	regulation of response to biotic stimulus	3.13369	816765|817495|820661|822298|824408|828342|829308|829316|830142|831162|831173|832618|832750|833963|835358|836686|836865|837210|837800|841026|841604|843362|843716|844348|844423	CYP79B3|GSTU4|AT3G14395|PAD3|PAD4|AT4G22470|WRKY18|GPX7|AT4G39830|JAZ10|PBS3|AT5G25440|CBP60G|AT5G39670|AT5G52810|AT5G65600|MYBR1|EXO70B2|NIMIN1|ILL6|ILL5|UMAMIT36|SARD1|TMM|WRKY40	-4.87261	-6.72104	0.314931	6.3067	0	17	0	0	-9.71034	10.1323
1	0	0	0	0	0	0	0	1	1	0	0	-3.04084	0	0	0	0	0	0	0	-2.85631	-2.46223	0	0	GO:0010112	M100000001100	3	0	23	11	1575	19150	0.698413	GO Biological Processes	19	regulation of systemic acquired resistance	5.81504	816765|822298|828342|831162|831173|832750|835358|837800|841026|841604|843716	CYP79B3|PAD3|AT4G22470|JAZ10|PBS3|CBP60G|AT5G52810|NIMIN1|ILL6|ILL5|SARD1	-4.4419	-6.22125	0.209843	6.91682	0	17	0	0	-9.71034	10.1323
0	0	0	0	0	0	0	1	1	0	0	0	0	0	0	0	0	0	0	-2.22176	-3.48972	0	0	0	GO:0032103	M000000011000	2	0	36	12	1575	19150	0.761905	GO Biological Processes	19	positive regulation of response to external stimulus	4.05291	817495|819120|820661|824408|828342|829316|830142|832618|835358|836686|837210|843716	GSTU4|SPX3|AT3G14395|PAD4|AT4G22470|GPX7|AT4G39830|AT5G25440|AT5G52810|AT5G65600|EXO70B2|SARD1	-3.14125	-4.75023	0.219103	5.48852	0	17	0	0	-9.71034	10.1323
0	0	0	0	0	0	0	1	1	0	0	0	0	0	0	0	0	0	0	-2.73762	-3.01756	0	0	0	GO:1900367	M000000011000	2	0	6	5	1575	19150	0.31746	GO Biological Processes	19	positive regulation of defense response to insect	10.1323	817495|820661|824408|829316|830142	GSTU4|AT3G14395|PAD4|GPX7|AT4G39830	-3.08473	-4.67956	0.141747	6.69736	0	17	0	0	-9.71034	10.1323
0	0	0	0	0	0	0	0	1	0	0	0	0	0	0	0	0	0	0	0	-3.73829	0	0	0	GO:0002833	M000000001000	1	0	33	11	1575	19150	0.698413	GO Biological Processes	19	positive regulation of response to biotic stimulus	4.05291	817495|820661|824408|828342|829316|830142|832618|835358|836686|837210|843716	GSTU4|AT3G14395|PAD4|AT4G22470|GPX7|AT4G39830|AT5G25440|AT5G52810|AT5G65600|EXO70B2|SARD1	-2.82488	-4.40033	0.209843	5.25444	0	17	0	0	-9.71034	10.1323
0	0	0	0	0	0	0	0	1	0	0	0	0	0	0	0	0	0	0	0	-3.65231	0	0	0	GO:0043902	M000000001000	1	0	34	11	1575	19150	0.698413	GO Biological Processes	19	positive regulation of multi-organism process	3.93371	817495|820661|824408|828342|829316|830142|832618|835358|836686|837210|843716	GSTU4|AT3G14395|PAD4|AT4G22470|GPX7|AT4G39830|AT5G25440|AT5G52810|AT5G65600|EXO70B2|SARD1	-2.72297	-4.26394	0.209843	5.12535	0	17	0	0	-9.71034	10.1323
0	0	0	0	0	0	0	1	1	0	0	0	0	0	0	0	0	0	0	-2.32109	-2.59487	0	0	0	GO:2000068	M000000011000	2	0	8	5	1575	19150	0.31746	GO Biological Processes	19	regulation of defense response to insect	7.59921	817495|820661|824408|829316|830142	GSTU4|AT3G14395|PAD4|GPX7|AT4G39830	-2.26842	-3.77081	0.141747	5.58867	0	17	0	0	-9.71034	10.1323
0	0	0	0	0	0	0	0	1	1	0	0	0	0	0	0	0	0	0	0	-3.09222	-2.4709	0	0	GO:0043900	M000000001100	2	0	173	29	1575	19150	1.84127	GO Biological Processes	19	regulation of multi-organism process	2.03817	816765|817495|820155|820661|821365|822298|824408|828342|829308|829316|830142|831162|831173|832618|832750|833963|835358|835593|836686|836865|837210|837800|838544|841026|841604|843362|843716|844348|844423	CYP79B3|GSTU4|MDHAR|AT3G14395|AT3G18360|PAD3|PAD4|AT4G22470|WRKY18|GPX7|AT4G39830|JAZ10|PBS3|AT5G25440|CBP60G|AT5G39670|AT5G52810|MYB120|AT5G65600|MYBR1|EXO70B2|NIMIN1|DHAR1|ILL6|ILL5|UMAMIT36|SARD1|TMM|WRKY40	-2.24922	-3.74938	0.338753	4.10623	0	17	0	0	-9.71034	10.1323
1	0	1	0	1	0	0	1	1	0	0	0	-3.09471	0	-2.46729	0	-4.07396	0	0	-6.10074	-4.72029	0	0	0	GO:0000302	M101010011000	5	0	154	38	1575	19150	2.4127	GO Biological Processes	19	response to reactive oxygen species	3.00021	816478|817155|820264|820564|821135|821225|822488|822547|823768|826718|826884|828271|828413|828414|828481|828613|831076|831720|832476|833755|833957|834244|834678|836011|836884|837075|837252|838122|838212|838544|839488|842120|842405|843584|843660|844047|2745879|28720712	ACO1|HSFA2|AT3G10930|AT3G13610|DOX1|AT3G02840|AT3G28580|NAC3|HSP17.4|AT4G11170|NUDT7|MSRB7|CRK6|CRK7|WRKY53|FSD1|HSP17.6A|FER1|WRKY30|TCH2|NAC6|CML37|WRKY8|CRCK1|BT4|UGT74E2|AT1G07400|ABCG40|MC8|DHAR1|AO4|PAP1|TPS04|LOX4|KTI1|ADH1|SAG20|AT5G05300	-7.23921	-9.27129	0.386641	7.46053	0	18	1	1	-9.27129	4.11526
1	0	1	0	0	0	0	1	1	1	0	0	-2.18942	0	-2.05377	0	0	0	0	-3.08696	-3.84981	-2.66837	0	0	GO:0042542	M101000011100	5	0	65	22	1575	19150	1.39683	GO Biological Processes	19	response to hydrogen peroxide	4.11526	817155|820264|820564|822547|823768|828481|831076|831720|832476|833755|833957|834678|836011|836884|837075|837252|838212|838544|839488|843660|844047|28720712	HSFA2|AT3G10930|AT3G13610|NAC3|HSP17.4|WRKY53|HSP17.6A|FER1|WRKY30|TCH2|NAC6|WRKY8|CRCK1|BT4|UGT74E2|AT1G07400|MC8|DHAR1|AO4|KTI1|ADH1|AT5G05300	-6.40455	-8.34741	0.295717	7.53132	0	18	0	0	-9.27129	4.11526
0	0	0	0	0	0	0	0	1	0	0	0	0	0	0	0	0	0	0	0	-2.6964	0	0	0	GO:0010193	M000000001000	1	0	36	11	1575	19150	0.698413	GO Biological Processes	19	response to ozone	3.71517	821225|826718|826884|828481|828613|832476|834244|838122|838544|843584|2745879	AT3G02840|AT4G11170|NUDT7|WRKY53|FSD1|WRKY30|CML37|ABCG40|DHAR1|LOX4|SAG20	-2.48993	-4.00837	0.209843	4.88133	0	18	0	0	-9.27129	4.11526
1	0	0	0	0	1	0	1	0	0	0	0	-3.81698	0	0	0	0	-2.44163	0	-5.24188	0	0	0	0	GO:0042445	M100001010000	3	0	289	56	1575	19150	3.55556	GO Biological Processes	19	hormone metabolic process	2.35602	816469|816478|816765|816812|816888|816894|817725|818701|818749|818903|819107|819562|821461|821696|821943|822167|822169|822293|823555|824011|824408|824513|826317|826642|827207|828726|829321|829417|829668|829672|829869|829933|830058|830518|830592|830711|830894|831003|831108|832750|836464|836709|837075|837082|838314|838567|839488|839508|841026|841604|842534|843175|843584|843716|843810|843888	CKX2|ACO1|CYP79B3|ACS4|MES7|MES1|AT2G31690|CAMBP25|CKX1|PIF4|CCD7|NAC047|CYP707A4|LBO1|IPT7|AOC1|AOC3|FUS3|NIT2|CYP94B3|PAD4|LOG4|ACS11|AT4G10500|CYP702A6|ACS7|BAT1|CCD8|AT4G35160|LOG5|MES9|ACS8|EDS5|LOG7|ST2A|SOB5|MES5|YUC4|LRP1|CBP60G|CYP94B1|ACS5|UGT74E2|ACS2|LOX3|SRS7|AO4|GA2OX6|ILL6|ILL5|STM|IPT1|LOX4|SARD1|EDS16|SRS5	-6.91107	-8.92088	0.466608	6.9534	0	19	1	1	-8.92088	2.38521
1	0	0	0	0	1	0	1	0	0	0	0	-3.20321	0	0	0	0	-3.56658	0	-4.31449	0	0	0	0	GO:0010817	M100001010000	3	0	380	66	1575	19150	4.19048	GO Biological Processes	19	regulation of hormone levels	2.11178	816469|816478|816765|816812|816888|816894|817725|818701|818749|818903|819107|819562|821461|821696|821943|822167|822169|822293|823555|824011|824408|824513|824516|825148|826317|826642|826795|827207|828604|828726|829321|829417|829668|829672|829869|829933|830058|830518|830592|830711|830894|831003|831108|831241|831515|831668|832750|835152|836464|836709|837075|837082|838221|838314|838567|839488|839508|…	CKX2|ACO1|CYP79B3|ACS4|MES7|MES1|AT2G31690|CAMBP25|CKX1|PIF4|CCD7|NAC047|CYP707A4|LBO1|IPT7|AOC1|AOC3|FUS3|NIT2|CYP94B3|PAD4|LOG4|ABCG37|MPK10|ACS11|AT4G10500|AGL14|CYP702A6|SWEET14|ACS7|BAT1|CCD8|AT4G35160|LOG5|MES9|ACS8|EDS5|LOG7|ST2A|SOB5|MES5|YUC4|LRP1|TT4|PIN5|SAUR19|CBP60G|SWEET13|CYP94B1|ACS5|UGT74E2|ACS2|AT1G16510|LOX3|SRS7|AO4|GA2OX6|PUP1|ILL6|ILL5|STM|IPT1|LOX4|SARD1|EDS16|SRS5	-6.39803	-8.33472	0.504889	6.55306	0	19	0	0	-8.92088	2.38521
0	0	0	0	0	1	0	1	0	0	0	0	0	0	0	0	0	-3.24604	0	-3.48402	0	0	0	0	GO:0042446	M000001010000	2	0	209	41	1575	19150	2.60317	GO Biological Processes	19	hormone biosynthetic process	2.38521	816478|816765|816812|817725|818903|819107|819562|821461|821696|821943|822167|822169|822293|823555|824408|824513|826317|827207|828726|829321|829417|829668|829672|829933|830058|830518|831003|831108|832750|836709|837082|838314|838567|839488|839508|842534|843175|843584|843716|843810|843888	ACO1|CYP79B3|ACS4|AT2G31690|PIF4|CCD7|NAC047|CYP707A4|LBO1|IPT7|AOC1|AOC3|FUS3|NIT2|PAD4|LOG4|ACS11|CYP702A6|ACS7|BAT1|CCD8|AT4G35160|LOG5|ACS8|EDS5|LOG7|YUC4|LRP1|CBP60G|ACS5|ACS2|LOX3|SRS7|AO4|GA2OX6|STM|IPT1|LOX4|SARD1|EDS16|SRS5	-5.00931	-6.86277	0.401221	6.0277	0	19	0	0	-8.92088	2.38521
1	0	0	0	0	0	0	1	0	0	0	0	-2.44174	0	0	0	0	0	0	-2.35234	0	0	0	0	GO:0032787	M100000010000	2	0	520	66	1575	19150	4.19048	GO Biological Processes	19	monocarboxylic acid metabolic process	1.54322	815864|816509|816765|816812|816888|816894|817457|817725|817901|818701|819326|820667|820737|821135|821249|821461|822167|822169|822293|823555|823888|824011|824077|824408|826642|827562|827563|827663|829869|829933|830058|830592|830894|831173|832383|832750|833781|834570|835358|836003|836367|836464|836475|836709|837058|837082|837118|838314|838508|839347|839488|839578|841026|841670|842515|842675|842880|…	ALD1|NADP-ME1|CYP79B3|ACS4|MES7|MES1|CYP707A2|AT2G31690|RD20|CAMBP25|SDR3|NCED3|AT3G02620|DOX1|CHAT|CYP707A4|AOC1|AOC3|FUS3|NIT2|ASN1|CYP94B3|AT3G49160|PAD4|AT4G10500|NCED2|GOX3|CYP707A1|MES9|ACS8|EDS5|ST2A|MES5|PBS3|CYP86B1|CBP60G|AT5G38020|CYP707A3|AT5G52810|CYP86A1|MYB96|CYP94B1|FACT|ACS5|UGT75B1|ACS2|AT1G06090|LOX3|FMO1|CYP86A4|AO4|KCS2|ILL6|BGLU18|AT1G62190|CYP86A7|AT1G65690|AAE12|KCS7|LOX4|…	-2.09632	-3.57041	0.504889	3.75958	0	19	0	0	-8.92088	2.38521
1	0	0	0	0	0	0	1	1	1	1	0	-3.82624	0	0	0	0	0	0	-5.52421	-5.8908	-2.6658	-5.38373	0	GO:0009620	M100000011110	5	0	614	95	1575	19150	6.03175	GO Biological Processes	19	response to fungus	1.88124	814743|816888|816894|817142|817143|817628|817828|817901|818058|818064|818289|818429|818505|818853|818889|818952|818960|819130|819577|819613|819632|819700|819827|820155|820429|821135|822110|822169|822252|822298|823620|823671|824072|824073|824212|824261|824307|824308|825163|826458|826642|826770|826859|826860|827320|827663|828064|829308|829591|829869|830902|831173|832524|832582|833810|833882|833954|…	PDF2.1|MES7|MES1|PDF1.3|PDF1.2b|CYP71A13|RLP23|RD20|AT2G34930|ATL9|AT2G37130|WRKY33|MLO12|COR15B|AT2G42885|TI1|AT2G43580|AT2G45220|AT3G04220|AHL19|PR4|RLP30|MYB108|MDHAR|HCHIB|DOX1|CYP82G1|AOC3|AT3G26470|PAD3|FAMT|AT3G45330|PRXCA|PRXCB|HR4|LTI30|AT3G51440|AT3G51450|AT3G59930|ARGAH2|AT4G10500|OSM34|AZI1|EARLI1|AT4G16260|CYP707A1|ATPMEPCRB|WRKY18|RRTF1|MES9|RING1|PBS3|DMR6|CIPK25|PR5K|AT5G38900|AT5…	-6.90507	-8.90769	0.59989	6.64407	0	20	1	1	-8.90769	1.88124
1	0	0	1	0	0	0	1	1	0	1	0	-2.71071	0	0	-2.12158	0	0	0	-2.27534	-3.15747	0	-3.40024	0	GO:0050832	M100100011010	5	0	543	74	1575	19150	4.69841	GO Biological Processes	19	defense response to fungus	1.65699	814743|816888|816894|817142|817143|817628|817828|817901|818058|818064|818289|818429|818505|818853|818889|818952|819577|819613|819632|819700|820429|821135|822110|822252|822298|823671|824072|824073|824212|824261|825163|826458|826770|826859|826860|827320|827663|829308|829591|829869|832582|833882|833954|834101|834378|834469|834470|834629|834678|836150|836310|836533|836596|836602|836679|836865|837210|…	PDF2.1|MES7|MES1|PDF1.3|PDF1.2b|CYP71A13|RLP23|RD20|AT2G34930|ATL9|AT2G37130|WRKY33|MLO12|COR15B|AT2G42885|TI1|AT3G04220|AHL19|PR4|RLP30|HCHIB|DOX1|CYP82G1|AT3G26470|PAD3|AT3G45330|PRXCA|PRXCB|HR4|LTI30|AT3G59930|ARGAH2|OSM34|AZI1|EARLI1|AT4G16260|CYP707A1|WRKY18|RRTF1|MES9|CIPK25|AT5G38900|AT5G39580|GLIP1|UPI|PDF1.2|PDF1.2c|SAG12|WRKY8|AT5G60280|AT5G61890|AT5G64120|ABR1|WRKY51|AT5G65530|MYBR1|EX…	-3.33014	-4.95973	0.533194	4.64929	0	20	0	0	-8.90769	1.88124
1	1	0	0	0	0	1	1	1	0	1	1	-3.57367	-8.82525	0	0	0	0	-7.08911	-6.19695	-5.65329	0	-4.36472	-5.53594	GO:0010345	M110000111011	7	0	18	7	246	19150	2.84553	GO Biological Processes	19	suberin biosynthetic process	30.2733	820316|823579|823580|831202|832383|834106|836003	GPAT5|FAR4|FAR5|ABCG6|CYP86B1|RWP1|CYP86A1	-6.99634	-8.82525	1.0601	14.174	0	21	1	1	-8.82525	30.2733
1	1	0	0	1	0	1	1	1	0	1	1	-4.48731	-4.58627	0	0	-3.95595	0	-7.21885	-3.62416	-2.45789	0	-4.10881	-7.89665	ath00073	M110010111011	8	0	28	14	1575	19150	0.888889	KEGG Pathway	24	Cutin, suberine and wax biosynthesis	6.07937	817901|820222|823579|823580|824837|829521|832383|833704|834106|836003|839347|839541|842150|842675	RD20|CYP77A6|FAR4|FAR5|FAR6|CER4|CYP86B1|WSD1|RWP1|CYP86A1|CYP86A4|AT1G02190|CYP96A15|CYP86A7	-6.16398	-8.08861	0.236507	8.0517	0	21	0	0	-8.82525	30.2733
1	1	0	0	1	1	0	0	0	0	0	0	-2.3492	-4.58914	0	0	-2.92282	-2.42597	0	0	0	0	0	0	GO:1901568	M110011000000	4	0	46	6	246	19150	2.43902	GO Biological Processes	19	fatty acid derivative metabolic process	10.1538	823579|823580|836367|838105|842596|844309	FAR4|FAR5|MYB96|SHN1|ACOS5|WRI4	-3.35749	-4.58914	0.98351	7.09056	0	21	0	0	-8.82525	30.2733
0	1	0	0	0	0	0	1	1	0	1	0	0	-3.77955	0	0	0	0	0	-2.16026	-2.43098	0	-2.37898	0	GO:0035337	M010000011010	4	0	9	3	246	19150	1.21951	GO Biological Processes	19	fatty-acyl-CoA metabolic process	25.9485	823579|823580|842596	FAR4|FAR5|ACOS5	-2.7034	-3.77955	0.699779	8.53979	0	21	0	0	-8.82525	30.2733
0	0	0	0	0	0	0	1	0	0	0	0	0	0	0	0	0	0	0	-2.32109	0	0	0	0	GO:0035336	M000000010000	1	0	8	4	1575	19150	0.253968	GO Biological Processes	19	long-chain fatty-acyl-CoA metabolic process	6.07937	823579|823580|824837|829521	FAR4|FAR5|FAR6|CER4	-1.2923	-2.61339	0.126823	4.30156	0	21	0	0	-8.82525	30.2733
1	1	0	0	1	0	1	1	0	0	1	0	-4.5271	-4.48115	0	0	-2.01436	0	-2.43539	-4.21278	0	0	-5.74286	0	GO:0006714	M110010110010	6	0	48	19	1575	19150	1.20635	GO Biological Processes	19	sesquiterpenoid metabolic process	4.81283	817457|819107|819326|820667|821461|821696|822293|826958|827377|827562|827663|829417|834491|834570|836367|839488|841670|842880|844175	CYP707A2|CCD7|SDR3|NCED3|CYP707A4|LBO1|FUS3|TPS12|TPS03|NCED2|CYP707A1|CCD8|AT5G44630|CYP707A3|MYB96|AO4|BGLU18|AT1G65690|NCED9	-6.62249	-8.60427	0.275081	7.91762	0	22	1	1	-8.60427	13.0539
1	1	0	0	0	0	1	1	0	0	1	0	-3.58799	-3.92354	0	0	0	0	-2.81165	-3.51015	0	0	-4.04521	0	GO:0016106	M110000110010	5	0	38	14	1575	19150	0.888889	GO Biological Processes	19	sesquiterpenoid biosynthetic process	4.47953	819107|819326|820667|821696|822293|826958|827377|827562|829417|834491|836367|839488|842880|844175	CCD7|SDR3|NCED3|LBO1|FUS3|TPS12|TPS03|NCED2|CCD8|AT5G44630|MYB96|AO4|AT1G65690|NCED9	-4.28135	-6.04812	0.236507	6.42725	0	22	0	0	-8.60427	13.0539
1	1	0	0	0	0	0	1	0	0	0	0	-2.14944	-2.94567	0	0	0	0	0	-2.22176	0	0	0	0	GO:0009687	M110000010000	3	0	36	13	1575	19150	0.825397	GO Biological Processes	19	abscisic acid metabolic process	4.39065	817457|819326|820667|821461|822293|827562|827663|834570|836367|839488|841670|842880|844175	CYP707A2|SDR3|NCED3|CYP707A4|FUS3|NCED2|CYP707A1|CYP707A3|MYB96|AO4|BGLU18|AT1G65690|NCED9	-3.84166	-5.54325	0.227977	6.09571	0	22	0	0	-8.60427	13.0539
1	1	0	0	0	0	0	1	0	0	0	0	-2.14944	-2.94567	0	0	0	0	0	-2.22176	0	0	0	0	GO:0043288	M110000010000	3	0	36	13	1575	19150	0.825397	GO Biological Processes	19	apocarotenoid metabolic process	4.39065	817457|819326|820667|821461|822293|827562|827663|834570|836367|839488|841670|842880|844175	CYP707A2|SDR3|NCED3|CYP707A4|FUS3|NCED2|CYP707A1|CYP707A3|MYB96|AO4|BGLU18|AT1G65690|NCED9	-3.84166	-5.54325	0.227977	6.09571	0	22	0	0	-8.60427	13.0539
1	1	0	0	0	0	0	1	0	0	0	0	-2.14944	-2.94567	0	0	0	0	0	-2.22176	0	0	0	0	GO:1902644	M110000010000	3	0	36	13	1575	19150	0.825397	GO Biological Processes	19	tertiary alcohol metabolic process	4.39065	817457|819326|820667|821461|822293|827562|827663|834570|836367|839488|841670|842880|844175	CYP707A2|SDR3|NCED3|CYP707A4|FUS3|NCED2|CYP707A1|CYP707A3|MYB96|AO4|BGLU18|AT1G65690|NCED9	-3.84166	-5.54325	0.227977	6.09571	0	22	0	0	-8.60427	13.0539
1	0	0	0	0	0	1	1	0	0	1	0	-2.9516	0	0	0	0	0	-2.42522	-4.08725	0	0	-3.59149	0	GO:0008300	M100000110010	4	0	24	10	1575	19150	0.634921	GO Biological Processes	19	isoprenoid catabolic process	5.06614	817457|819107|820667|821461|827562|827663|829417|834570|839508|844175	CYP707A2|CCD7|NCED3|CYP707A4|NCED2|CYP707A1|CCD8|CYP707A3|GA2OX6|NCED9	-3.39965	-5.03532	0.200141	5.9668	0	22	0	0	-8.60427	13.0539
1	0	0	0	0	0	1	1	0	0	1	0	-4.3802	0	0	0	0	0	-2.18972	-3.52192	0	0	-4.00362	0	ath00906	M100000110010	4	0	29	11	1575	19150	0.698413	KEGG Pathway	24	Carotenoid biosynthesis	4.61193	817457|819107|820667|821461|827562|827663|829417|834570|835334|841670|844175	CYP707A2|CCD7|NCED3|CYP707A4|NCED2|CYP707A1|CCD8|CYP707A3|BETA-OHASE 2|BGLU18|NCED9	-3.38176	-5.01438	0.209843	5.82705	0	22	0	0	-8.60427	13.0539
1	1	0	0	0	0	0	1	0	0	1	0	-3.77595	-2.03191	0	0	0	0	0	-2.65201	0	0	-2.27739	0	GO:0006721	M110000010010	4	0	182	33	1575	19150	2.09524	GO Biological Processes	19	terpenoid metabolic process	2.2046	816955|817457|819107|819326|820667|821461|821696|822110|822293|822299|822602|823649|826958|827377|827562|827663|829417|834491|834570|834851|834852|835334|836367|837168|839488|839508|841670|842405|842880|842915|843014|843344|844175	TPS10|CYP707A2|CCD7|SDR3|NCED3|CYP707A4|LBO1|CYP82G1|FUS3|PES2|AT3G29410|LAS1|TPS12|TPS03|NCED2|CYP707A1|CCD8|AT5G44630|CYP707A3|CYP708A2|THAS1|BETA-OHASE 2|MYB96|PDS1|AO4|GA2OX6|BGLU18|TPS04|AT1G65690|AT1G66020|LUP5|AT1G70080|NCED9	-3.26788	-4.89148	0.360893	4.88805	0	22	0	0	-8.60427	13.0539
1	0	0	0	0	1	0	0	0	0	1	1	-4.30796	0	0	0	0	-2.29934	0	0	0	0	-3.12475	-3.65447	GO:0042214	M100001000011	4	0	51	14	1575	19150	0.888889	GO Biological Processes	19	terpene metabolic process	3.33769	819107|820667|822110|822602|826958|827562|829417|834490|834491|835334|841304|842915|843344|844175	CCD7|NCED3|CYP82G1|AT3G29410|TPS12|NCED2|CCD8|CYP706A3|AT5G44630|BETA-OHASE 2|AT1G48820|AT1G66020|AT1G70080|NCED9	-2.79864	-4.36388	0.236507	5.00417	0	22	0	0	-8.60427	13.0539
0	0	0	0	0	0	0	1	0	0	1	0	0	0	0	0	0	0	0	-3.3495	0	0	-2.65115	0	GO:0016115	M000000010010	2	0	15	7	1575	19150	0.444444	GO Biological Processes	19	terpenoid catabolic process	5.67407	817457|819107|821461|827663|829417|834570|839508	CYP707A2|CCD7|CYP707A4|CYP707A1|CCD8|CYP707A3|GA2OX6	-2.52273	-4.04824	0.16761	5.42117	0	22	0	0	-8.60427	13.0539
1	0	0	0	0	0	0	1	0	0	0	0	-3.11796	0	0	0	0	0	0	-2.00371	0	0	0	0	GO:0006720	M100000010000	2	0	226	36	1575	19150	2.28571	GO Biological Processes	19	isoprenoid metabolic process	1.93679	816955|817457|819107|819326|820667|821461|821696|822110|822293|822299|822602|823649|826958|827377|827562|827663|829417|834490|834491|834570|834851|834852|835334|835992|836367|837168|839488|839508|841304|841670|842405|842880|842915|843014|843344|844175	TPS10|CYP707A2|CCD7|SDR3|NCED3|CYP707A4|LBO1|CYP82G1|FUS3|PES2|AT3G29410|LAS1|TPS12|TPS03|NCED2|CYP707A1|CCD8|CYP706A3|AT5G44630|CYP707A3|CYP708A2|THAS1|BETA-OHASE 2|cPT5|MYB96|PDS1|AO4|GA2OX6|AT1G48820|BGLU18|TPS04|AT1G65690|AT1G66020|LUP5|AT1G70080|NCED9	-2.50368	-4.02681	0.376573	4.24087	0	22	0	0	-8.60427	13.0539
1	0	0	0	0	0	1	1	0	0	1	0	-3.83465	0	0	0	0	0	-3.74357	-3.30591	0	0	-3.60445	0	GO:0016121	M100000110010	4	0	9	4	652	19150	0.613497	GO Biological Processes	19	carotene catabolic process	13.0539	819107|820667|829417|844175	CCD7|NCED3|CCD8|NCED9	-2.7448	-3.83465	0.305806	6.79046	0	22	0	0	-8.60427	13.0539
1	0	0	0	0	0	1	1	0	0	1	0	-3.83465	0	0	0	0	0	-3.74357	-3.30591	0	0	-3.60445	0	GO:0046247	M100000110010	4	0	9	4	652	19150	0.613497	GO Biological Processes	19	terpene catabolic process	13.0539	819107|820667|829417|844175	CCD7|NCED3|CCD8|NCED9	-2.7448	-3.83465	0.305806	6.79046	0	22	0	0	-8.60427	13.0539
1	0	0	0	0	0	1	1	0	0	1	0	-3.57367	0	0	0	0	0	-2.79438	-2.94499	0	0	-2.34103	0	GO:0016119	M100000110010	4	0	18	5	652	19150	0.766871	GO Biological Processes	19	carotene metabolic process	8.15866	819107|820667|829417|835334|844175	CCD7|NCED3|CCD8|BETA-OHASE 2|NCED9	-2.54159	-3.57367	0.341638	5.70456	0	22	0	0	-8.60427	13.0539
1	0	0	0	0	0	0	1	0	0	0	0	-3.03966	0	0	0	0	0	0	-2.18977	0	0	0	0	GO:0016114	M100000010000	2	0	156	26	1575	19150	1.65079	GO Biological Processes	19	terpenoid biosynthetic process	2.02646	816955|819107|819326|820667|821696|822110|822293|822602|823649|826958|827377|827562|829417|834491|834852|835334|836367|837168|839488|839508|842405|842880|842915|843014|843344|844175	TPS10|CCD7|SDR3|NCED3|LBO1|CYP82G1|FUS3|AT3G29410|LAS1|TPS12|TPS03|NCED2|CCD8|AT5G44630|THAS1|BETA-OHASE 2|MYB96|PDS1|AO4|GA2OX6|TPS04|AT1G65690|AT1G66020|LUP5|AT1G70080|NCED9	-1.95347	-3.3854	0.321064	3.85354	0	22	0	0	-8.60427	13.0539
0	1	0	0	0	0	0	0	0	0	0	0	0	-2.26668	0	0	0	0	0	0	0	0	0	0	GO:0009688	M010000000000	1	0	28	8	1575	19150	0.507937	GO Biological Processes	19	abscisic acid biosynthetic process	3.47392	819326|820667|822293|827562|836367|839488|842880|844175	SDR3|NCED3|FUS3|NCED2|MYB96|AO4|AT1G65690|NCED9	-1.49632	-2.84337	0.179126	3.92161	0	22	0	0	-8.60427	13.0539
0	1	0	0	0	0	0	0	0	0	0	0	0	-2.26668	0	0	0	0	0	0	0	0	0	0	GO:0043289	M010000000000	1	0	28	8	1575	19150	0.507937	GO Biological Processes	19	apocarotenoid biosynthetic process	3.47392	819326|820667|822293|827562|836367|839488|842880|844175	SDR3|NCED3|FUS3|NCED2|MYB96|AO4|AT1G65690|NCED9	-1.49632	-2.84337	0.179126	3.92161	0	22	0	0	-8.60427	13.0539
0	1	0	0	0	0	0	0	0	0	0	0	0	-2.26668	0	0	0	0	0	0	0	0	0	0	GO:1902645	M010000000000	1	0	28	8	1575	19150	0.507937	GO Biological Processes	19	tertiary alcohol biosynthetic process	3.47392	819326|820667|822293|827562|836367|839488|842880|844175	SDR3|NCED3|FUS3|NCED2|MYB96|AO4|AT1G65690|NCED9	-1.49632	-2.84337	0.179126	3.92161	0	22	0	0	-8.60427	13.0539
1	0	0	0	0	0	0	0	0	0	0	0	-2.50433	0	0	0	0	0	0	0	0	0	0	0	GO:0008299	M100000000000	1	0	197	28	1575	19150	1.77778	GO Biological Processes	19	isoprenoid biosynthetic process	1.72814	816955|819107|819326|820667|821696|822110|822293|822602|823649|826958|827377|827562|829417|834491|834852|835334|835992|836367|837168|839488|839508|841304|842405|842880|842915|843014|843344|844175	TPS10|CCD7|SDR3|NCED3|LBO1|CYP82G1|FUS3|AT3G29410|LAS1|TPS12|TPS03|NCED2|CCD8|AT5G44630|THAS1|BETA-OHASE 2|cPT5|MYB96|PDS1|AO4|GA2OX6|AT1G48820|TPS04|AT1G65690|AT1G66020|LUP5|AT1G70080|NCED9	-1.20757	-2.50697	0.332969	3.07523	0	22	0	0	-8.60427	13.0539
1	0	0	0	0	0	0	0	0	0	0	0	-2.16322	0	0	0	0	0	0	0	0	0	0	0	M00372	M100000000000	1	0	12	3	652	19150	0.460123	KEGG Pathway	24	Abscisic acid biosynthesis, beta-carotene => abscisic acid	7.34279	820667|835334|844175	NCED3|BETA-OHASE 2|NCED9	-1.45481	-2.16322	0.26504	4.12627	0	22	0	0	-8.60427	13.0539
1	0	0	0	0	0	0	0	0	0	0	0	-2.16322	0	0	0	0	0	0	0	0	0	0	0	ath_M00372	M100000000000	1	0	12	3	652	19150	0.460123	KEGG Pathway	24	Abscisic acid biosynthesis, beta-carotene => abscisic acid	7.34279	820667|835334|844175	NCED3|BETA-OHASE 2|NCED9	-1.45481	-2.16322	0.26504	4.12627	0	22	0	0	-8.60427	13.0539
1	1	0	0	0	0	0	0	0	0	0	1	-2.24501	-5.73817	0	0	0	0	0	0	0	0	0	-8.36382	GO:0009908	M110000000001	3	0	537	38	466	19150	8.15451	GO Biological Processes	19	flower development	2.90799	816194|817302|817410|818389|818785|819173|819988|820222|820602|821151|824470|824601|824918|827322|827631|828721|828841|829744|830619|831003|831441|831720|831723|832146|832241|834629|835152|835420|837353|838683|839040|839172|839275|841062|843244|843249|843888|843983	AMS|ATC|PRS|GPAT6|PGAZAT|AGL6|QRT2|CYP77A6|MYB26|SEP2|AT3G53040|AP3|ADPG1|AT4G16270|AG|CGA1|SPL|FD|EMS1|YUC4|CO|FER1|HB51|PI|AGO9|SAG12|SWEET13|FOP1|TGA9|ESC|SEP3|CAL|SPL8|AT1G44970|AP1|CRC|SRS5|SOB3	-6.60525	-8.36382	1.26775	7.08247	0	23	1	1	-8.36382	7.82751
1	1	0	0	0	0	0	0	0	0	0	1	-2.10373	-5.56941	0	0	0	0	0	0	0	0	0	-8.08148	GO:0090567	M110000000001	3	0	550	38	466	19150	8.15451	GO Biological Processes	19	reproductive shoot system development	2.83925	816194|817302|817410|818389|818785|819173|819988|820222|820602|821151|824470|824601|824918|827322|827631|828721|828841|829744|830619|831003|831441|831720|831723|832146|832241|834629|835152|835420|837353|838683|839040|839172|839275|841062|843244|843249|843888|843983	AMS|ATC|PRS|GPAT6|PGAZAT|AGL6|QRT2|CYP77A6|MYB26|SEP2|AT3G53040|AP3|ADPG1|AT4G16270|AG|CGA1|SPL|FD|EMS1|YUC4|CO|FER1|HB51|PI|AGO9|SAG12|SWEET13|FOP1|TGA9|ESC|SEP3|CAL|SPL8|AT1G44970|AP1|CRC|SRS5|SOB3	-6.35422	-8.08148	1.26775	6.91189	0	23	0	0	-8.36382	7.82751
1	1	0	0	0	0	0	0	0	0	0	1	-3.51597	-6.89277	0	0	0	0	0	0	0	0	0	-8.0651	GO:0048437	M110000000001	3	0	246	24	466	19150	5.15021	GO Biological Processes	19	floral organ development	4.00921	816194|818785|819173|819988|820602|821151|824470|824601|824918|827322|827631|828841|830619|832146|832241|834629|835152|835420|837353|839040|839275|841062|843249|843888	AMS|PGAZAT|AGL6|QRT2|MYB26|SEP2|AT3G53040|AP3|ADPG1|AT4G16270|AG|SPL|EMS1|PI|AGO9|SAG12|SWEET13|FOP1|TGA9|SEP3|SPL8|AT1G44970|CRC|SRS5	-6.3416	-8.0651	1.02385	7.50196	0	23	0	0	-8.36382	7.82751
1	1	0	0	0	0	0	1	0	0	1	1	-2.40636	-4.30073	0	0	0	0	0	-2.09182	0	0	-3.82301	-7.54543	GO:0048653	M110000010011	5	0	75	13	466	19150	2.7897	GO Biological Processes	19	anther development	7.12303	816194|818785|819988|820602|824918|827322|828841|830619|835152|837353|839275|841062|843888	AMS|PGAZAT|QRT2|MYB26|ADPG1|AT4G16270|SPL|EMS1|SWEET13|TGA9|SPL8|AT1G44970|SRS5	-5.88132	-7.54543	0.762855	8.39066	0	23	0	0	-8.36382	7.82751
0	1	0	0	0	0	0	0	0	0	0	1	0	-4.31731	0	0	0	0	0	0	0	0	0	-7.14261	GO:0048438	M010000000001	2	0	196	20	466	19150	4.29185	GO Biological Processes	19	floral whorl development	4.19331	816194|818785|819173|819988|820602|821151|824918|827322|827631|828841|830619|832241|835152|835420|837353|839040|839275|841062|843249|843888	AMS|PGAZAT|AGL6|QRT2|MYB26|SEP2|ADPG1|AT4G16270|AG|SPL|EMS1|AGO9|SWEET13|FOP1|TGA9|SEP3|SPL8|AT1G44970|CRC|SRS5	-5.51602	-7.14261	0.938866	7.09659	0	23	0	0	-8.36382	7.82751
0	1	0	0	0	0	0	0	0	0	1	1	0	-3.48552	0	0	0	0	0	0	0	0	-2.70924	-6.80653	GO:0048443	M010000000011	3	0	101	14	466	19150	3.00429	GO Biological Processes	19	stamen development	5.69626	816194|818785|819988|820602|824918|827322|827631|828841|830619|835152|837353|839275|841062|843888	AMS|PGAZAT|QRT2|MYB26|ADPG1|AT4G16270|AG|SPL|EMS1|SWEET13|TGA9|SPL8|AT1G44970|SRS5	-5.22809	-6.80653	0.790778	7.47321	0	23	0	0	-8.36382	7.82751
0	1	0	0	0	0	0	0	0	0	1	1	0	-3.48552	0	0	0	0	0	0	0	0	-2.70924	-6.80653	GO:0048466	M010000000011	3	0	101	14	466	19150	3.00429	GO Biological Processes	19	androecium development	5.69626	816194|818785|819988|820602|824918|827322|827631|828841|830619|835152|837353|839275|841062|843888	AMS|PGAZAT|QRT2|MYB26|ADPG1|AT4G16270|AG|SPL|EMS1|SWEET13|TGA9|SPL8|AT1G44970|SRS5	-5.22809	-6.80653	0.790778	7.47321	0	23	0	0	-8.36382	7.82751
0	1	0	0	0	0	0	0	0	0	0	1	0	-2.62947	0	0	0	0	0	0	0	0	0	-2.82653	GO:0048658	M010000000001	2	0	21	4	466	19150	0.858369	GO Biological Processes	19	anther wall tapetum development	7.82751	816194|827322|830619|841062	AMS|AT4G16270|EMS1|AT1G44970	-1.96182	-2.82653	0.427339	4.94375	0	23	0	0	-8.36382	7.82751
0	1	0	0	0	0	1	0	0	0	1	1	0	-2.16033	0	0	0	0	-3.31688	0	0	0	-4.87393	-4.077	GO:0000272	M010000100011	4	0	172	38	1575	19150	2.4127	GO Biological Processes	19	polysaccharide catabolic process	2.68623	817184|818785|818907|818959|818960|818961|818963|818964|819065|819130|819318|819368|819988|820429|821142|821499|822361|823402|824918|826706|826936|827725|828064|828527|830056|830379|832209|832219|832474|834800|835653|835666|837701|839385|841820|842872|843208|843479	AT2G26440|PGAZAT|ATPMEPCRD|CHI|AT2G43580|AT2G43590|AT2G43610|AT2G43620|GH9B12|AT2G45220|VGD1|AT2G47550|QRT2|HCHIB|AT3G01270|AT3G19620|AT3G27400|AT3G43270|ADPG1|GH9C3|AT4G13210|ChiC|ATPMEPCRB|GH9A3|GH9B18|AT5G04970|AT5G20860|AT5G20940|CHIA|PME5|QRT1|AT5G55720|PMEPCRA|CEL2|PME2|KOR2|IDA|CEL3	-5.92953	-7.83667	0.386641	6.65	0	24	1	1	-7.83667	4.29132
0	1	0	0	0	1	1	0	1	1	1	1	0	-2.36335	0	0	0	-2.07777	-4.66849	0	-3.48286	-2.60979	-2.16128	-3.59679	GO:0071554	M010001101111	7	0	702	97	1575	19150	6.15873	GO Biological Processes	19	cell wall organization or biogenesis	1.68005	815950|816604|816765|817184|817357|818386|818746|818779|818785|818907|818917|818959|818960|818961|818963|818964|818991|819065|819130|819290|819318|819368|819976|819988|820429|820602|820618|821499|821851|822462|822697|823191|823402|823740|823908|824018|824918|825446|826706|826964|827360|827635|827905|828064|828131|828499|828500|828527|828686|829150|829151|829152|829612|829997|830056|830379|831317|…	XTH10|EXPB1|CYP79B3|AT2G26440|FRA8|IRX12|AT2G41480|AT2G41800|PGAZAT|ATPMEPCRD|AT2G43150|CHI|AT2G43580|AT2G43590|AT2G43610|AT2G43620|AT2G43870|GH9B12|AT2G45220|NST1|VGD1|AT2G47550|AT3G07850|QRT2|HCHIB|MYB26|AT3G14040|AT3G19620|AT3G22800|GATL10|COBL2|AT3G42180|AT3G43270|EXLA1|AT3G47540|XTH11|ADPG1|XT1|GH9C3|LRX3|CSLA01|XTH29|RGXT2|ATPMEPCRB|AT4G01700|CSLG3|CSLG2|GH9A3|XTR6|XTH24|XTH18|XTH19|AT4G346…	-4.76238	-6.59609	0.605762	5.49543	0	24	0	0	-7.83667	4.29132
0	1	0	0	0	1	1	0	1	1	0	1	0	-3.68343	0	0	0	-2.18526	-3.98331	0	-5.3928	-4.34859	0	-5.57094	GO:0045229	M010001101101	6	0	584	84	1575	19150	5.33333	GO Biological Processes	19	external encapsulating structure organization	1.74886	815950|816604|816765|817184|817357|818746|818779|818785|818907|818917|818991|819065|819130|819318|819368|819976|819988|820618|821851|822462|822697|823191|823402|823740|824018|824582|824918|826706|826964|827044|827360|827635|827905|828064|828499|828500|828527|828686|829150|829151|829152|829612|829637|829997|830056|830379|831317|832209|832383|834106|834499|834800|835152|835653|835859|835860|836216|…	XTH10|EXPB1|CYP79B3|AT2G26440|FRA8|AT2G41480|AT2G41800|PGAZAT|ATPMEPCRD|AT2G43150|AT2G43870|GH9B12|AT2G45220|VGD1|AT2G47550|AT3G07850|QRT2|AT3G14040|AT3G22800|GATL10|COBL2|AT3G42180|AT3G43270|EXLA1|XTH11|AT3G54150|ADPG1|GH9C3|LRX3|MEE48|CSLA01|XTH29|RGXT2|ATPMEPCRB|CSLG3|CSLG2|GH9A3|XTR6|XTH24|XTH18|XTH19|AT4G34600|LAP5|EXLA2|GH9B18|AT5G04970|AT5G14650|AT5G20860|CYP86B1|RWP1|GSO2|PME5|SWEET13|QRT…	-4.6943	-6.51847	0.566184	5.5019	0	24	0	0	-7.83667	4.29132
0	1	0	0	0	1	1	0	1	1	0	1	0	-2.72885	0	0	0	-2.39748	-4.40618	0	-4.39535	-3.49904	0	-4.1392	GO:0071555	M010001101101	6	0	544	78	1575	19150	4.95238	GO Biological Processes	19	cell wall organization	1.74335	815950|816604|816765|817184|817357|818746|818779|818785|818907|818917|818991|819065|819130|819318|819368|819976|819988|820618|821851|822462|822697|823191|823402|823740|824018|824918|826706|826964|827360|827635|827905|828064|828499|828500|828527|828686|829150|829151|829152|829612|829997|830056|830379|831317|832209|832383|834106|834499|834800|835152|835653|835859|835860|836216|836475|837210|837481|…	XTH10|EXPB1|CYP79B3|AT2G26440|FRA8|AT2G41480|AT2G41800|PGAZAT|ATPMEPCRD|AT2G43150|AT2G43870|GH9B12|AT2G45220|VGD1|AT2G47550|AT3G07850|QRT2|AT3G14040|AT3G22800|GATL10|COBL2|AT3G42180|AT3G43270|EXLA1|XTH11|ADPG1|GH9C3|LRX3|CSLA01|XTH29|RGXT2|ATPMEPCRB|CSLG3|CSLG2|GH9A3|XTR6|XTH24|XTH18|XTH19|AT4G34600|EXLA2|GH9B18|AT5G04970|AT5G14650|AT5G20860|CYP86B1|RWP1|GSO2|PME5|SWEET13|QRT1|XTH25|TCH4|COBL5|FA…	-4.27872	-6.04137	0.546685	5.26539	0	24	0	0	-7.83667	4.29132
0	0	0	0	0	0	0	0	1	0	1	0	0	0	0	0	0	0	0	0	-2.08593	0	-2.01081	0	M00081	M000000001010	2	0	34	12	1575	19150	0.761905	KEGG Pathway	24	Pectin degradation	4.29132	819130|819368|819976|823402|824918|828064|830379|831317|835653|837701|839391|841820	AT2G45220|AT2G47550|AT3G07850|AT3G43270|ADPG1|ATPMEPCRB|AT5G04970|AT5G14650|QRT1|PMEPCRA|PGA4|PME2	-3.40263	-5.04137	0.219103	5.75011	0	24	0	0	-7.83667	4.29132
0	0	0	0	0	0	0	0	1	0	1	0	0	0	0	0	0	0	0	0	-2.08593	0	-2.01081	0	ath_M00081	M000000001010	2	0	34	12	1575	19150	0.761905	KEGG Pathway	24	Pectin degradation	4.29132	819130|819368|819976|823402|824918|828064|830379|831317|835653|837701|839391|841820	AT2G45220|AT2G47550|AT3G07850|AT3G43270|ADPG1|ATPMEPCRB|AT5G04970|AT5G14650|QRT1|PMEPCRA|PGA4|PME2	-3.40263	-5.04137	0.219103	5.75011	0	24	0	0	-7.83667	4.29132
0	1	0	0	0	0	1	0	1	0	0	1	0	-3.62126	0	0	0	0	-2.04938	0	-2.0072	0	0	-3.25787	GO:0045490	M010000101001	4	0	96	21	1575	19150	1.33333	GO Biological Processes	19	pectin catabolic process	2.65972	817184|818785|818907|819130|819318|819368|819988|821142|822361|823402|824918|826936|828064|830379|832209|834800|835653|835666|837701|841820|843208	AT2G26440|PGAZAT|ATPMEPCRD|AT2G45220|VGD1|AT2G47550|QRT2|AT3G01270|AT3G27400|AT3G43270|ADPG1|AT4G13210|ATPMEPCRB|AT5G04970|AT5G20860|PME5|QRT1|AT5G55720|PMEPCRA|PME2|IDA	-2.96907	-4.55562	0.289011	4.88027	0	24	0	0	-7.83667	4.29132
0	1	0	0	0	0	1	0	1	1	0	0	0	-2.13369	0	0	0	0	-2.85838	0	-2.02145	-2.53456	0	0	GO:0005976	M010000101100	4	0	465	64	1575	19150	4.06349	GO Biological Processes	19	polysaccharide metabolic process	1.67346	815950|817184|817357|818779|818785|818907|818959|818960|818961|818963|818964|819065|819130|819318|819368|819988|820380|820429|821142|821499|822361|822462|822697|823402|824018|824918|825446|826706|826884|826936|827635|827725|827905|828064|828081|828499|828500|828527|828686|829150|829151|829152|830056|830379|832209|832219|832474|834106|834800|835653|835666|835859|835860|836216|837596|837701|839385|…	XTH10|AT2G26440|FRA8|AT2G41800|PGAZAT|ATPMEPCRD|CHI|AT2G43580|AT2G43590|AT2G43610|AT2G43620|GH9B12|AT2G45220|VGD1|AT2G47550|QRT2|TBL1|HCHIB|AT3G01270|AT3G19620|AT3G27400|GATL10|COBL2|AT3G43270|XTH11|ADPG1|XT1|GH9C3|NUDT7|AT4G13210|XTH29|ChiC|RGXT2|ATPMEPCRB|SUS3|CSLG3|CSLG2|GH9A3|XTR6|XTH24|XTH18|XTH19|GH9B18|AT5G04970|AT5G20860|AT5G20940|CHIA|RWP1|PME5|QRT1|AT5G55720|XTH25|TCH4|COBL5|XTH33|PMEPC…	-2.9211	-4.50494	0.49751	4.40106	0	24	0	0	-7.83667	4.29132
0	0	0	0	0	0	0	0	0	0	1	1	0	0	0	0	0	0	0	0	0	0	-2.50544	-2.8679	GO:0016052	M000000000011	2	0	278	42	1575	19150	2.66667	GO Biological Processes	19	carbohydrate catabolic process	1.83693	816499|817184|818785|818907|818959|818960|818961|818963|818964|819065|819130|819318|819368|819988|820429|821142|821499|822361|823402|824077|824918|826706|826936|827725|828064|828527|828732|829638|830056|830379|832209|832219|832474|834800|835653|835666|837701|839385|841820|842872|843208|843479	MIOX2|AT2G26440|PGAZAT|ATPMEPCRD|CHI|AT2G43580|AT2G43590|AT2G43610|AT2G43620|GH9B12|AT2G45220|VGD1|AT2G47550|QRT2|HCHIB|AT3G01270|AT3G19620|AT3G27400|AT3G43270|AT3G49160|ADPG1|GH9C3|AT4G13210|ChiC|ATPMEPCRB|GH9A3|MIOX4|A/N-InvB|GH9B18|AT5G04970|AT5G20860|AT5G20940|CHIA|PME5|QRT1|AT5G55720|PMEPCRA|CEL2|PME2|KOR2|IDA|CEL3	-2.52273	-4.04848	0.405952	4.20793	0	24	0	0	-7.83667	4.29132
0	1	0	0	0	0	0	0	1	0	0	1	0	-2.69407	0	0	0	0	0	0	-2.58369	0	0	-2.40175	GO:0042545	M010000001001	3	0	176	29	1575	19150	1.84127	GO Biological Processes	19	cell wall modification	2.00343	816604|816765|817184|818785|818907|819130|819318|819368|819988|823402|823740|824918|828064|829150|829997|830056|830379|832209|834800|835152|835653|837210|837596|837701|838438|839218|841820|842404|842879	EXPB1|CYP79B3|AT2G26440|PGAZAT|ATPMEPCRD|AT2G45220|VGD1|AT2G47550|QRT2|AT3G43270|EXLA1|ADPG1|ATPMEPCRB|XTH24|EXLA2|GH9B18|AT5G04970|AT5G20860|PME5|SWEET13|QRT1|EXO70B2|XTH33|PMEPCRA|MYB51|EXPA10|PME2|NAC025|EXPB2	-2.13731	-3.61777	0.338753	4.00339	0	24	0	0	-7.83667	4.29132
0	0	0	0	0	0	0	0	0	0	0	1	0	0	0	0	0	0	0	0	0	0	0	-7.81895	GO:0048646	M000000000001	1	0	215	22	466	19150	4.72103	GO Biological Processes	19	anatomical structure formation involved in morphogenesis	4.20501	816363|816499|816604|824601|827044|829637|829861|830619|831723|832146|832364|835866|838014|838127|838418|839040|840236|841944|842596|843283|843975|844348	AT2G18480|MIOX2|EXPB1|AP3|MEE48|LAP5|PLP1|EMS1|HB51|PI|MYB37|MYB36|MIOX1|CYCA2;3|HIK|SEP3|AT1G33430|LOX1|ACOS5|CYP704B1|CUC3|TMM	-6.12791	-7.81895	0.982481	7.46358	0	25	1	1	-7.81895	17.9644
0	0	0	0	0	0	0	0	0	0	0	1	0	0	0	0	0	0	0	0	0	0	0	-4.0976	GO:0090698	M000000000001	1	0	193	15	466	19150	3.21888	GO Biological Processes	19	post-embryonic plant morphogenesis	3.19387	816363|824601|829861|830619|832146|835420|838127|839040|839287|839422|840324|841944|843899|844348|3769880	AT2G18480|AP3|PLP1|EMS1|PI|FOP1|CYCA2;3|SEP3|SDD1|MEA|EPF2|LOX1|AT1G75640|TMM|CLL2	-2.958	-4.0976	0.817627	4.83766	0	25	0	0	-7.81895	17.9644
1	1	0	0	0	0	0	0	0	1	0	1	-2.06028	-3.264	0	0	0	0	0	0	0	-2.30287	0	-2.46677	GO:0010093	M110000000101	4	0	13	3	246	19150	1.21951	GO Biological Processes	19	specification of floral organ identity	17.9644	824601|832146|839040	AP3|PI|SEP3	-2.29887	-3.264	0.699779	6.97968	0	25	0	0	-7.81895	17.9644
0	1	0	0	0	0	0	0	0	1	0	1	0	-3.1634	0	0	0	0	0	0	0	-2.20712	0	-2.36988	GO:0090701	M010000000101	3	0	14	3	246	19150	1.21951	GO Biological Processes	19	specification of plant organ identity	16.6812	824601|832146|839040	AP3|PI|SEP3	-2.21867	-3.1634	0.699779	6.69547	0	25	0	0	-7.81895	17.9644
0	0	0	0	0	0	0	0	0	0	0	1	0	0	0	0	0	0	0	0	0	0	0	-2.98693	GO:1905393	M000000000001	1	0	126	10	466	19150	2.14592	GO Biological Processes	19	plant organ formation	3.26146	816363|824601|829861|830619|831723|832146|832364|838127|839040|841944	AT2G18480|AP3|PLP1|EMS1|HB51|PI|MYB37|CYCA2;3|SEP3|LOX1	-2.08207	-2.98693	0.67128	4.02212	0	25	0	0	-7.81895	17.9644
0	0	0	0	0	0	0	0	0	0	0	1	0	0	0	0	0	0	0	0	0	0	0	-2.62238	GO:0090697	M000000000001	1	0	118	9	466	19150	1.93133	GO Biological Processes	19	post-embryonic plant organ morphogenesis	3.13432	816363|824601|829861|830619|832146|835420|838127|839040|841944	AT2G18480|AP3|PLP1|EMS1|PI|FOP1|CYCA2;3|SEP3|LOX1	-1.79776	-2.62238	0.63753	3.67273	0	25	0	0	-7.81895	17.9644
0	1	0	0	0	0	0	0	0	0	0	1	0	-2.5818	0	0	0	0	0	0	0	0	0	-2.3392	GO:0048444	M010000000001	2	0	45	4	246	19150	1.62602	GO Biological Processes	19	floral organ morphogenesis	6.9196	824601|832146|835420|839040	AP3|PI|FOP1|SEP3	-1.76651	-2.5818	0.806371	4.53512	0	25	0	0	-7.81895	17.9644
0	1	0	0	0	0	0	0	0	0	0	1	0	-2.35886	0	0	0	0	0	0	0	0	0	-2.47062	GO:0048449	M010000000001	2	0	26	4	466	19150	0.858369	GO Biological Processes	19	floral organ formation	6.32222	824601|830619|832146|839040	AP3|EMS1|PI|SEP3	-1.67742	-2.47062	0.427339	4.28865	0	25	0	0	-7.81895	17.9644
0	0	0	0	1	0	0	1	1	0	1	0	0	0	0	0	-3.92807	0	0	-3.24247	-2.3488	0	-7.59521	0	GO:1901136	M000010011010	4	0	85	17	748	19150	2.27273	GO Biological Processes	19	carbohydrate derivative catabolic process	5.12032	817869|818959|818960|818961|818963|818964|819052|819053|819055|825182|825184|827725|830894|832474|832525|841670|842945	NSP2|CHI|AT2G43580|AT2G43590|AT2G43610|AT2G43620|BGLU15|BGLU28|BGLU17|BGLU27|DIN2|ChiC|MES5|CHIA|BGLU31|BGLU18|BGLU22	-5.92119	-7.59521	0.544917	7.67562	0	26	1	1	-7.59521	6.7769
1	0	1	1	1	0	0	1	1	0	1	0	-2.34191	0	-2.1297	-2.39869	-3.17599	0	0	-3.97059	-2.72249	0	-5.4608	0	ath00460	M101110011010	7	0	61	12	748	19150	1.60428	KEGG Pathway	24	Cyanoamino acid metabolism	5.03638	819052|819053|819055|823555|825182|825184|827024|830894|832219|832525|842478|842945	BGLU15|BGLU28|BGLU17|NIT2|BGLU27|DIN2|EDA36|MES5|AT5G20940|BGLU31|BGLU45|BGLU22	-4.07425	-5.4608	0.459385	6.36586	0	26	0	0	-7.59521	6.7769
0	0	0	0	1	0	0	1	0	0	1	0	0	0	0	0	-4.62035	0	0	-2.34827	0	0	-5.35723	0	GO:0016145	M000010010010	3	0	34	9	748	19150	1.20321	GO Biological Processes	19	S-glycoside catabolic process	6.7769	817869|819052|819053|819055|825182|825184|832525|841670|842945	NSP2|BGLU15|BGLU28|BGLU17|BGLU27|DIN2|BGLU31|BGLU18|BGLU22	-3.98923	-5.35723	0.398649	6.79715	0	26	0	0	-7.59521	6.7769
0	0	0	0	1	0	0	1	0	0	1	0	0	0	0	0	-4.62035	0	0	-2.34827	0	0	-5.35723	0	GO:0019759	M000010010010	3	0	34	9	748	19150	1.20321	GO Biological Processes	19	glycosinolate catabolic process	6.7769	817869|819052|819053|819055|825182|825184|832525|841670|842945	NSP2|BGLU15|BGLU28|BGLU17|BGLU27|DIN2|BGLU31|BGLU18|BGLU22	-3.98923	-5.35723	0.398649	6.79715	0	26	0	0	-7.59521	6.7769
0	0	0	0	1	0	0	1	0	0	1	0	0	0	0	0	-4.62035	0	0	-2.34827	0	0	-5.35723	0	GO:0019762	M000010010010	3	0	34	9	748	19150	1.20321	GO Biological Processes	19	glucosinolate catabolic process	6.7769	817869|819052|819053|819055|825182|825184|832525|841670|842945	NSP2|BGLU15|BGLU28|BGLU17|BGLU27|DIN2|BGLU31|BGLU18|BGLU22	-3.98923	-5.35723	0.398649	6.79715	0	26	0	0	-7.59521	6.7769
0	0	0	0	1	0	0	1	0	0	1	0	0	0	0	0	-3.80086	0	0	-2.23345	0	0	-4.9642	0	GO:1901658	M000010010010	3	0	47	10	748	19150	1.3369	GO Biological Processes	19	glycosyl compound catabolic process	5.44715	817869|819052|819053|819055|825182|825184|830894|832525|841670|842945	NSP2|BGLU15|BGLU28|BGLU17|BGLU27|DIN2|MES5|BGLU31|BGLU18|BGLU22	-3.65769	-4.9642	0.419929	6.15419	0	26	0	0	-7.59521	6.7769
1	0	0	0	1	0	0	0	0	0	1	0	-4.15121	0	0	0	-3.53634	0	0	0	0	0	-4.08205	0	GO:0016143	M100010000010	3	0	122	25	1575	19150	1.5873	GO Biological Processes	19	S-glycoside metabolic process	2.49154	816765|817869|819052|819053|819055|820888|825182|825184|829895|829897|830663|831174|832525|834871|834943|835274|838438|838708|839488|841670|842551|842900|842945|843165|844013	CYP79B3|NSP2|BGLU15|BGLU28|BGLU17|NSP4|BGLU27|DIN2|CYP81F4|CYP91A2|MYB76|Rap2.6L|BGLU31|NSP5|ATSDI1|CBF4|MYB51|IGMT2|AO4|BGLU18|FMO GS-OX2|BZO1|BGLU22|AT1G68360|IGMT5	-3.16591	-4.77777	0.314931	4.94749	0	26	0	0	-7.59521	6.7769
1	0	0	0	1	0	0	0	0	0	1	0	-4.15121	0	0	0	-3.53634	0	0	0	0	0	-4.08205	0	GO:0019757	M100010000010	3	0	122	25	1575	19150	1.5873	GO Biological Processes	19	glycosinolate metabolic process	2.49154	816765|817869|819052|819053|819055|820888|825182|825184|829895|829897|830663|831174|832525|834871|834943|835274|838438|838708|839488|841670|842551|842900|842945|843165|844013	CYP79B3|NSP2|BGLU15|BGLU28|BGLU17|NSP4|BGLU27|DIN2|CYP81F4|CYP91A2|MYB76|Rap2.6L|BGLU31|NSP5|ATSDI1|CBF4|MYB51|IGMT2|AO4|BGLU18|FMO GS-OX2|BZO1|BGLU22|AT1G68360|IGMT5	-3.16591	-4.77777	0.314931	4.94749	0	26	0	0	-7.59521	6.7769
1	0	0	0	1	0	0	0	0	0	1	0	-4.15121	0	0	0	-3.53634	0	0	0	0	0	-4.08205	0	GO:0019760	M100010000010	3	0	122	25	1575	19150	1.5873	GO Biological Processes	19	glucosinolate metabolic process	2.49154	816765|817869|819052|819053|819055|820888|825182|825184|829895|829897|830663|831174|832525|834871|834943|835274|838438|838708|839488|841670|842551|842900|842945|843165|844013	CYP79B3|NSP2|BGLU15|BGLU28|BGLU17|NSP4|BGLU27|DIN2|CYP81F4|CYP91A2|MYB76|Rap2.6L|BGLU31|NSP5|ATSDI1|CBF4|MYB51|IGMT2|AO4|BGLU18|FMO GS-OX2|BZO1|BGLU22|AT1G68360|IGMT5	-3.16591	-4.77777	0.314931	4.94749	0	26	0	0	-7.59521	6.7769
0	0	0	0	1	0	0	1	0	1	1	0	0	0	0	0	-3.80086	0	0	-2.23345	0	-2.01753	-4.14007	0	GO:0044273	M000010010110	4	0	47	9	748	19150	1.20321	GO Biological Processes	19	sulfur compound catabolic process	4.90243	817869|819052|819053|819055|825182|825184|832525|841670|842945	NSP2|BGLU15|BGLU28|BGLU17|BGLU27|DIN2|BGLU31|BGLU18|BGLU22	-2.99371	-4.14007	0.398649	5.40039	0	26	0	0	-7.59521	6.7769
1	0	0	0	1	0	0	0	0	0	1	0	-3.26897	0	0	0	-2.5424	0	0	0	0	0	-3.45494	0	GO:1901657	M100010000010	3	0	201	19	748	19150	2.54011	GO Biological Processes	19	glycosyl compound metabolic process	2.42005	817869|819052|819053|819055|825182|825184|827780|829895|829897|830043|830894|831174|832525|834943|835489|838210|841670|842551|842945	NSP2|BGLU15|BGLU28|BGLU17|BGLU27|DIN2|AT4G20320|CYP81F4|CYP91A2|ASE3|MES5|Rap2.6L|BGLU31|ATSDI1|UF3GT|CYP79F2|BGLU18|FMO GS-OX2|BGLU22	-2.4516	-3.45494	0.575292	4.08038	0	26	0	0	-7.59521	6.7769
0	0	0	0	1	0	0	0	0	0	1	0	0	0	0	0	-2.51214	0	0	0	0	0	-3.44841	0	ath00500	M000010000010	2	0	139	15	748	19150	2.00535	KEGG Pathway	24	Starch and sucrose metabolism	2.76276	819052|819053|819055|820590|823393|825182|825184|828081|828603|830076|832219|832525|841567|842478|842945	BGLU15|BGLU28|BGLU17|CWINV5|SUS4|BGLU27|DIN2|SUS3|AMY1|APL3|AT5G20940|BGLU31|SPP1|BGLU45|BGLU22	-2.44615	-3.44841	0.512561	4.20523	0	26	0	0	-7.59521	6.7769
0	1	0	1	1	0	1	1	0	0	1	1	0	-2.09898	0	-2.79315	-4.33819	0	-2.04938	-2.76914	0	0	-4.04518	-3.25787	GO:0055072	M010110110011	7	0	96	26	1575	19150	1.65079	GO Biological Processes	19	iron ion homeostasis	3.29299	817462|817571|818386|818630|818723|819995|820078|822112|824864|824865|828627|828898|828899|829612|830293|830421|831720|831877|832496|836124|838393|838710|839411|842203|843912|2745542	LAC2|LAC3|IRX12|LAC5|BHLH100|FRD3|LAC7|AT3G25190|bHLH38|bHLH39|SKS1|AT4G27850|MEB1|AT4G34600|BHLH101|LAC12|FER1|LAC8|MEB2|LAC17|LAC1|AT1G21140|FRO2|ZF14|sks18|AT2G16385	-5.54295	-7.43881	0.321064	6.74233	0	27	1	1	-7.43881	5.21088
0	0	0	0	1	0	0	1	1	1	1	0	0	0	0	0	-2.22598	0	0	-3.09929	-2.34877	-2.81968	-3.73336	0	GO:0055065	M000010011110	5	0	223	44	1575	19150	2.79365	GO Biological Processes	19	metal ion homeostasis	2.39903	817459|817460|817462|817571|818386|818395|818630|818723|819940|819995|820078|822112|824349|824864|824865|828627|828898|828899|829612|829835|830293|830421|830991|831339|831611|831720|831877|832494|832496|832768|834895|834896|835511|836124|837365|838393|838710|838907|839349|839411|840139|842203|843912|2745542	GLR2.8|GLR2.7|LAC2|LAC3|IRX12|CAX1|LAC5|BHLH100|GLR1.4|FRD3|LAC7|AT3G25190|CAX3|bHLH38|bHLH39|SKS1|AT4G27850|MEB1|AT4G34600|AT4G36820|BHLH101|LAC12|GLR2.5|CNGC18|HIPP21|FER1|LAC8|SOS3|MEB2|GLR2.1|ATGLR1.2|GLR1.3|MYB49|LAC17|CRT3|LAC1|AT1G21140|HIPP22|CIPK9|FRO2|NRT1.5|ZF14|sks18|AT2G16385	-5.50219	-7.39252	0.415234	6.29078	0	27	0	0	-7.43881	5.21088
0	1	0	1	1	0	0	1	0	0	1	1	0	-2.00726	0	-2.19386	-3.72839	0	0	-3.03591	0	0	-3.89429	-2.62056	GO:0055076	M010110010011	6	0	141	31	1575	19150	1.96825	GO Biological Processes	19	transition metal ion homeostasis	2.6732	817462|817571|818386|818395|818630|818723|819995|820078|822112|824349|824864|824865|828627|828898|828899|829612|830293|830421|831611|831720|831877|832496|835511|836124|838393|838710|838907|839411|842203|843912|2745542	LAC2|LAC3|IRX12|CAX1|LAC5|BHLH100|FRD3|LAC7|AT3G25190|CAX3|bHLH38|bHLH39|SKS1|AT4G27850|MEB1|AT4G34600|BHLH101|LAC12|HIPP21|FER1|LAC8|MEB2|MYB49|LAC17|LAC1|AT1G21140|HIPP22|FRO2|ZF14|sks18|AT2G16385	-4.64862	-6.4681	0.350013	5.96956	0	27	0	0	-7.43881	5.21088
0	0	0	0	1	0	0	1	1	1	1	0	0	0	0	0	-2.08186	0	0	-3.01379	-2.50349	-2.39977	-3.37099	0	GO:0055080	M000010011110	5	0	271	47	1575	19150	2.98413	GO Biological Processes	19	cation homeostasis	2.10871	817459|817460|817462|817571|818386|818395|818630|818723|819940|819995|820078|822112|824349|824864|824865|828470|828627|828898|828899|829612|829835|830293|830421|830991|831339|831611|831720|831877|832494|832496|832768|834163|834895|834896|835511|836124|837365|838297|838393|838710|838907|839349|839411|840139|842203|843912|2745542	GLR2.8|GLR2.7|LAC2|LAC3|IRX12|CAX1|LAC5|BHLH100|GLR1.4|FRD3|LAC7|AT3G25190|CAX3|bHLH38|bHLH39|CHX17|SKS1|AT4G27850|MEB1|AT4G34600|AT4G36820|BHLH101|LAC12|GLR2.5|CNGC18|HIPP21|FER1|LAC8|SOS3|MEB2|GLR2.1|CHX18|ATGLR1.2|GLR1.3|MYB49|LAC17|CRT3|AHA10|LAC1|AT1G21140|HIPP22|CIPK9|FRO2|NRT1.5|ZF14|sks18|AT2G16385	-4.33448	-6.1054	0.428736	5.50274	0	27	0	0	-7.43881	5.21088
0	0	0	0	0	0	0	1	1	1	1	0	0	0	0	0	0	0	0	-3.21022	-2.27956	-2.72915	-3.3758	0	GO:0050801	M000000011110	4	0	323	51	1575	19150	3.2381	GO Biological Processes	19	ion homeostasis	1.9198	817459|817460|817462|817571|818386|818395|818630|818723|819940|819995|820078|822112|824349|824864|824865|828470|828627|828898|828899|829612|829835|830293|830421|830991|831339|831611|831720|831877|832468|832494|832496|832768|834163|834895|834896|835511|835866|836124|837365|838297|838393|838710|838907|839349|839411|840139|841044|842203|843912|2745542|5007829	GLR2.8|GLR2.7|LAC2|LAC3|IRX12|CAX1|LAC5|BHLH100|GLR1.4|FRD3|LAC7|AT3G25190|CAX3|bHLH38|bHLH39|CHX17|SKS1|AT4G27850|MEB1|AT4G34600|AT4G36820|BHLH101|LAC12|GLR2.5|CNGC18|HIPP21|FER1|LAC8|SLAH3|SOS3|MEB2|GLR2.1|CHX18|ATGLR1.2|GLR1.3|MYB49|MYB36|LAC17|CRT3|AHA10|LAC1|AT1G21140|HIPP22|CIPK9|FRO2|NRT1.5|SIAR1|ZF14|sks18|AT2G16385|SLAH4	-3.64962	-5.32369	0.446022	4.99079	0	27	0	0	-7.43881	5.21088
0	0	0	0	0	0	0	1	1	1	1	0	0	0	0	0	0	0	0	-3.26938	-2.17898	-2.12334	-2.96716	0	GO:0098771	M000000011110	4	0	290	47	1575	19150	2.98413	GO Biological Processes	19	inorganic ion homeostasis	1.97055	817459|817460|817462|817571|818386|818395|818630|818723|819940|819995|820078|822112|824349|824864|824865|828470|828627|828898|828899|829612|829835|830293|830421|830991|831339|831611|831720|831877|832494|832496|832768|834163|834895|834896|835511|836124|837365|838297|838393|838710|838907|839349|839411|840139|842203|843912|2745542	GLR2.8|GLR2.7|LAC2|LAC3|IRX12|CAX1|LAC5|BHLH100|GLR1.4|FRD3|LAC7|AT3G25190|CAX3|bHLH38|bHLH39|CHX17|SKS1|AT4G27850|MEB1|AT4G34600|AT4G36820|BHLH101|LAC12|GLR2.5|CNGC18|HIPP21|FER1|LAC8|SOS3|MEB2|GLR2.1|CHX18|ATGLR1.2|GLR1.3|MYB49|LAC17|CRT3|AHA10|LAC1|AT1G21140|HIPP22|CIPK9|FRO2|NRT1.5|ZF14|sks18|AT2G16385	-3.60166	-5.26576	0.428736	4.98555	0	27	0	0	-7.43881	5.21088
0	0	0	0	0	0	0	1	0	1	1	0	0	0	0	0	0	0	0	-2.72672	0	-2.34778	-3.772	0	GO:0048878	M000000010110	3	0	428	62	1575	19150	3.93651	GO Biological Processes	19	chemical homeostasis	1.76131	815055|816256|816849|817459|817460|817462|817571|818386|818395|818630|818723|819940|819995|820078|821461|822112|823554|824349|824864|824865|827207|828046|828470|828627|828898|828899|829612|829835|829893|830293|830421|830991|831339|831515|831611|831720|831877|832468|832494|832496|832768|833782|834163|834895|834896|835511|835866|836124|837365|838297|838393|838710|838907|839349|839411|840139|841044|…	LHCB2.2|AT2G17500|GH3.3|GLR2.8|GLR2.7|LAC2|LAC3|IRX12|CAX1|LAC5|BHLH100|GLR1.4|FRD3|LAC7|CYP707A4|AT3G25190|NAC060|CAX3|bHLH38|bHLH39|CYP702A6|AT4G00250|CHX17|SKS1|AT4G27850|MEB1|AT4G34600|AT4G36820|BRU6|BHLH101|LAC12|GLR2.5|CNGC18|PIN5|HIPP21|FER1|LAC8|SLAH3|SOS3|MEB2|GLR2.1|AT5G38030|CHX18|ATGLR1.2|GLR1.3|MYB49|MYB36|LAC17|CRT3|AHA10|LAC1|AT1G21140|HIPP22|CIPK9|FRO2|NRT1.5|SIAR1|BGLU18|ZF14|sks…	-3.42359	-5.07167	0.489998	4.76841	0	27	0	0	-7.43881	5.21088
0	0	0	0	0	0	0	1	0	0	1	0	0	0	0	0	0	0	0	-2.9461	0	0	-2.20864	0	GO:0042592	M000000010010	2	0	614	76	1575	19150	4.8254	GO Biological Processes	19	homeostatic process	1.50499	815055|816256|816849|817459|817460|817462|817571|818386|818395|818630|818723|819400|819940|819995|820078|820661|821461|822112|823554|824349|824864|824865|825471|827207|827243|827244|828046|828470|828627|828898|828899|829441|829612|829835|829893|830293|830421|830991|831227|831339|831515|831611|831720|831877|832468|832494|832496|832768|833782|834163|834895|834896|835511|835866|836124|837365|838297|…	LHCB2.2|AT2G17500|GH3.3|GLR2.8|GLR2.7|LAC2|LAC3|IRX12|CAX1|LAC5|BHLH100|AT2G47880|GLR1.4|FRD3|LAC7|AT3G14395|CYP707A4|AT3G25190|NAC060|CAX3|bHLH38|bHLH39|AT3G62960|CYP702A6|AT4G15660|AT4G15670|AT4G00250|CHX17|SKS1|AT4G27850|MEB1|AT4G33040|AT4G34600|AT4G36820|BRU6|BHLH101|LAC12|GLR2.5|TBP1|CNGC18|PIN5|HIPP21|FER1|LAC8|SLAH3|SOS3|MEB2|GLR2.1|AT5G38030|CHX18|ATGLR1.2|GLR1.3|MYB49|MYB36|LAC17|CRT3|AH…	-2.18249	-3.67461	0.539991	3.80736	0	27	0	0	-7.43881	5.21088
0	0	0	1	0	0	0	1	0	0	1	0	0	0	0	-2.92575	0	0	0	-2.63888	0	0	-3.08852	0	GO:0006879	M000100010010	3	0	40	11	1575	19150	0.698413	GO Biological Processes	19	cellular iron ion homeostasis	3.34365	818723|819995|822112|824864|824865|828898|828899|830293|831720|832496|838710	BHLH100|FRD3|AT3G25190|bHLH38|bHLH39|AT4G27850|MEB1|BHLH101|FER1|MEB2|AT1G21140	-2.08627	-3.55617	0.209843	4.44179	0	27	0	0	-7.43881	5.21088
0	0	0	0	0	0	0	1	0	0	1	0	0	0	0	0	0	0	0	-2.30839	0	0	-2.55662	0	GO:0006875	M000000010010	2	0	137	24	1575	19150	1.52381	GO Biological Processes	19	cellular metal ion homeostasis	2.13	817459|817460|818395|818723|819940|819995|822112|824349|824864|824865|828898|828899|829835|830293|830991|831339|831720|832494|832496|832768|834895|834896|835511|838710	GLR2.8|GLR2.7|CAX1|BHLH100|GLR1.4|FRD3|AT3G25190|CAX3|bHLH38|bHLH39|AT4G27850|MEB1|AT4G36820|BHLH101|GLR2.5|CNGC18|FER1|SOS3|MEB2|GLR2.1|ATGLR1.2|GLR1.3|MYB49|AT1G21140	-2.03741	-3.49699	0.308667	3.97354	0	27	0	0	-7.43881	5.21088
0	0	0	0	0	0	0	0	0	0	1	0	0	0	0	0	0	0	0	0	0	0	-2.77231	0	GO:0006880	M000000000010	1	0	14	6	1575	19150	0.380952	GO Biological Processes	19	intracellular sequestering of iron ion	5.21088	822112|828898|828899|831720|832496|838710	AT3G25190|AT4G27850|MEB1|FER1|MEB2|AT1G21140	-1.8666	-3.2872	0.155227	4.71821	0	27	0	0	-7.43881	5.21088
0	0	0	0	0	0	0	0	0	0	1	0	0	0	0	0	0	0	0	0	0	0	-2.65115	0	GO:0097577	M000000000010	1	0	15	6	1575	19150	0.380952	GO Biological Processes	19	sequestering of iron ion	4.86349	822112|828898|828899|831720|832496|838710	AT3G25190|AT4G27850|MEB1|FER1|MEB2|AT1G21140	-1.70654	-3.09656	0.155227	4.48102	0	27	0	0	-7.43881	5.21088
0	0	0	0	0	0	0	0	0	0	1	0	0	0	0	0	0	0	0	0	0	0	-2.08998	0	GO:0030026	M000000000010	1	0	21	7	1575	19150	0.444444	GO Biological Processes	19	cellular manganese ion homeostasis	4.05291	818395|822112|824349|828898|828899|832496|838710	CAX1|AT3G25190|CAX3|AT4G27850|MEB1|MEB2|AT1G21140	-1.60586	-2.9824	0.16761	4.19028	0	27	0	0	-7.43881	5.21088
0	0	0	0	0	0	0	0	0	0	1	0	0	0	0	0	0	0	0	0	0	0	-2.05153	0	GO:0006873	M000000000010	1	0	175	27	1575	19150	1.71429	GO Biological Processes	19	cellular ion homeostasis	1.87592	817459|817460|818395|818723|819940|819995|822112|824349|824864|824865|828898|828899|829835|830293|830991|831339|831720|832468|832494|832496|832768|834895|834896|835511|838297|838710|5007829	GLR2.8|GLR2.7|CAX1|BHLH100|GLR1.4|FRD3|AT3G25190|CAX3|bHLH38|bHLH39|AT4G27850|MEB1|AT4G36820|BHLH101|GLR2.5|CNGC18|FER1|SLAH3|SOS3|MEB2|GLR2.1|ATGLR1.2|GLR1.3|MYB49|AHA10|AT1G21140|SLAH4	-1.58633	-2.95931	0.327074	3.48464	0	27	0	0	-7.43881	5.21088
0	0	0	0	0	0	0	1	0	1	0	0	0	0	0	0	0	0	0	-2.05493	0	-2.28468	0	0	GO:0072507	M000000010100	2	0	76	15	1575	19150	0.952381	GO Biological Processes	19	divalent inorganic cation homeostasis	2.39975	817459|817460|818395|819940|824349|829835|830991|831339|831611|832768|834895|834896|835511|837365|838907	GLR2.8|GLR2.7|CAX1|GLR1.4|CAX3|AT4G36820|GLR2.5|CNGC18|HIPP21|GLR2.1|ATGLR1.2|GLR1.3|MYB49|CRT3|HIPP22	-1.56076	-2.93041	0.24473	3.66018	0	27	0	0	-7.43881	5.21088
0	0	0	1	0	0	0	1	0	0	1	0	0	0	0	-2.24864	0	0	0	-2.33006	0	0	-2.85281	0	GO:0046916	M000100010010	3	0	69	14	1575	19150	0.888889	GO Biological Processes	19	cellular transition metal ion homeostasis	2.46699	818395|818723|819995|822112|824349|824864|824865|828898|828899|830293|831720|832496|835511|838710	CAX1|BHLH100|FRD3|AT3G25190|CAX3|bHLH38|bHLH39|AT4G27850|MEB1|BHLH101|FER1|MEB2|MYB49|AT1G21140	-1.53174	-2.89318	0.236507	3.6544	0	27	0	0	-7.43881	5.21088
0	0	0	0	0	0	0	1	0	0	0	0	0	0	0	0	0	0	0	-2.09125	0	0	0	0	GO:0030003	M000000010000	1	0	160	25	1575	19150	1.5873	GO Biological Processes	19	cellular cation homeostasis	1.8998	817459|817460|818395|818723|819940|819995|822112|824349|824864|824865|828898|828899|829835|830293|830991|831339|831720|832494|832496|832768|834895|834896|835511|838297|838710	GLR2.8|GLR2.7|CAX1|BHLH100|GLR1.4|FRD3|AT3G25190|CAX3|bHLH38|bHLH39|AT4G27850|MEB1|AT4G36820|BHLH101|GLR2.5|CNGC18|FER1|SOS3|MEB2|GLR2.1|ATGLR1.2|GLR1.3|MYB49|AHA10|AT1G21140	-1.50734	-2.86233	0.314931	3.42145	0	27	0	0	-7.43881	5.21088
0	0	0	0	0	0	0	0	0	0	1	0	0	0	0	0	0	0	0	0	0	0	-2.22809	0	GO:0055082	M000000000010	1	0	202	29	1575	19150	1.84127	GO Biological Processes	19	cellular chemical homeostasis	1.74556	817459|817460|818395|818723|819940|819995|822112|823554|824349|824864|824865|828046|828898|828899|829835|830293|830991|831339|831720|832468|832494|832496|832768|834895|834896|835511|838297|838710|5007829	GLR2.8|GLR2.7|CAX1|BHLH100|GLR1.4|FRD3|AT3G25190|NAC060|CAX3|bHLH38|bHLH39|AT4G00250|AT4G27850|MEB1|AT4G36820|BHLH101|GLR2.5|CNGC18|FER1|SLAH3|SOS3|MEB2|GLR2.1|ATGLR1.2|GLR1.3|MYB49|AHA10|AT1G21140|SLAH4	-1.31126	-2.64133	0.338753	3.18891	0	27	0	0	-7.43881	5.21088
0	0	0	0	0	0	0	0	0	0	1	0	0	0	0	0	0	0	0	0	0	0	-2.34103	0	GO:0051238	M000000000010	1	0	18	6	1575	19150	0.380952	GO Biological Processes	19	sequestering of metal ion	4.05291	822112|828898|828899|831720|832496|838710	AT3G25190|AT4G27850|MEB1|FER1|MEB2|AT1G21140	-1.29801	-2.62059	0.155227	3.87914	0	27	0	0	-7.43881	5.21088
0	0	0	0	0	0	0	0	0	1	0	0	0	0	0	0	0	0	0	0	0	-2.03037	0	0	GO:0072503	M000000000100	1	0	65	12	1575	19150	0.761905	GO Biological Processes	19	cellular divalent inorganic cation homeostasis	2.24469	817459|817460|818395|819940|824349|829835|830991|831339|832768|834895|834896|835511	GLR2.8|GLR2.7|CAX1|GLR1.4|CAX3|AT4G36820|GLR2.5|CNGC18|GLR2.1|ATGLR1.2|GLR1.3|MYB49	-0.951875	-2.20835	0.219103	3.0091	0	27	0	0	-7.43881	5.21088
0	0	1	0	0	0	0	0	0	0	0	0	0	0	-2.11526	0	0	0	0	0	0	0	0	0	GO:0019725	M001000000000	1	0	346	42	1575	19150	2.66667	GO Biological Processes	19	cellular homeostasis	1.47592	817459|817460|818395|818723|819400|819940|819995|820661|822112|823554|824349|824864|824865|825471|827243|827244|828046|828898|828899|829441|829835|830293|830991|831339|831720|832468|832494|832496|832768|834895|834896|835511|838297|838710|839505|839748|841082|842266|842368|842909|843324|5007829	GLR2.8|GLR2.7|CAX1|BHLH100|AT2G47880|GLR1.4|FRD3|AT3G14395|AT3G25190|NAC060|CAX3|bHLH38|bHLH39|AT3G62960|AT4G15660|AT4G15670|AT4G00250|AT4G27850|MEB1|AT4G33040|AT4G36820|BHLH101|GLR2.5|CNGC18|FER1|SLAH3|SOS3|MEB2|GLR2.1|ATGLR1.2|GLR1.3|MYB49|AHA10|AT1G21140|AT1G03020|GRX480|TRX5|TH7|AT1G60740|TPX2|TH8|SLAH4	-0.898485	-2.14862	0.405952	2.67429	0	27	0	0	-7.43881	5.21088
1	0	0	0	1	0	0	0	0	0	1	0	-3.23479	0	0	0	-3.36638	0	0	0	0	0	-7.4103	0	ath00941	M100010000010	3	0	21	9	748	19150	1.20321	KEGG Pathway	24	Flavonoid biosynthesis	10.9721	824287|828387|830693|830765|831241|834291|836479|836480|843126	F3H|LDOX|TT7|FLS1|TT4|DFR|FLS4|FLS5|CCOAMT	-5.75906	-7.4103	0.398649	9.21812	0	28	1	1	-7.4103	19.2012
0	0	0	0	0	0	0	0	0	0	1	0	0	0	0	0	0	0	0	0	0	0	-3.63728	0	M00138	M000000000010	1	0	4	3	748	19150	0.40107	KEGG Pathway	24	Flavonoid biosynthesis, naringenin => pelargonidin	19.2012	824287|828387|834291	F3H|LDOX|DFR	-2.58652	-3.63728	0.231093	7.33977	0	28	0	0	-7.4103	19.2012
0	0	0	0	0	0	0	0	0	0	1	0	0	0	0	0	0	0	0	0	0	0	-3.63728	0	ath_M00138	M000000000010	1	0	4	3	748	19150	0.40107	KEGG Pathway	24	Flavonoid biosynthesis, naringenin => pelargonidin	19.2012	824287|828387|834291	F3H|LDOX|DFR	-2.58652	-3.63728	0.231093	7.33977	0	28	0	0	-7.4103	19.2012
0	0	0	0	0	0	0	0	0	0	1	1	0	0	0	0	0	0	0	0	0	0	-2.11116	-7.0769	GO:0010047	M000000000011	2	0	11	6	466	19150	1.28755	GO Biological Processes	19	fruit dehiscence	22.4151	818785|819988|824918|830056|831905|840171	PGAZAT|QRT2|ADPG1|GH9B18|ACI1|NAC012	-5.47647	-7.0769	0.522247	11.2199	0	29	1	1	-7.0769	41.0944
0	1	0	0	0	0	0	1	0	1	1	1	0	-2.26668	0	0	0	0	0	-2.79747	0	-2.14575	-2.37933	-6.62968	GO:0009900	M010000010111	5	0	28	13	1575	19150	0.825397	GO Biological Processes	19	dehiscence	5.64512	818785|819290|819988|820602|824918|828604|828966|830056|831905|835152|838314|840171|843584	PGAZAT|NST1|QRT2|MYB26|ADPG1|SWEET14|DMP7|GH9B18|ACI1|SWEET13|LOX3|NAC012|LOX4	-5.18783	-7.06198	0.227977	7.36335	0	29	0	0	-7.0769	41.0944
1	1	0	0	0	0	0	1	0	0	1	1	-2.37933	-2.69231	0	0	0	0	0	-3.64622	0	0	-2.16834	-4.01913	GO:0009901	M110000010011	5	0	20	9	1575	19150	0.571429	GO Biological Processes	19	anther dehiscence	5.47143	818785|819290|819988|820602|824918|828604|835152|838314|843584	PGAZAT|NST1|QRT2|MYB26|ADPG1|SWEET14|SWEET13|LOX3|LOX4	-3.28522	-4.91181	0.189931	5.98921	0	29	0	0	-7.0769	41.0944
0	0	0	0	0	0	0	0	0	0	0	1	0	0	0	0	0	0	0	0	0	0	0	-4.84408	GO:0009830	M000000000001	1	0	3	3	466	19150	0.643777	GO Biological Processes	19	cell wall modification involved in abscission	41.0944	818785|819988|824918	PGAZAT|QRT2|ADPG1	-3.56533	-4.84408	0.370486	10.9679	0	29	0	0	-7.0769	41.0944
0	0	0	0	0	0	0	0	0	0	0	1	0	0	0	0	0	0	0	0	0	0	0	-4.84408	GO:0044277	M000000000001	1	0	3	3	466	19150	0.643777	GO Biological Processes	19	cell wall disassembly	41.0944	818785|819988|824918	PGAZAT|QRT2|ADPG1	-3.56533	-4.84408	0.370486	10.9679	0	29	0	0	-7.0769	41.0944
0	0	0	0	0	0	0	0	0	1	0	1	0	0	0	0	0	0	0	0	0	-2.78832	0	-3.12595	GO:0009827	M000000000101	2	0	62	7	466	19150	1.50215	GO Biological Processes	19	plant-type cell wall modification	4.63969	816604|818785|819988|824918|830056|837596|842879	EXPB1|PGAZAT|QRT2|ADPG1|GH9B18|XTH33|EXPB2	-2.18499	-3.12595	0.563477	4.53327	0	29	0	0	-7.0769	41.0944
1	0	0	0	1	0	0	0	0	0	1	1	-2.17068	0	0	0	-2.14507	0	0	0	0	0	-2.39611	-3.01499	GO:0048609	M100010000011	4	0	194	13	466	19150	2.7897	GO Biological Processes	19	multicellular organismal reproductive process	2.75375	818608|818785|819988|820602|821947|824918|830056|831905|834894|834974|835152|840171|842716	GEA6|PGAZAT|QRT2|MYB26|KINESIN-12B|ADPG1|GH9B18|ACI1|AtSPO22|GEX2|SWEET13|NAC012|DAA1	-2.10556	-3.01499	0.762855	3.87727	0	29	0	0	-7.0769	41.0944
1	0	0	0	1	0	0	0	0	0	1	1	-2.04095	0	0	0	-2.04908	0	0	0	0	0	-2.24844	-2.87477	GO:0032504	M100010000011	4	0	201	13	466	19150	2.7897	GO Biological Processes	19	multicellular organism reproduction	2.65785	818608|818785|819988|820602|821947|824918|830056|831905|834894|834974|835152|840171|842716	GEA6|PGAZAT|QRT2|MYB26|KINESIN-12B|ADPG1|GH9B18|ACI1|AtSPO22|GEX2|SWEET13|NAC012|DAA1	-1.9953	-2.87477	0.762855	3.73148	0	29	0	0	-7.0769	41.0944
0	0	0	0	0	0	0	0	0	0	0	1	0	0	0	0	0	0	0	0	0	0	0	-2.34274	GO:0071669	M000000000001	1	0	286	15	466	19150	3.21888	GO Biological Processes	19	plant-type cell wall organization or biogenesis	2.1553	816604|816649|817872|818785|819988|820602|824918|830056|834106|835860|837596|838374|840171|842879|844028	EXPB1|PRP2|CSLD1|PGAZAT|QRT2|MYB26|ADPG1|GH9B18|RWP1|TCH4|XTH33|MYB52|NAC012|EXPB2|EXT4	-1.58781	-2.34274	0.817627	3.1088	0	29	0	0	-7.0769	41.0944
0	0	0	0	0	0	0	1	1	0	0	0	0	0	0	0	0	0	0	-6.97488	-3.79771	0	0	0	GO:0080027	M000000011000	2	0	15	8	895	19150	0.893855	GO Biological Processes	19	response to herbivore	11.4115	815945|819632|820661|821036|823620|827377|842405|842988	PRB1|PR4|AT3G14395|CNGC19|FAMT|TPS03|TPS04|PXMT1	-5.37726	-6.97488	0.31461	8.93183	0	30	1	1	-6.97488	11.4115
0	1	0	1	0	0	0	0	0	1	0	1	0	-2.33737	0	-2.18978	0	0	0	0	0	-2.0801	0	-6.54215	GO:0030154	M010100000101	4	0	762	43	466	19150	9.22747	GO Biological Processes	19	cell differentiation	2.31898	817410|819173|819359|819785|819988|820602|821151|824601|827024|827631|828841|828927|828974|829250|830619|830892|831441|831540|832146|832241|832364|832418|832459|834499|834974|835337|835866|836679|836708|837588|838127|839040|839172|839275|840324|840371|842716|843022|843244|843249|844348|3769880|5007665	PRS|AGL6|MYB12|MUTE|QRT2|MYB26|SEP2|AP3|EDA36|AG|SPL|MYB41|RIC7|AT4G31230|EMS1|MYB92|CO|MYB9|PI|AGO9|MYB37|CXE18|PEL3|GSO2|GEX2|MYB82|MYB36|AT5G65530|MYB68|ZFP5|CYCA2;3|SEP3|CAL|SPL8|EPF2|MYB93|DAA1|ZFP6|AP1|CRC|TMM|CLL2|AT1G05835	-4.98719	-6.54215	1.34068	5.86784	0	31	1	1	-6.54215	2.31898
0	1	0	0	0	0	0	0	0	0	0	1	0	-2.28023	0	0	0	0	0	0	0	0	0	-3.25875	GO:0045893	M010000000001	2	0	498	25	466	19150	5.36481	GO Biological Processes	19	positive regulation of transcription, DNA-templated	2.06297	814784|818199|819173|819359|819785|821151|824601|827631|829744|831723|832146|832968|835337|835402|835866|837487|838567|839040|839172|839864|840171|843244|843296|843888|10723019	HB21|ABI5|AGL6|MYB12|MUTE|SEP2|AP3|AG|FD|HB51|PI|AN3|MYB82|SPCH|MYB36|AT1G09600|SRS7|SEP3|CAL|WRKY71|NAC012|AP1|ZFHD1|SRS5|ATHB54	-2.29598	-3.25875	1.04378	3.79582	0	31	0	0	-6.54215	2.31898
0	1	0	0	0	0	0	0	0	0	0	1	0	-2.26529	0	0	0	0	0	0	0	0	0	-3.23358	GO:1902680	M010000000001	2	0	500	25	466	19150	5.36481	GO Biological Processes	19	positive regulation of RNA biosynthetic process	2.05472	814784|818199|819173|819359|819785|821151|824601|827631|829744|831723|832146|832968|835337|835402|835866|837487|838567|839040|839172|839864|840171|843244|843296|843888|10723019	HB21|ABI5|AGL6|MYB12|MUTE|SEP2|AP3|AG|FD|HB51|PI|AN3|MYB82|SPCH|MYB36|AT1G09600|SRS7|SEP3|CAL|WRKY71|NAC012|AP1|ZFHD1|SRS5|ATHB54	-2.28068	-3.23358	1.04378	3.77411	0	31	0	0	-6.54215	2.31898
0	1	0	0	0	0	0	0	0	0	0	1	0	-2.26529	0	0	0	0	0	0	0	0	0	-3.23358	GO:1903508	M010000000001	2	0	500	25	466	19150	5.36481	GO Biological Processes	19	positive regulation of nucleic acid-templated transcription	2.05472	814784|818199|819173|819359|819785|821151|824601|827631|829744|831723|832146|832968|835337|835402|835866|837487|838567|839040|839172|839864|840171|843244|843296|843888|10723019	HB21|ABI5|AGL6|MYB12|MUTE|SEP2|AP3|AG|FD|HB51|PI|AN3|MYB82|SPCH|MYB36|AT1G09600|SRS7|SEP3|CAL|WRKY71|NAC012|AP1|ZFHD1|SRS5|ATHB54	-2.28068	-3.23358	1.04378	3.77411	0	31	0	0	-6.54215	2.31898
0	0	0	0	0	0	0	0	0	0	0	1	0	0	0	0	0	0	0	0	0	0	0	-3.06379	GO:0045935	M000000000001	1	0	543	26	466	19150	5.5794	GO Biological Processes	19	positive regulation of nucleobase-containing compound metabolic process	1.96769	814784|818199|819173|819359|819785|821151|824601|827631|829744|831723|832146|832968|835337|835402|835866|837487|838567|839040|839172|839864|840171|841923|843244|843296|843888|10723019	HB21|ABI5|AGL6|MYB12|MUTE|SEP2|AP3|AG|FD|HB51|PI|AN3|MYB82|SPCH|MYB36|AT1G09600|SRS7|SEP3|CAL|WRKY71|NAC012|AT1G54840|AP1|ZFHD1|SRS5|ATHB54	-2.13856	-3.06379	1.06325	3.61267	0	31	0	0	-6.54215	2.31898
0	1	0	0	0	0	0	0	0	0	0	1	0	-2.14928	0	0	0	0	0	0	0	0	0	-3.03864	GO:0051254	M010000000001	2	0	516	25	466	19150	5.36481	GO Biological Processes	19	positive regulation of RNA metabolic process	1.99101	814784|818199|819173|819359|819785|821151|824601|827631|829744|831723|832146|832968|835337|835402|835866|837487|838567|839040|839172|839864|840171|843244|843296|843888|10723019	HB21|ABI5|AGL6|MYB12|MUTE|SEP2|AP3|AG|FD|HB51|PI|AN3|MYB82|SPCH|MYB36|AT1G09600|SRS7|SEP3|CAL|WRKY71|NAC012|AP1|ZFHD1|SRS5|ATHB54	-2.11933	-3.03864	1.04378	3.60396	0	31	0	0	-6.54215	2.31898
0	1	0	0	0	0	0	0	0	0	0	1	0	-2.38176	0	0	0	0	0	0	0	0	0	-2.79914	GO:0010557	M010000000001	2	0	537	25	466	19150	5.36481	GO Biological Processes	19	positive regulation of macromolecule biosynthetic process	1.91315	814784|818199|819173|819359|819785|821151|824601|827631|829744|831723|832146|832968|835337|835402|835866|837487|838567|839040|839172|839864|840171|843244|843296|843888|10723019	HB21|ABI5|AGL6|MYB12|MUTE|SEP2|AP3|AG|FD|HB51|PI|AN3|MYB82|SPCH|MYB36|AT1G09600|SRS7|SEP3|CAL|WRKY71|NAC012|AP1|ZFHD1|SRS5|ATHB54	-1.94009	-2.79914	1.04378	3.38962	0	31	0	0	-6.54215	2.31898
0	0	0	0	0	0	0	0	0	0	0	1	0	0	0	0	0	0	0	0	0	0	0	-2.5163	GO:0010628	M000000000001	1	0	564	25	466	19150	5.36481	GO Biological Processes	19	positive regulation of gene expression	1.82156	814784|818199|819173|819359|819785|821151|824601|827631|829744|831723|832146|832968|835337|835402|835866|837487|838567|839040|839172|839864|840171|843244|843296|843888|10723019	HB21|ABI5|AGL6|MYB12|MUTE|SEP2|AP3|AG|FD|HB51|PI|AN3|MYB82|SPCH|MYB36|AT1G09600|SRS7|SEP3|CAL|WRKY71|NAC012|AP1|ZFHD1|SRS5|ATHB54	-1.71377	-2.5163	1.04378	3.12765	0	31	0	0	-6.54215	2.31898
1	0	1	0	1	0	0	1	0	0	0	0	-2.40439	0	-6.45293	0	-3.2395	0	0	-2.02057	0	0	0	0	GO:0009835	M101010010000	4	0	10	4	125	19150	3.2	GO Biological Processes	19	fruit ripening	61.28	816812|826317|829933|836709	ACS4|ACS11|ACS8|ACS5	-4.91539	-6.45293	1.57419	15.455	0	32	1	1	-6.45293	114.9
0	0	1	0	0	0	0	0	0	0	0	0	0	0	-5.96622	0	0	0	0	0	0	0	0	0	GO:0042218	M001000000000	1	0	4	3	125	19150	2.4	GO Biological Processes	19	1-aminocyclopropane-1-carboxylate biosynthetic process	114.9	816812|829933|836709	ACS4|ACS8|ACS5	-4.48146	-5.96622	1.36891	18.4663	0	32	0	0	-6.45293	114.9
0	0	1	0	0	0	0	0	0	0	0	0	0	0	-5.57036	0	0	0	0	0	0	0	0	0	GO:0018871	M001000000000	1	0	5	3	125	19150	2.4	GO Biological Processes	19	1-aminocyclopropane-1-carboxylate metabolic process	91.92	816812|829933|836709	ACS4|ACS8|ACS5	-4.14881	-5.57036	1.36891	16.481	0	32	0	0	-6.45293	114.9
0	0	1	0	0	1	0	0	0	0	0	0	0	0	-5.30701	0	0	-3.63543	0	0	0	0	0	0	M00368	M001001000000	2	0	18	4	125	19150	3.2	KEGG Pathway	24	Ethylene biosynthesis, methionine => ethylene	34.0444	816812|826317|829933|836709	ACS4|ACS11|ACS8|ACS5	-3.94561	-5.30701	1.57419	11.3689	0	32	0	0	-6.45293	114.9
0	0	1	0	0	1	0	0	0	0	0	0	0	0	-5.30701	0	0	-3.63543	0	0	0	0	0	0	ath_M00368	M001001000000	2	0	18	4	125	19150	3.2	KEGG Pathway	24	Ethylene biosynthesis, methionine => ethylene	34.0444	816812|826317|829933|836709	ACS4|ACS11|ACS8|ACS5	-3.94561	-5.30701	1.57419	11.3689	0	32	0	0	-6.45293	114.9
0	0	1	0	0	1	0	0	0	0	0	0	0	0	-4.32342	0	0	-2.92237	0	0	0	0	0	0	GO:0009692	M001001000000	2	0	31	4	125	19150	3.2	GO Biological Processes	19	ethylene metabolic process	19.7677	816812|826317|829933|836709	ACS4|ACS11|ACS8|ACS5	-3.14506	-4.32342	1.57419	8.47668	0	32	0	0	-6.45293	114.9
0	0	1	0	0	1	0	0	0	0	0	0	0	0	-4.32342	0	0	-2.92237	0	0	0	0	0	0	GO:0009693	M001001000000	2	0	31	4	125	19150	3.2	GO Biological Processes	19	ethylene biosynthetic process	19.7677	816812|826317|829933|836709	ACS4|ACS11|ACS8|ACS5	-3.14506	-4.32342	1.57419	8.47668	0	32	0	0	-6.45293	114.9
0	0	1	0	0	1	0	0	0	0	0	0	0	0	-4.32342	0	0	-2.92237	0	0	0	0	0	0	GO:0043449	M001001000000	2	0	31	4	125	19150	3.2	GO Biological Processes	19	cellular alkene metabolic process	19.7677	816812|826317|829933|836709	ACS4|ACS11|ACS8|ACS5	-3.14506	-4.32342	1.57419	8.47668	0	32	0	0	-6.45293	114.9
0	0	1	0	0	1	0	0	0	0	0	0	0	0	-4.32342	0	0	-2.92237	0	0	0	0	0	0	GO:0043450	M001001000000	2	0	31	4	125	19150	3.2	GO Biological Processes	19	alkene biosynthetic process	19.7677	816812|826317|829933|836709	ACS4|ACS11|ACS8|ACS5	-3.14506	-4.32342	1.57419	8.47668	0	32	0	0	-6.45293	114.9
0	0	1	0	0	1	0	0	0	0	0	0	0	0	-4.32342	0	0	-2.92237	0	0	0	0	0	0	GO:1900673	M001001000000	2	0	31	4	125	19150	3.2	GO Biological Processes	19	olefin metabolic process	19.7677	816812|826317|829933|836709	ACS4|ACS11|ACS8|ACS5	-3.14506	-4.32342	1.57419	8.47668	0	32	0	0	-6.45293	114.9
0	0	1	0	0	1	0	0	0	0	0	0	0	0	-4.32342	0	0	-2.92237	0	0	0	0	0	0	GO:1900674	M001001000000	2	0	31	4	125	19150	3.2	GO Biological Processes	19	olefin biosynthetic process	19.7677	816812|826317|829933|836709	ACS4|ACS11|ACS8|ACS5	-3.14506	-4.32342	1.57419	8.47668	0	32	0	0	-6.45293	114.9
0	0	1	0	0	1	0	0	0	0	0	0	0	0	-2.2179	0	0	-3.01652	0	0	0	0	0	0	ath00270	M001001000000	2	0	111	5	130	19150	3.84615	KEGG Pathway	24	Cysteine and methionine metabolism	6.63548	816478|820034|821845|829933|836709	ACO1|PYD4|HMT3|ACS8|ACS5	-2.10651	-3.01652	1.68665	4.92277	0	32	0	0	-6.45293	114.9
0	0	1	0	0	0	0	0	0	0	0	0	0	0	-2.52796	0	0	0	0	0	0	0	0	0	GO:1901605	M001000000000	1	0	290	7	125	19150	5.6	GO Biological Processes	19	alpha-amino acid metabolic process	3.69793	816812|824750|827024|829735|829933|830043|836709	ACS4|AT3G55840|EDA36|AT4G35810|ACS8|ASE3|ACS5	-1.72092	-2.52796	2.05648	3.75253	0	32	0	0	-6.45293	114.9
0	0	0	1	0	0	0	1	1	0	0	0	0	0	0	-2.24864	0	0	0	-3.4786	-4.32534	0	0	0	GO:0042537	M000100011000	3	0	69	20	1575	19150	1.26984	GO Biological Processes	19	benzene-containing compound metabolic process	3.52427	816888|816894|818588|818701|824408|824750|826642|829869|830058|830894|831173|832750|836475|837058|838288|838289|841032|842720|843716|843810	MES7|MES1|HSPRO2|CAMBP25|PAD4|AT3G55840|AT4G10500|MES9|EDS5|MES5|PBS3|CBP60G|FACT|UGT75B1|GSTU24|GSTU25|AT1G44542|DIR5|SARD1|EDS16	-4.57578	-6.3906	0.282137	6.28819	0	33	1	1	-6.3906	4.99255
1	0	0	0	0	0	0	1	0	0	0	0	-2.18942	0	0	0	0	0	0	-2.50692	0	0	0	0	GO:0018958	M100000010000	2	0	65	16	1575	19150	1.01587	GO Biological Processes	19	phenol-containing compound metabolic process	2.99292	816888|816894|818701|824408|826571|826642|828387|829869|830058|830894|832750|836475|838297|842720|843716|843810	MES7|MES1|CAMBP25|PAD4|TT8|AT4G10500|LDOX|MES9|EDS5|MES5|CBP60G|FACT|AHA10|DIR5|SARD1|EDS16	-2.72297	-4.26296	0.252675	4.81799	0	33	0	0	-6.3906	4.99255
0	0	0	0	0	0	0	1	1	0	0	0	0	0	0	0	0	0	0	-2.55827	-2.26021	0	0	0	GO:0046189	M000000011000	2	0	31	10	1575	19150	0.634921	GO Biological Processes	19	phenol-containing compound biosynthetic process	3.92217	824408|826571|828387|830058|832750|836475|838297|842720|843716|843810	PAD4|TT8|LDOX|EDS5|CBP60G|FACT|AHA10|DIR5|SARD1|EDS16	-2.40141	-3.9129	0.200141	4.87438	0	33	0	0	-6.3906	4.99255
0	0	0	0	0	0	0	1	0	0	0	0	0	0	0	0	0	0	0	-3.42424	0	0	0	0	GO:0017000	M000000010000	1	0	30	7	895	19150	0.782123	GO Biological Processes	19	antibiotic biosynthetic process	4.99255	827563|827834|828444|830058|832750|843716|843810	GOX3|AT4G20860|AIRP1|EDS5|CBP60G|SARD1|EDS16	-2.42798	-3.42424	0.294456	4.84575	0	33	0	0	-6.3906	4.99255
0	0	0	0	0	0	0	1	0	0	0	0	0	0	0	0	0	0	0	-2.18245	0	0	0	0	GO:0009696	M000000010000	1	0	48	11	1575	19150	0.698413	GO Biological Processes	19	salicylic acid metabolic process	2.78638	816888|816894|818701|824408|826642|829869|830058|830894|832750|843716|843810	MES7|MES1|CAMBP25|PAD4|AT4G10500|MES9|EDS5|MES5|CBP60G|SARD1|EDS16	-1.48697	-2.83088	0.209843	3.70954	0	33	0	0	-6.3906	4.99255
0	0	0	0	0	0	0	1	0	0	0	0	0	0	0	0	0	0	0	-2.06664	0	0	0	0	GO:0009697	M000000010000	1	0	18	4	895	19150	0.446927	GO Biological Processes	19	salicylic acid biosynthetic process	4.75481	830058|832750|843716|843810	EDS5|CBP60G|SARD1|EDS16	-1.38249	-2.06664	0.222964	3.52889	0	33	0	0	-6.3906	4.99255
1	0	0	0	1	0	1	1	0	0	0	0	-4.72329	0	0	0	-3.99507	0	-6.3594	-2.73762	0	0	0	0	GO:2000143	M100010110000	4	0	6	4	253	19150	1.58103	GO Biological Processes	19	negative regulation of DNA-templated transcription, initiation	50.4611	822344|834079|834080|835103	AT3G27250|AT5G40790|AT5G40800|AT5G50360	-4.83389	-6.3594	0.78424	14.0204	0	34	1	1	-6.3594	50.4611
1	0	0	0	1	0	1	0	0	0	0	0	-2.46453	0	0	0	-2.38289	0	-4.00596	0	0	0	0	0	GO:2000142	M100010100000	3	0	19	4	253	19150	1.58103	GO Biological Processes	19	regulation of DNA-templated transcription, initiation	15.9351	822344|834079|834080|835103	AT3G27250|AT5G40790|AT5G40800|AT5G50360	-2.88639	-4.00596	0.78424	7.53621	0	34	0	0	-6.3594	50.4611
1	0	0	0	1	0	1	1	0	0	0	0	-2.86689	0	0	0	-2.04095	0	-3.51931	-3.07333	0	0	0	0	GO:0031333	M100010110000	4	0	25	9	1575	19150	0.571429	GO Biological Processes	19	negative regulation of protein complex assembly	4.37714	822344|824010|827773|829055|830671|834079|834080|834489|835103	AT3G27250|AT3G48510|PCAP1|PRF4|FH19|AT5G40790|AT5G40800|MAP18|AT5G50360	-2.47489	-3.991	0.189931	5.05806	0	34	0	0	-6.3594	50.4611
1	0	0	0	0	0	0	0	0	0	0	0	-2.13987	0	0	0	0	0	0	0	0	0	0	0	GO:0043254	M100000000000	1	0	83	8	652	19150	1.22699	GO Biological Processes	19	regulation of protein complex assembly	2.83096	819296|822344|824010|827184|834080|834489|835103|837438	CCA1|AT3G27250|AT3G48510|FH3|AT5G40800|MAP18|AT5G50360|SARA1A	-1.43898	-2.13987	0.431138	3.13841	0	34	0	0	-6.3594	50.4611
0	0	0	0	0	0	0	1	1	0	1	0	0	0	0	0	0	0	0	-2.43515	-2.85631	0	-4.71865	0	GO:0006026	M000000011010	3	0	23	11	1575	19150	0.698413	GO Biological Processes	19	aminoglycan catabolic process	5.81504	818959|818960|818961|818963|818964|820429|823908|827725|828131|832474|837724	CHI|AT2G43580|AT2G43590|AT2G43610|AT2G43620|HCHIB|AT3G47540|ChiC|AT4G01700|CHIA|AT1G02360	-4.4419	-6.22125	0.209843	6.91682	0	35	1	1	-6.22125	6.43697
0	0	0	0	0	0	0	1	1	0	1	0	0	0	0	0	0	0	0	-2.43515	-2.85631	0	-4.71865	0	GO:0006030	M000000011010	3	0	23	11	1575	19150	0.698413	GO Biological Processes	19	chitin metabolic process	5.81504	818959|818960|818961|818963|818964|820429|823908|827725|828131|832474|837724	CHI|AT2G43580|AT2G43590|AT2G43610|AT2G43620|HCHIB|AT3G47540|ChiC|AT4G01700|CHIA|AT1G02360	-4.4419	-6.22125	0.209843	6.91682	0	35	0	0	-6.22125	6.43697
0	0	0	0	0	0	0	1	1	0	1	0	0	0	0	0	0	0	0	-2.43515	-2.85631	0	-4.71865	0	GO:0006032	M000000011010	3	0	23	11	1575	19150	0.698413	GO Biological Processes	19	chitin catabolic process	5.81504	818959|818960|818961|818963|818964|820429|823908|827725|828131|832474|837724	CHI|AT2G43580|AT2G43590|AT2G43610|AT2G43620|HCHIB|AT3G47540|ChiC|AT4G01700|CHIA|AT1G02360	-4.4419	-6.22125	0.209843	6.91682	0	35	0	0	-6.22125	6.43697
0	0	0	0	0	0	0	1	1	0	1	0	0	0	0	0	0	0	0	-2.43515	-2.85631	0	-4.71865	0	GO:0046348	M000000011010	3	0	23	11	1575	19150	0.698413	GO Biological Processes	19	amino sugar catabolic process	5.81504	818959|818960|818961|818963|818964|820429|823908|827725|828131|832474|837724	CHI|AT2G43580|AT2G43590|AT2G43610|AT2G43620|HCHIB|AT3G47540|ChiC|AT4G01700|CHIA|AT1G02360	-4.4419	-6.22125	0.209843	6.91682	0	35	0	0	-6.22125	6.43697
0	0	0	0	0	0	0	1	1	0	1	0	0	0	0	0	0	0	0	-2.43515	-2.85631	0	-4.71865	0	GO:1901072	M000000011010	3	0	23	11	1575	19150	0.698413	GO Biological Processes	19	glucosamine-containing compound catabolic process	5.81504	818959|818960|818961|818963|818964|820429|823908|827725|828131|832474|837724	CHI|AT2G43580|AT2G43590|AT2G43610|AT2G43620|HCHIB|AT3G47540|ChiC|AT4G01700|CHIA|AT1G02360	-4.4419	-6.22125	0.209843	6.91682	0	35	0	0	-6.22125	6.43697
0	0	0	0	0	0	0	1	1	0	1	0	0	0	0	0	0	0	0	-2.15967	-2.50296	0	-3.42581	0	GO:0016998	M000000011010	3	0	17	9	1575	19150	0.571429	GO Biological Processes	19	cell wall macromolecule catabolic process	6.43697	818959|818960|818961|818963|818964|820429|823908|828131|837724	CHI|AT2G43580|AT2G43590|AT2G43610|AT2G43620|HCHIB|AT3G47540|AT4G01700|AT1G02360	-3.91358	-5.65232	0.189931	6.71361	0	35	0	0	-6.22125	6.43697
0	0	0	0	0	0	0	1	1	0	1	0	0	0	0	0	0	0	0	-2.19431	-2.60547	0	-4.33447	0	GO:1901071	M000000011010	3	0	26	11	1575	19150	0.698413	GO Biological Processes	19	glucosamine-containing compound metabolic process	5.14408	818959|818960|818961|818963|818964|820429|823908|827725|828131|832474|837724	CHI|AT2G43580|AT2G43590|AT2G43610|AT2G43620|HCHIB|AT3G47540|ChiC|AT4G01700|CHIA|AT1G02360	-3.84302	-5.56497	0.209843	6.32981	0	35	0	0	-6.22125	6.43697
0	0	0	0	0	0	0	1	1	0	1	0	0	0	0	0	0	0	0	-2.05335	-2.45789	0	-4.10881	0	GO:0006022	M000000011010	3	0	28	11	1575	19150	0.698413	GO Biological Processes	19	aminoglycan metabolic process	4.77664	818959|818960|818961|818963|818964|820429|823908|827725|828131|832474|837724	CHI|AT2G43580|AT2G43590|AT2G43610|AT2G43620|HCHIB|AT3G47540|ChiC|AT4G01700|CHIA|AT1G02360	-3.53362	-5.18803	0.209843	5.98665	0	35	0	0	-6.22125	6.43697
0	0	0	0	0	0	0	0	0	0	1	0	0	0	0	0	0	0	0	0	0	0	-3.37867	0	GO:0006040	M000000000010	1	0	36	11	1575	19150	0.698413	GO Biological Processes	19	amino sugar metabolic process	3.71517	818959|818960|818961|818963|818964|820429|823908|827725|828131|832474|837724	CHI|AT2G43580|AT2G43590|AT2G43610|AT2G43620|HCHIB|AT3G47540|ChiC|AT4G01700|CHIA|AT1G02360	-2.48993	-4.00837	0.209843	4.88133	0	35	0	0	-6.22125	6.43697
1	0	0	0	0	0	0	1	0	0	1	0	-3.5198	0	0	0	0	0	0	-2.05335	0	0	-6.14623	0	GO:0009962	M100000010010	3	0	28	9	748	19150	1.20321	GO Biological Processes	19	regulation of flavonoid biosynthetic process	8.22909	816173|819359|825435|826571|831241|831586|842120|842955|843842	MYB7|MYB12|MYB11|TT8|TT4|GSTF12|PAP1|MYB113|PR5	-4.64	-6.14623	0.398649	7.71769	0	36	1	1	-6.14623	20.4813
0	0	0	0	0	0	0	1	0	0	1	0	0	0	0	0	0	0	0	-2.15967	0	0	-5.73004	0	GO:0051553	M000000010010	2	0	17	7	748	19150	0.935829	GO Biological Processes	19	flavone biosynthetic process	10.5418	816173|819359|825435|829560|831586|836479|836480	MYB7|MYB12|MYB11|UGT73B2|GSTF12|FLS4|FLS5	-4.27452	-5.73004	0.352051	7.93517	0	36	0	0	-6.14623	20.4813
0	0	0	0	0	0	0	1	0	0	1	0	0	0	0	0	0	0	0	-2.15967	0	0	-5.73004	0	GO:0051555	M000000010010	2	0	17	7	748	19150	0.935829	GO Biological Processes	19	flavonol biosynthetic process	10.5418	816173|819359|825435|829560|831586|836479|836480	MYB7|MYB12|MYB11|UGT73B2|GSTF12|FLS4|FLS5	-4.27452	-5.73004	0.352051	7.93517	0	36	0	0	-6.14623	20.4813
0	0	0	0	0	0	0	1	0	0	1	0	0	0	0	0	0	0	0	-2.06664	0	0	-5.53104	0	GO:0051552	M000000010010	2	0	18	7	748	19150	0.935829	GO Biological Processes	19	flavone metabolic process	9.95618	816173|819359|825435|829560|831586|836479|836480	MYB7|MYB12|MYB11|UGT73B2|GSTF12|FLS4|FLS5	-4.13047	-5.53104	0.352051	7.66426	0	36	0	0	-6.14623	20.4813
0	0	0	0	0	0	0	1	0	0	1	0	0	0	0	0	0	0	0	-2.06664	0	0	-5.53104	0	GO:0051554	M000000010010	2	0	18	7	748	19150	0.935829	GO Biological Processes	19	flavonol metabolic process	9.95618	816173|819359|825435|829560|831586|836479|836480	MYB7|MYB12|MYB11|UGT73B2|GSTF12|FLS4|FLS5	-4.13047	-5.53104	0.352051	7.66426	0	36	0	0	-6.14623	20.4813
0	0	0	0	0	0	0	1	0	0	1	0	0	0	0	0	0	0	0	-3.02328	0	0	-4.95117	0	GO:1900384	M000000010010	2	0	5	4	748	19150	0.534759	GO Biological Processes	19	regulation of flavonol biosynthetic process	20.4813	816173|819359|825435|831586	MYB7|MYB12|MYB11|GSTF12	-3.65191	-4.95117	0.266664	8.78347	0	36	0	0	-6.14623	20.4813
1	0	0	0	0	0	0	0	0	0	1	0	-2.40439	0	0	0	0	0	0	0	0	0	-3.39622	0	GO:0009963	M100000000010	2	0	10	4	748	19150	0.534759	GO Biological Processes	19	positive regulation of flavonoid biosynthetic process	10.2406	819359|825435|826571|842120	MYB12|MYB11|TT8|PAP1	-2.40484	-3.39622	0.266664	5.89281	0	36	0	0	-6.14623	20.4813
0	0	0	0	0	0	0	0	0	0	1	0	0	0	0	0	0	0	0	0	0	0	-2.16141	0	GO:0010224	M000000000010	1	0	72	8	748	19150	1.06952	GO Biological Processes	19	response to UV-B	2.84462	819359|824287|824528|825435|827119|831241|834629|843842	MYB12|F3H|AT3G53600|MYB11|ELIP2|TT4|SAG12|PR5	-1.4545	-2.16141	0.376104	3.16154	0	36	0	0	-6.14623	20.4813
1	0	0	0	1	1	0	1	1	0	0	0	-2.25671	0	0	0	-2.01436	-2.37357	0	-4.99687	-3.42967	0	0	0	GO:0097237	M100011011000	5	0	48	16	1575	19150	1.01587	GO Biological Processes	19	cellular response to toxic substance	4.05291	818746|820564|824119|824120|828613|830443|832537|832538|834678|836533|837075|838212|838544|838850|842120|844047	AT2G41480|AT3G13610|LSU3|LSU1|FSD1|AT5G05600|LSU4|LSU2|WRKY8|AT5G64120|UGT74E2|MC8|DHAR1|AT1G22440|PAP1|ADH1	-4.36451	-6.13963	0.252675	6.33959	0	37	1	1	-6.13963	5.34916
0	0	0	0	0	1	0	1	1	0	0	0	0	0	0	0	0	-3.05331	0	-3.62416	-2.45789	0	0	0	GO:0098869	M000001011000	3	0	28	7	895	19150	0.782123	GO Biological Processes	19	cellular oxidant detoxification	5.34916	818746|824119|824120|828613|832537|836533|842120	AT2G41480|LSU3|LSU1|FSD1|LSU4|AT5G64120|PAP1	-2.57656	-3.62416	0.294456	5.09931	0	37	0	0	-6.13963	5.34916
0	0	0	0	0	1	0	1	1	0	0	0	0	0	0	0	0	-2.66398	0	-3.51015	-2.57241	0	0	0	GO:1990748	M000001011000	3	0	38	8	895	19150	0.893855	GO Biological Processes	19	cellular detoxification	4.50456	818746|824119|824120|828613|832537|836533|838850|842120	AT2G41480|LSU3|LSU1|FSD1|LSU4|AT5G64120|AT1G22440|PAP1	-2.49598	-3.51015	0.31461	4.78813	0	37	0	0	-6.13963	5.34916
0	1	0	0	0	0	0	0	0	0	0	1	0	-3.71182	0	0	0	0	0	0	0	0	0	-6.07322	GO:0010143	M010000000001	2	0	23	7	466	19150	1.50215	GO Biological Processes	19	cutin biosynthetic process	12.507	818389|819726|820222|820316|830496|832459|838105	GPAT6|AT3G05600|CYP77A6|GPAT5|GPAT7|PEL3|SHN1	-4.58193	-6.07322	0.563477	8.72034	0	38	1	1	-6.07322	12.507
1	1	0	0	1	1	0	0	1	0	0	0	-2.08553	-4.11227	0	0	-3.33711	-2.50011	0	0	-4.63082	0	0	0	GO:0009723	M110011001000	5	0	282	48	1575	19150	3.04762	GO Biological Processes	19	response to ethylene	2.06957	815945|816622|817124|818722|819359|819365|819632|820429|821902|824212|824307|824308|824408|824664|825160|827464|829431|829591|830989|831003|831174|831615|832256|832590|832611|833957|834101|834469|834629|835507|836310|836596|837588|838105|838122|838793|838824|839733|840267|840510|841047|842120|842745|843208|843492|843832|844099|844309	PRB1|ERF53|ESE2|ORS1|MYB12|ERF71|PR4|HCHIB|ERF1|HR4|AT3G51440|AT3G51450|PAD4|SMZ|ARGOS|ERF-1|GAMMA-VPE|RRTF1|SHN2|YUC4|Rap2.6L|RGL3|AT5G21960|ESE3|SHN3|NAC6|GLIP1|PDF1.2|SAG12|PORA|AT5G61890|ABR1|ZFP5|SHN1|ABCG40|DREB26|AT1G22190|ERF11|AT1G33760|AT1G36060|AT1G44830|PAP1|AT1G64380|IDA|AT1G71520|ORA47|AT1G77640|WRI4	-4.22002	-5.97859	0.433131	5.41673	0	39	1	1	-5.97859	2.52468
0	0	0	0	1	0	0	0	1	1	0	0	0	0	0	0	-3.0774	0	0	0	-3.68489	-2.37144	0	0	GO:0009873	M000010001100	3	0	201	19	717	19150	2.64993	GO Biological Processes	19	ethylene-activated signaling pathway	2.52468	816622|818722|819365|821902|824408|829591|832256|834101|836281|837588|837886|838793|838824|839539|840267|840510|841047|843575|844099	ERF53|ORS1|ERF71|ERF1|PAD4|RRTF1|AT5G21960|GLIP1|ERF104|ZFP5|RAV1|DREB26|AT1G22190|ERF14|AT1G33760|AT1G36060|AT1G44830|AT1G72430|AT1G77640	-2.62383	-3.68489	0.599827	4.28568	0	39	0	0	-5.97859	2.52468
0	0	0	0	1	0	0	0	1	1	0	0	0	0	0	0	-2.97323	0	0	0	-3.52136	-2.26511	0	0	GO:0071369	M000010001100	3	0	207	19	717	19150	2.64993	GO Biological Processes	19	cellular response to ethylene stimulus	2.45151	816622|818722|819365|821902|824408|829591|832256|834101|836281|837588|837886|838793|838824|839539|840267|840510|841047|843575|844099	ERF53|ORS1|ERF71|ERF1|PAD4|RRTF1|AT5G21960|GLIP1|ERF104|ZFP5|RAV1|DREB26|AT1G22190|ERF14|AT1G33760|AT1G36060|AT1G44830|AT1G72430|AT1G77640	-2.50278	-3.52136	0.599827	4.14108	0	39	0	0	-5.97859	2.52468
1	1	0	0	0	0	0	1	0	1	0	0	-2.61512	-2.51509	0	0	0	0	0	-2.62051	0	-5.62493	0	0	GO:0009409	M110000010100	4	0	418	63	1575	19150	4	GO Biological Processes	19	response to cold	1.83254	815055|817575|817674|817901|818354|818395|818429|818853|818854|819296|819331|821855|821904|822388|822391|824261|824262|824528|824723|824893|826796|826859|826860|827273|827773|827931|828064|828394|828651|828652|828653|830565|831174|831453|831454|831720|831765|832145|832474|833755|834489|835168|835306|835535|835860|835992|836011|836103|836367|836772|837028|838793|838824|839341|839349|839666|841701|…	LHCB2.2|WRKY25|MYB14|RD20|ChlAKR|CAX1|WRKY33|COR15B|COR15A|CCA1|GolS1|ELIP1|MYB15|OLEO4|LHCB2.3|LTI30|XERO1|AT3G53600|AT3G55580|BGL2|ARCK1|AZI1|EARLI1|DI21|PCAP1|GSTF2|ATPMEPCRB|AGL19|CBF2|DREB1A|CBF1|LEA4-5|Rap2.6L|KIN1|KIN2|FER1|SR1|BCB|CHIA|TCH2|MAP18|FUM2|LTI65|BBX29|TCH4|cPT5|CRCK1|RHL41|MYB96|RAB18|RCI3|DREB26|AT1G22190|LHY|CIPK9|STZ|LEA7|GolS2|AT1G65500|BGLU22|EDS16|ADH1|CCR2	-3.97002	-5.71659	0.493771	5.15187	0	40	1	1	-5.71659	5.48065
0	0	0	0	0	0	1	0	0	1	0	0	0	0	0	0	0	0	-2.11529	0	0	-4.46715	0	0	GO:0009631	M000000100100	2	0	59	9	533	19150	1.68856	GO Biological Processes	19	cold acclimation	5.48065	818395|824262|826859|827273|828651|828653|831453|836103|836772	CAX1|XERO1|AZI1|DI21|CBF2|CBF1|KIN1|RHL41|RAB18	-3.25472	-4.46715	0.55808	5.83223	0	40	0	0	-5.71659	5.48065
0	0	0	0	0	0	0	0	0	1	0	0	0	0	0	0	0	0	0	0	0	-3.83194	0	0	GO:0009266	M000000000100	1	0	621	34	533	19150	6.37899	GO Biological Processes	19	response to temperature stimulus	1.96711	816622|817575|817674|818354|818395|819331|820049|821904|824262|824893|826859|827119|827273|827773|828064|828651|828653|830565|831453|832474|833755|835144|835306|835860|836103|836772|837429|838793|838824|839349|841592|841701|842862|842945	ERF53|WRKY25|MYB14|ChlAKR|CAX1|GolS1|ATERDJ3A|MYB15|XERO1|BGL2|AZI1|ELIP2|DI21|PCAP1|ATPMEPCRB|CBF2|CBF1|LEA4-5|KIN1|CHIA|TCH2|HVA22E|LTI65|TCH4|RHL41|RAB18|BIP3|DREB26|AT1G22190|CIPK9|AT1G51670|LEA7|AT1G65500|BGLU22	-2.74295	-3.83194	1.05852	4.14551	0	40	0	0	-5.71659	5.48065
1	0	0	0	0	0	0	1	0	0	0	0	-5.63506	0	0	0	0	0	0	-2.32109	0	0	0	0	ath00901	M100000010000	2	0	8	5	652	19150	0.766871	KEGG Pathway	24	Indole alkaloid biosynthesis	18.357	816894|829869|839759|843739|843740	MES1|MES9|AT1G28590|AT1G74010|SS2	-4.19735	-5.63506	0.341638	9.21849	0	41	1	1	-5.63506	18.357
0	0	0	0	0	0	1	0	1	0	0	0	0	0	0	0	0	0	-5.60138	0	-2.03922	0	0	0	GO:0006820	M000000101000	2	0	299	16	253	19150	6.32411	GO Biological Processes	19	anion transport	4.05039	818536|819425|821924|826630|830882|835152|837364|837805|837852|839139|840139|841044|841156|843190|843280|844329	UMAMIT14|AT2G48130|PHO1|NIP5;1|SULTR2;1|SWEET13|AT1G08440|OZS1|NRT2.5|AT1G25530|NRT1.5|SIAR1|AT1G47485|AT1G68600|AT1G69480|BAC2	-4.17326	-5.60138	1.53022	6.15122	0	42	1	1	-5.60138	12.2914
0	0	0	0	0	0	1	1	0	0	0	0	0	0	0	0	0	0	-3.47187	-2.10417	0	0	0	0	GO:0015849	M000000110000	2	0	130	8	253	19150	3.16206	GO Biological Processes	19	organic acid transport	4.65795	818536|819425|835152|837364|839139|841044|843190|844329	UMAMIT14|AT2G48130|SWEET13|AT1G08440|AT1G25530|SIAR1|AT1G68600|BAC2	-2.46711	-3.47187	1.10014	4.84218	0	42	0	0	-5.60138	12.2914
0	0	0	0	0	0	1	1	0	0	0	0	0	0	0	0	0	0	-3.47187	-2.10417	0	0	0	0	GO:0046942	M000000110000	2	0	130	8	253	19150	3.16206	GO Biological Processes	19	carboxylic acid transport	4.65795	818536|819425|835152|837364|839139|841044|843190|844329	UMAMIT14|AT2G48130|SWEET13|AT1G08440|AT1G25530|SIAR1|AT1G68600|BAC2	-2.46711	-3.47187	1.10014	4.84218	0	42	0	0	-5.60138	12.2914
0	1	0	0	0	0	0	0	0	0	0	0	0	-2.75878	0	0	0	0	0	0	0	0	0	0	GO:0015743	M010000000000	1	0	19	3	246	19150	1.21951	GO Biological Processes	19	malate transport	12.2914	828559|837364|843190	DIC2|AT1G08440|AT1G68600	-1.90683	-2.75878	0.699779	5.61719	0	42	0	0	-5.60138	12.2914
0	1	0	0	0	0	0	0	0	0	0	0	0	-2.62947	0	0	0	0	0	0	0	0	0	0	GO:0015740	M010000000000	1	0	21	3	246	19150	1.21951	GO Biological Processes	19	C4-dicarboxylate transport	11.1208	828559|837364|843190	DIC2|AT1G08440|AT1G68600	-1.80389	-2.62947	0.699779	5.29348	0	42	0	0	-5.60138	12.2914
0	0	0	0	0	0	1	0	0	0	0	0	0	0	0	0	0	0	-2.6186	0	0	0	0	0	GO:0015711	M000000100000	1	0	176	8	253	19150	3.16206	GO Biological Processes	19	organic anion transport	3.44053	818536|819425|835152|837364|839139|841044|843190|844329	UMAMIT14|AT2G48130|SWEET13|AT1G08440|AT1G25530|SIAR1|AT1G68600|BAC2	-1.79631	-2.6186	1.10014	3.76355	0	42	0	0	-5.60138	12.2914
0	1	0	0	0	0	1	0	0	0	0	0	0	-2.22334	0	0	0	0	-2.18972	0	0	0	0	0	GO:0006835	M010000100000	2	0	29	3	246	19150	1.21951	GO Biological Processes	19	dicarboxylic acid transport	8.05299	828559|837364|843190	DIC2|AT1G08440|AT1G68600	-1.49713	-2.22334	0.699779	4.33591	0	42	0	0	-5.60138	12.2914
0	0	0	1	0	0	0	1	0	0	0	0	0	0	0	-5.56351	0	0	0	-4.181	0	0	0	0	GO:0010106	M000100010000	2	0	6	3	100	19150	3	GO Biological Processes	19	cellular response to iron ion starvation	95.75	818723|824864|824865	BHLH100|bHLH38|bHLH39	-4.14512	-5.56351	1.70587	16.8176	0	43	1	1	-5.56351	95.75
0	1	0	0	1	0	0	0	1	0	0	1	0	-2.8293	0	0	-4.95332	0	0	0	-2.40673	0	0	-3.09278	GO:0046271	M010010001001	4	0	18	9	1575	19150	0.571429	GO Biological Processes	19	phenylpropanoid catabolic process	6.07937	817462|817571|818386|818630|820078|830421|831877|836124|838393	LAC2|LAC3|IRX12|LAC5|LAC7|LAC12|LAC8|LAC17|LAC1	-3.69324	-5.38429	0.189931	6.45403	0	44	1	1	-5.38429	6.07937
0	1	0	0	1	0	0	0	1	0	0	1	0	-2.8293	0	0	-4.95332	0	0	0	-2.40673	0	0	-3.09278	GO:0046274	M010010001001	4	0	18	9	1575	19150	0.571429	GO Biological Processes	19	lignin catabolic process	6.07937	817462|817571|818386|818630|820078|830421|831877|836124|838393	LAC2|LAC3|IRX12|LAC5|LAC7|LAC12|LAC8|LAC17|LAC1	-3.69324	-5.38429	0.189931	6.45403	0	44	0	0	-5.38429	6.07937
0	0	0	0	1	0	0	1	0	0	0	0	0	0	0	0	-3.5462	0	0	-2.09074	0	0	0	0	GO:0030001	M000010010000	2	0	335	16	334	19150	4.79042	GO Biological Processes	19	metal ion transport	2.7384	817047|817462|818143|818386|819995|821863|824349|825513|828470|830421|836124|838122|838393|842203|842650|6240272	CIPK16|LAC2|AT2G35730|IRX12|FRD3|AT3G22910|CAX3|AT3G63380|CHX17|LAC12|LAC17|ABCG40|LAC1|ZF14|HMA5|AT3G56891	-2.52092	-3.5462	1.16857	4.27665	0	44	0	0	-5.38429	6.07937
0	0	0	0	1	0	0	1	0	0	0	0	0	0	0	0	-3.12516	0	0	-2.05237	0	0	0	0	GO:0006812	M000010010000	2	0	439	18	334	19150	5.38922	GO Biological Processes	19	cation transport	2.35088	817047|817462|818143|818386|819995|820765|821863|824349|825513|828470|830421|836124|838122|838393|842203|842650|844329|6240272	CIPK16|LAC2|AT2G35730|IRX12|FRD3|PPI2|AT3G22910|CAX3|AT3G63380|CHX17|LAC12|LAC17|ABCG40|LAC1|ZF14|HMA5|BAC2|AT3G56891	-2.18499	-3.12516	1.23555	3.8149	0	44	0	0	-5.38429	6.07937
0	0	0	0	1	0	0	0	0	0	0	1	0	0	0	0	-2.95927	0	0	0	0	0	0	-2.24141	GO:0006826	M000010000001	2	0	67	14	1575	19150	0.888889	GO Biological Processes	19	iron ion transport	2.54063	817462|817571|818386|818630|820078|828627|830421|831720|831877|832509|836124|838393|842203|843912	LAC2|LAC3|IRX12|LAC5|LAC7|SKS1|LAC12|FER1|LAC8|YSL2|LAC17|LAC1|ZF14|sks18	-1.64493	-3.02464	0.236507	3.78162	0	44	0	0	-5.38429	6.07937
0	0	0	0	1	1	0	0	0	0	0	0	0	0	0	0	-2.27182	-2.02909	0	0	0	0	0	0	GO:0000041	M000011000000	2	0	121	7	334	19150	2.09581	GO Biological Processes	19	transition metal ion transport	3.31692	817462|818386|830421|836124|838393|842203|842650	LAC2|IRX12|LAC12|LAC17|LAC1|ZF14|HMA5	-1.53502	-2.27182	0.783796	3.40626	0	44	0	0	-5.38429	6.07937
1	0	0	0	1	0	0	0	1	0	1	0	-2.37337	0	0	0	-2.65313	0	0	0	-3.8277	0	-3.71418	0	GO:0009625	M100010001010	4	0	32	12	1575	19150	0.761905	GO Biological Processes	19	response to insect	4.55952	816765|822298|824408|827377|830663|832546|834469|836628|838438|841670|843660|843748	CYP79B3|PAD3|PAD4|TPS03|MYB76|VSP2|PDF1.2|AT5G65040|MYB51|BGLU18|KTI1|MYB122	-3.67177	-5.35935	0.219103	6.03269	0	45	1	1	-5.35935	4.55952
1	0	0	0	0	0	0	1	0	0	1	0	-2.31374	0	0	0	0	0	0	-3.04186	0	0	-3.57449	0	GO:1901615	M100000010010	3	0	331	52	1575	19150	3.30159	GO Biological Processes	19	organic hydroxy compound metabolic process	1.91013	816173|816499|816888|816894|817457|817901|818013|818701|819326|819359|820667|821135|821461|822293|822299|823617|824408|825435|826571|826642|827207|827526|827562|827563|827663|828387|828732|829321|829560|829869|830058|830894|831586|832482|832750|834570|835992|836367|836475|836479|836480|837168|838297|838550|839488|841670|842720|842880|843716|843810|843941|844175	MYB7|MIOX2|MES7|MES1|CYP707A2|RD20|CYP710A1|CAMBP25|SDR3|MYB12|NCED3|DOX1|CYP707A4|FUS3|PES2|AT3G44830|PAD4|MYB11|TT8|AT4G10500|CYP702A6|IP5PII|NCED2|GOX3|CYP707A1|LDOX|MIOX4|BAT1|UGT73B2|MES9|EDS5|MES5|GSTF12|SQE6|CBP60G|CYP707A3|cPT5|MYB96|FACT|FLS4|FLS5|PDS1|AHA10|CYP722A1|AO4|BGLU18|DIR5|AT1G65690|SARD1|EDS16|SMT3|NCED9	-3.66731	-5.35042	0.450226	5.00019	0	46	1	1	-5.35042	2.04594
0	0	0	0	0	0	1	1	0	0	1	0	0	0	0	0	0	0	-2.18254	-3.11395	0	0	-3.26951	0	GO:1901617	M000000110010	3	0	208	35	1575	19150	2.22222	GO Biological Processes	19	organic hydroxy compound biosynthetic process	2.04594	816173|817901|818013|819326|819359|820667|821135|821461|822293|824408|825435|826571|827207|827562|828387|829321|829560|830058|831586|832482|832750|835992|836367|836475|836479|836480|837168|838297|839488|842720|842880|843716|843810|843941|844175	MYB7|RD20|CYP710A1|SDR3|MYB12|NCED3|DOX1|CYP707A4|FUS3|PAD4|MYB11|TT8|CYP702A6|NCED2|LDOX|BAT1|UGT73B2|EDS5|GSTF12|SQE6|CBP60G|cPT5|MYB96|FACT|FLS4|FLS5|PDS1|AHA10|AO4|DIR5|AT1G65690|SARD1|EDS16|SMT3|NCED9	-2.84832	-4.42945	0.371427	4.54037	0	46	0	0	-5.35042	2.04594
0	1	1	0	0	0	0	0	0	0	0	0	0	-5.23829	-3.47971	0	0	0	0	0	0	0	0	0	GO:0009768	M011000000000	2	0	21	5	246	19150	2.03252	GO Biological Processes	19	photosynthesis, light harvesting in photosystem I	18.5346	815055|818006|822391|839869|839870	LHCB2.2|LHB1B1|LHCB2.3|CAB3|CAB2	-3.90263	-5.23829	0.899686	9.17116	0	47	1	1	-5.23829	38.9228
0	1	1	0	0	0	0	0	0	0	0	0	0	-5.13088	-3.41811	0	0	0	0	0	0	0	0	0	ath00196	M011000000000	2	0	22	5	246	19150	2.03252	KEGG Pathway	24	Photosynthesis - antenna proteins	17.6922	815055|818006|822391|839869|839870	LHCB2.2|LHB1B1|LHCB2.3|CAB3|CAB2	-3.80532	-5.13088	0.899686	8.9362	0	47	0	0	-5.23829	38.9228
0	1	0	0	0	0	0	0	0	0	0	0	0	-4.39037	0	0	0	0	0	0	0	0	0	0	GO:0009769	M010000000000	1	0	6	3	246	19150	1.21951	GO Biological Processes	19	photosynthesis, light harvesting in photosystem II	38.9228	815055|818006|822391	LHCB2.2|LHB1B1|LHCB2.3	-3.19059	-4.39037	0.699779	10.598	0	47	0	0	-5.23829	38.9228
0	1	1	0	0	0	0	0	0	0	0	0	0	-3.98027	-2.74618	0	0	0	0	0	0	0	0	0	GO:0009765	M011000000000	2	0	37	5	246	19150	2.03252	GO Biological Processes	19	photosynthesis, light harvesting	10.5197	815055|818006|822391|839869|839870	LHCB2.2|LHB1B1|LHCB2.3|CAB3|CAB2	-2.86718	-3.98027	0.899686	6.61183	0	47	0	0	-5.23829	38.9228
0	1	0	0	0	0	0	0	0	0	0	1	0	-3.00518	0	0	0	0	0	0	0	0	0	-2.27264	GO:0009639	M010000000001	2	0	236	10	246	19150	4.06504	GO Biological Processes	19	response to red or far red light	3.29854	815055|818903|822391|825382|831793|834570|835507|838683|839870|844412	LHCB2.2|PIF4|LHCB2.3|PIL2|PRR7|CYP707A3|PORA|ESC|CAB2|ZFP1	-2.09747	-3.00518	1.25908	4.05303	0	47	0	0	-5.23829	38.9228
0	1	0	0	0	0	0	0	0	0	0	0	0	-2.69231	0	0	0	0	0	0	0	0	0	0	GO:0009645	M010000000000	1	0	20	3	246	19150	1.21951	GO Biological Processes	19	response to low light intensity stimulus	11.6768	815055|818903|822391	LHCB2.2|PIF4|LHCB2.3	-1.85326	-2.69231	0.699779	5.44959	0	47	0	0	-5.23829	38.9228
1	1	0	0	0	0	0	0	0	0	0	0	-2.08494	-2.45943	0	0	0	0	0	0	0	0	0	0	GO:0009269	M110000000000	2	0	24	3	246	19150	1.21951	GO Biological Processes	19	response to desiccation	9.73069	815055|822391|837028	LHCB2.2|LHCB2.3|RCI3	-1.67234	-2.45943	0.699779	4.88209	0	47	0	0	-5.23829	38.9228
0	0	1	0	0	0	0	0	0	0	0	0	0	0	-2.40938	0	0	0	0	0	0	0	0	0	GO:0009637	M001000000000	1	0	98	4	125	19150	3.2	GO Biological Processes	19	response to blue light	6.25306	822391|830297|834912|839870	LHCB2.3|PKS4|AT5G48560|CAB2	-1.63384	-2.40938	1.57419	4.22592	0	47	0	0	-5.23829	38.9228
0	0	0	0	1	0	0	0	0	0	1	1	0	0	0	0	-2.04095	0	0	0	0	0	-2.60452	-3.52782	GO:0010022	M000010000011	3	0	25	10	1575	19150	0.634921	GO Biological Processes	19	meristem determinacy	4.86349	827785|831003|831683|831723|836307|839172|842534|842859|843244|843249	TSF|YUC4|TFL1|HB51|LFY|CAL|STM|FT|AP1|CRC	-3.22605	-4.84669	0.200141	5.78649	0	48	1	1	-4.84669	10.2736
0	0	0	0	1	0	0	0	0	0	1	1	0	0	0	0	-2.3179	0	0	0	0	0	-2.16834	-4.01913	GO:0010582	M000010000011	3	0	20	5	466	19150	1.07296	GO Biological Processes	19	floral meristem determinacy	10.2736	831003|831723|839172|843244|843249	YUC4|HB51|CAL|AP1|CRC	-2.89862	-4.01913	0.477262	6.55296	0	48	0	0	-4.84669	10.2736
1	0	0	1	1	0	0	1	0	0	1	0	-2.38615	0	0	-2.27552	-2.54703	0	0	-4.76078	0	0	-2.35741	0	GO:0009991	M100110010010	5	0	305	32	895	19150	3.57542	GO Biological Processes	19	response to extracellular stimulus	2.24489	814828|816478|818723|819120|819332|819609|819995|820034|822453|822488|824120|824124|824528|824754|824864|824865|828271|830293|831147|834943|837075|838266|838739|838821|841156|842405|842527|843027|843280|843740|844135|28717277	RNS1|ACO1|BHLH100|SPX3|MYB2|PPCK2|FRD3|PYD4|AT3G28270|AT3G28580|LSU1|DIN11|AT3G53600|SUE4|bHLH38|bHLH39|MSRB7|BHLH101|WRKY75|ATSDI1|UGT74E2|AT1G16950|AT1G21400|AT1G22160|AT1G47485|TPS04|WRKY6|DIN9|AT1G69480|SS2|SULTR1;2|AT1G29290	-3.4887	-4.76078	0.620649	4.85264	0	49	1	1	-4.76078	2.55829
1	0	0	0	1	0	0	1	0	0	0	0	-3.04404	0	0	0	-2.56317	0	0	-4.62081	0	0	0	0	GO:0031667	M100010010000	3	0	268	29	895	19150	3.24022	GO Biological Processes	19	response to nutrient levels	2.31531	814828|816478|818723|819120|819332|819609|819995|820034|822488|824120|824124|824754|824864|824865|828271|830293|831147|834943|838266|838739|838821|841156|842405|842527|843027|843280|843740|844135|28717277	RNS1|ACO1|BHLH100|SPX3|MYB2|PPCK2|FRD3|PYD4|AT3G28580|LSU1|DIN11|SUE4|bHLH38|bHLH39|MSRB7|BHLH101|WRKY75|ATSDI1|AT1G16950|AT1G21400|AT1G22160|AT1G47485|TPS04|WRKY6|DIN9|AT1G69480|SS2|SULTR1;2|AT1G29290	-3.38262	-4.62081	0.591866	4.80137	0	49	0	0	-4.76078	2.55829
1	0	0	0	0	0	0	1	0	0	0	0	-2.37061	0	0	0	0	0	0	-4.29349	0	0	0	0	GO:0009267	M100000010000	2	0	184	22	895	19150	2.4581	GO Biological Processes	19	cellular response to starvation	2.55829	814828|816478|818723|819120|819332|819609|819995|824120|824124|824754|824864|824865|830293|834943|838266|838739|841156|842527|843280|843740|844135|28717277	RNS1|ACO1|BHLH100|SPX3|MYB2|PPCK2|FRD3|LSU1|DIN11|SUE4|bHLH38|bHLH39|BHLH101|ATSDI1|AT1G16950|AT1G21400|AT1G47485|WRKY6|AT1G69480|SS2|SULTR1;2|AT1G29290	-3.12462	-4.29349	0.517588	4.70288	0	49	0	0	-4.76078	2.55829
0	0	0	0	0	0	0	1	0	0	1	0	0	0	0	0	0	0	0	-4.09528	0	0	-2.1227	0	GO:0031668	M000000010010	2	0	244	26	895	19150	2.90503	GO Biological Processes	19	cellular response to extracellular stimulus	2.27997	814828|816478|818723|819120|819332|819609|819995|820034|822453|824120|824124|824528|824754|824864|824865|830293|834943|837075|838266|838739|841156|842527|843280|843740|844135|28717277	RNS1|ACO1|BHLH100|SPX3|MYB2|PPCK2|FRD3|PYD4|AT3G28270|LSU1|DIN11|AT3G53600|SUE4|bHLH38|bHLH39|BHLH101|ATSDI1|UGT74E2|AT1G16950|AT1G21400|AT1G47485|WRKY6|AT1G69480|SS2|SULTR1;2|AT1G29290	-2.95665	-4.09528	0.561387	4.45542	0	49	0	0	-4.76078	2.55829
1	0	0	0	0	0	0	1	0	0	0	0	-2.28512	0	0	0	0	0	0	-3.93332	0	0	0	0	GO:0031669	M100000010000	2	0	208	23	895	19150	2.56983	GO Biological Processes	19	cellular response to nutrient levels	2.36598	814828|816478|818723|819120|819332|819609|819995|820034|824120|824124|824754|824864|824865|830293|834943|838266|838739|841156|842527|843280|843740|844135|28717277	RNS1|ACO1|BHLH100|SPX3|MYB2|PPCK2|FRD3|PYD4|LSU1|DIN11|SUE4|bHLH38|bHLH39|BHLH101|ATSDI1|AT1G16950|AT1G21400|AT1G47485|WRKY6|AT1G69480|SS2|SULTR1;2|AT1G29290	-2.8257	-3.93332	0.528917	4.38587	0	49	0	0	-4.76078	2.55829
0	0	0	0	0	0	0	1	0	0	1	0	0	0	0	0	0	0	0	-3.92146	0	0	-2.01923	0	GO:0071496	M000000010010	2	0	250	26	895	19150	2.90503	GO Biological Processes	19	cellular response to external stimulus	2.22525	814828|816478|818723|819120|819332|819609|819995|820034|822453|824120|824124|824528|824754|824864|824865|830293|834943|837075|838266|838739|841156|842527|843280|843740|844135|28717277	RNS1|ACO1|BHLH100|SPX3|MYB2|PPCK2|FRD3|PYD4|AT3G28270|LSU1|DIN11|AT3G53600|SUE4|bHLH38|bHLH39|BHLH101|ATSDI1|UGT74E2|AT1G16950|AT1G21400|AT1G47485|WRKY6|AT1G69480|SS2|SULTR1;2|AT1G29290	-2.82014	-3.92146	0.561387	4.31775	0	49	0	0	-4.76078	2.55829
1	0	0	0	0	0	0	1	0	0	0	0	-2.0851	0	0	0	0	0	0	-3.60063	0	0	0	0	GO:0042594	M100000010000	2	0	219	23	895	19150	2.56983	GO Biological Processes	19	response to starvation	2.24714	814828|816478|818723|819120|819332|819609|819995|824120|824124|824754|824864|824865|830293|834943|838266|838739|838821|841156|842527|843280|843740|844135|28717277	RNS1|ACO1|BHLH100|SPX3|MYB2|PPCK2|FRD3|LSU1|DIN11|SUE4|bHLH38|bHLH39|BHLH101|ATSDI1|AT1G16950|AT1G21400|AT1G22160|AT1G47485|WRKY6|AT1G69480|SS2|SULTR1;2|AT1G29290	-2.55931	-3.60063	0.528917	4.11001	0	49	0	0	-4.76078	2.55829
1	0	1	0	0	0	0	1	0	0	0	0	-2.6826	0	-2.7287	0	0	0	0	-4.65123	0	0	0	0	ath04075	M101000010000	3	0	267	29	895	19150	3.24022	KEGG Pathway	24	Plant hormone signal transduction	2.32398	815945|816158|816659|816849|817487|819129|820465|820883|821123|821902|825240|825363|825476|826850|829893|830575|831162|831173|832204|835148|836040|837255|837353|838221|838310|838501|843609|843894|844127	PRB1|AT2G16580|AT2G21220|GH3.3|HAI3|SAUR36|AT3G12830|AHP4|SAUR28|ERF1|AT3G60690|AT3G61900|GID1B|AT4G12410|BRU6|TGA10|JAZ10|PBS3|AT5G20810|AT5G50760|HAI1|HAI2|TGA9|AT1G16510|JAZ5|JAZ1|HAB1|AT1G75590|TGA7	-3.40361	-4.65123	0.591866	4.82387	0	50	1	1	-4.65123	2.32398
0	0	0	0	1	0	0	0	1	0	0	0	0	0	0	0	-3.51593	0	0	0	-2.76253	0	0	0	GO:0042430	M000010001000	2	0	74	18	1575	19150	1.14286	GO Biological Processes	19	indole-containing compound metabolic process	2.95753	816765|817628|818429|818588|822298|823555|824408|824750|829591|829668|829895|829897|837075|838438|838708|841032|844013|2746023	CYP79B3|CYP71A13|WRKY33|HSPRO2|PAD3|NIT2|PAD4|AT3G55840|RRTF1|AT4G35160|CYP81F4|CYP91A2|UGT74E2|MYB51|IGMT2|AT1G44542|IGMT5|AT5G28237	-3.05249	-4.64454	0.26783	5.05064	0	51	1	1	-4.64454	3.7996
0	0	0	0	0	0	0	0	0	1	0	0	0	0	0	0	0	0	0	0	0	-2.03796	0	0	GO:0042343	M000000000100	1	0	16	5	1575	19150	0.31746	GO Biological Processes	19	indole glucosinolate metabolic process	3.7996	829895|829897|838438|838708|844013	CYP81F4|CYP91A2|MYB51|IGMT2|IGMT5	-0.877205	-2.12109	0.141747	3.35366	0	51	0	0	-4.64454	3.7996
0	0	0	0	0	1	0	0	0	0	0	0	0	0	0	0	0	-4.6034	0	0	0	0	0	0	GO:0009061	M000001000000	1	0	9	3	130	19150	2.30769	GO Biological Processes	19	anaerobic respiration	49.1026	830868|838540|840201	AT5G10040|AT1G19530|AT1G33055	-3.37054	-4.6034	1.31688	11.9329	0	52	1	1	-4.6034	49.1026
0	0	0	0	0	0	0	1	1	0	1	0	0	0	0	0	0	0	0	-4.08966	-2.50296	0	-2.4367	0	GO:0002238	M000000011010	3	0	17	8	1575	19150	0.507937	GO Biological Processes	19	response to molecule of fungal origin	5.72176	817828|819700|823620|830902|837210|842988|843660|2745879	RLP23|RLP30|FAMT|RING1|EXO70B2|PXMT1|KTI1|SAG20	-3.00523	-4.59453	0.179126	5.83045	0	53	1	1	-4.59453	5.72176
0	0	0	0	0	0	0	1	1	0	0	0	0	0	0	0	0	0	0	-3.86851	-2.08593	0	0	0	GO:0002237	M000000011000	2	0	34	11	1575	19150	0.698413	GO Biological Processes	19	response to molecule of bacterial origin	3.93371	817828|819700|824257|827773|829308|832750|837210|837353|843660|843716|844423	RLP23|RLP30|BCS1|PCAP1|WRKY18|CBP60G|EXO70B2|TGA9|KTI1|SARD1|WRKY40	-2.72297	-4.26394	0.209843	5.12535	0	53	0	0	-4.59453	5.72176
0	0	1	0	0	0	0	0	1	1	0	0	0	0	-2.1904	0	0	0	0	0	-3.54827	-4.52833	0	0	GO:0010411	M001000001100	3	0	58	9	533	19150	1.68856	GO Biological Processes	19	xyloglucan metabolic process	5.57514	824018|825446|828686|829150|829151|829152|835859|835860|837596	XTH11|XT1|XTR6|XTH24|XTH18|XTH19|XTH25|TCH4|XTH33	-3.30255	-4.52833	0.55808	5.90439	0	54	1	1	-4.52833	5.57514
0	0	0	0	0	0	0	0	1	1	0	0	0	0	0	0	0	0	0	0	-4.07955	-3.47487	0	0	GO:0044036	M000000001100	2	0	172	18	717	19150	2.51046	GO Biological Processes	19	cell wall macromolecule metabolic process	2.79508	818959|818964|822697|824018|827905|828131|828686|829150|829151|829152|835859|835860|836216|837596|837724|840109|840236|842108	CHI|AT2G43620|COBL2|XTH11|RGXT2|AT4G01700|XTR6|XTH24|XTH18|XTH19|XTH25|TCH4|COBL5|XTH33|AT1G02360|XTH30|AT1G33430|RGXT3	-2.9477	-4.07955	0.584246	4.66398	0	54	0	0	-4.52833	5.57514
0	0	0	0	0	0	0	0	1	1	0	0	0	0	0	0	0	0	0	0	-2.65986	-3.28638	0	0	GO:0010383	M000000001100	2	0	139	12	533	19150	2.25141	GO Biological Processes	19	cell wall polysaccharide metabolic process	3.10176	822697|824018|825446|827905|828686|828776|829150|829151|829152|835859|835860|837596	COBL2|XTH11|XT1|RGXT2|XTR6|SHV3|XTH24|XTH18|XTH19|XTH25|TCH4|XTH33	-2.31417	-3.28638	0.642567	4.20794	0	54	0	0	-4.52833	5.57514
0	1	0	0	0	0	0	0	0	1	0	1	0	-2.49813	0	0	0	0	0	0	0	-3.01808	0	-2.9707	GO:0009664	M010000000101	3	0	149	12	533	19150	2.25141	GO Biological Processes	19	plant-type cell wall organization	2.89359	818785|819988|822697|823740|827905|828776|829150|829997|835860|837596|839218|844028	PGAZAT|QRT2|COBL2|EXLA1|RGXT2|SHV3|XTH24|EXLA2|TCH4|XTH33|EXPA10|EXT4	-2.10697	-3.01808	0.642567	3.9262	0	54	0	0	-4.52833	5.57514
0	0	0	0	0	0	0	0	0	1	0	0	0	0	0	0	0	0	0	0	0	-2.57772	0	0	GO:0010410	M000000000100	1	0	105	9	533	19150	1.68856	GO Biological Processes	19	hemicellulose metabolic process	3.0796	824018|825446|828686|829150|829151|829152|835859|835860|837596	XTH11|XT1|XTR6|XTH24|XTH18|XTH19|XTH25|TCH4|XTH33	-1.76289	-2.57772	0.55808	3.61548	0	54	0	0	-4.52833	5.57514
0	0	0	0	0	0	0	0	0	0	0	1	0	0	0	0	0	0	0	0	0	0	0	-4.52346	GO:0010374	M000000000001	1	0	66	9	466	19150	1.93133	GO Biological Processes	19	stomatal complex development	5.60378	817587|819785|835402|838127|839287|840324|843899|844348|3769880	CHAL|MUTE|SPCH|CYCA2;3|SDD1|EPF2|AT1G75640|TMM|CLL2	-3.30135	-4.52346	0.63753	5.91675	0	55	1	1	-4.52346	10.2736
0	0	0	0	0	0	0	0	0	0	0	1	0	0	0	0	0	0	0	0	0	0	0	-3.30167	GO:2000038	M000000000001	1	0	16	4	466	19150	0.858369	GO Biological Processes	19	regulation of stomatal complex development	10.2736	817587|835402|838127|840324	CHAL|SPCH|CYCA2;3|EPF2	-2.32663	-3.30167	0.427339	5.86053	0	55	0	0	-4.52346	10.2736
0	0	0	0	0	0	0	0	0	0	0	1	0	0	0	0	0	0	0	0	0	0	0	-3.21329	GO:0010103	M000000000001	1	0	29	5	466	19150	1.07296	GO Biological Processes	19	stomatal complex morphogenesis	7.08524	839287|840324|843899|844348|3769880	SDD1|EPF2|AT1G75640|TMM|CLL2	-2.26103	-3.21329	0.477262	5.17908	0	55	0	0	-4.52346	10.2736
0	0	0	0	0	0	0	0	0	0	0	1	0	0	0	0	0	0	0	0	0	0	0	-3.08346	GO:0009888	M000000000001	1	0	660	30	466	19150	6.43777	GO Biological Processes	19	tissue development	1.86793	817587|817958|819785|821725|829250|829321|831003|831723|832197|832364|832459|832610|834499|835337|835402|835866|836679|837588|838127|839172|839287|839422|840324|843022|843244|843249|843899|843975|844348|3769880	CHAL|HB-3|MUTE|AT3G21710|AT4G31230|BAT1|YUC4|HB51|AT5G20740|MYB37|PEL3|CYCA2;1|GSO2|MYB82|SPCH|MYB36|AT5G65530|ZFP5|CYCA2;3|CAL|SDD1|MEA|EPF2|ZFP6|AP1|CRC|AT1G75640|CUC3|TMM|CLL2	-2.15404	-3.08346	1.13691	3.58359	0	55	0	0	-4.52346	10.2736
0	0	0	0	0	0	0	0	0	0	0	1	0	0	0	0	0	0	0	0	0	0	0	-3.03409	GO:0090558	M000000000001	1	0	268	16	466	19150	3.43348	GO Biological Processes	19	plant epidermis development	2.4534	817587|819785|829250|832459|834499|835337|835402|836679|837588|838127|839287|840324|843022|843899|844348|3769880	CHAL|MUTE|AT4G31230|PEL3|GSO2|MYB82|SPCH|AT5G65530|ZFP5|CYCA2;3|SDD1|EPF2|ZFP6|AT1G75640|TMM|CLL2	-2.11607	-3.03409	0.843504	3.78407	0	55	0	0	-4.52346	10.2736
0	0	0	0	0	0	0	0	0	0	0	1	0	0	0	0	0	0	0	0	0	0	0	-2.14477	GO:0090626	M000000000001	1	0	92	7	466	19150	1.50215	GO Biological Processes	19	plant epidermis morphogenesis	3.12675	832459|836679|839287|840324|843899|844348|3769880	PEL3|AT5G65530|SDD1|EPF2|AT1G75640|TMM|CLL2	-1.44318	-2.14477	0.563477	3.22926	0	55	0	0	-4.52346	10.2736
0	0	0	0	0	0	0	0	0	0	0	1	0	0	0	0	0	0	0	0	0	0	0	-4.51429	GO:0051761	M000000000001	1	0	26	6	466	19150	1.28755	GO Biological Processes	19	sesquiterpene metabolic process	9.48333	822602|826958|834490|834491|841304|842915	AT3G29410|TPS12|CYP706A3|AT5G44630|AT1G48820|AT1G66020	-3.29336	-4.51429	0.522247	6.83588	0	56	1	1	-4.51429	9.48333
0	0	0	0	0	0	0	0	0	0	0	1	0	0	0	0	0	0	0	0	0	0	0	-3.52782	GO:0051762	M000000000001	1	0	25	5	466	19150	1.07296	GO Biological Processes	19	sesquiterpene biosynthetic process	8.21888	822602|826958|834491|841304|842915	AT3G29410|TPS12|AT5G44630|AT1G48820|AT1G66020	-2.50702	-3.52782	0.477262	5.70388	0	56	0	0	-4.51429	9.48333
0	0	0	0	0	0	0	0	0	0	0	1	0	0	0	0	0	0	0	0	0	0	0	-2.66523	GO:0046246	M000000000001	1	0	38	5	466	19150	1.07296	GO Biological Processes	19	terpene biosynthetic process	5.40716	822602|826958|834491|841304|842915	AT3G29410|TPS12|AT5G44630|AT1G48820|AT1G66020	-1.83003	-2.66523	0.477262	4.29466	0	56	0	0	-4.51429	9.48333
0	0	0	0	0	0	0	0	0	0	0	1	0	0	0	0	0	0	0	0	0	0	0	-2.46681	GO:0008610	M000000000001	1	0	569	25	466	19150	5.36481	GO Biological Processes	19	lipid biosynthetic process	1.80555	818241|818389|820316|822602|825341|826958|827207|827562|829321|829574|830496|831406|832383|833704|833781|834491|835420|837119|837147|839131|841304|841944|842915|843014|843941	AT2G36690|GPAT6|GPAT5|AT3G29410|AT3G61680|TPS12|CYP702A6|NCED2|BAT1|KCS16|GPAT7|BCCP2|CYP86B1|WSD1|AT5G38020|AT5G44630|FOP1|AT1G06100|AT1G06360|KCS5|AT1G48820|LOX1|AT1G66020|LUP5|SMT3	-1.6762	-2.46681	1.04378	3.08069	0	56	0	0	-4.51429	9.48333
0	0	0	0	0	0	0	0	0	0	0	1	0	0	0	0	0	0	0	0	0	0	0	-2.19249	GO:0044255	M000000000001	1	0	726	29	466	19150	6.22318	GO Biological Processes	19	cellular lipid metabolic process	1.64151	814721|818241|818389|820316|822602|825341|826958|827562|829574|830496|831406|832383|833704|833781|834490|834491|834570|834851|835420|836003|837119|837147|839131|839347|841304|841944|842675|842915|843014	AT2G01900|AT2G36690|GPAT6|GPAT5|AT3G29410|AT3G61680|TPS12|NCED2|KCS16|GPAT7|BCCP2|CYP86B1|WSD1|AT5G38020|CYP706A3|AT5G44630|CYP707A3|CYP708A2|FOP1|CYP86A1|AT1G06100|AT1G06360|KCS5|CYP86A4|AT1G48820|LOX1|CYP86A7|AT1G66020|LUP5	-1.4742	-2.19249	1.11908	2.783	0	56	0	0	-4.51429	9.48333
0	0	0	0	0	0	0	1	0	0	1	0	0	0	0	0	0	0	0	-3.29005	0	0	-2.80087	0	GO:0009624	M000000010010	2	0	84	19	1575	19150	1.20635	GO Biological Processes	19	response to nematode	2.75019	814662|818213|818409|822361|824349|827464|828527|830058|831202|832794|833782|839385|842203|842267|842477|842786|843519|843660|2745879	At17.1|GRF3|AMT2|AT3G27400|CAX3|ERF-1|GH9A3|EDS5|ABCG6|SFP1|AT5G38030|CEL2|ZF14|AT1G59740|GPT2|AMT1;2|SUC1|KTI1|SAG20	-2.82455	-4.3924	0.275081	4.81239	0	57	1	1	-4.3924	2.75019
0	0	1	0	0	0	0	0	0	0	0	0	0	0	-4.38838	0	0	0	0	0	0	0	0	0	GO:0045454	M001000000000	1	0	142	7	125	19150	5.6	GO Biological Processes	19	cell redox homeostasis	7.55211	820661|827243|827244|827245|827246|827247|839505	AT3G14395|AT4G15660|AT4G15670|AT4G15680|AT4G15690|AT4G15700|AT1G03020	-3.19037	-4.38838	2.05648	6.35218	0	58	1	1	-4.38838	7.55211
0	0	0	0	0	0	0	0	1	1	0	0	0	0	0	0	0	0	0	0	-2.76735	-4.38403	0	0	GO:2001057	M000000001100	2	0	47	8	533	19150	1.50094	GO Biological Processes	19	reactive nitrogen species metabolic process	6.11552	823641|828255|831308|831519|833738|833755|835085|842958	NRT2.6|NRT1.8|NRT2.7|GLN1;4|GSR 1|TCH2|WR3|CML23	-3.18713	-4.38403	0.526664	5.94114	0	59	1	1	-4.38403	6.11552
0	0	0	0	0	0	0	0	1	1	0	0	0	0	0	0	0	0	0	0	-2.19837	-3.64681	0	0	GO:0071941	M000000001100	2	0	45	7	533	19150	1.31332	GO Biological Processes	19	nitrogen cycle metabolic process	5.58891	823641|826458|828255|831308|831519|833738|835085	NRT2.6|ARGAH2|NRT1.8|NRT2.7|GLN1;4|GSR 1|WR3	-2.59226	-3.64681	0.493118	5.21464	0	59	0	0	-4.38403	6.11552
0	0	0	0	0	0	0	0	1	1	0	0	0	0	0	0	0	0	0	0	-2.34845	-2.99488	0	0	GO:0042126	M000000001100	2	0	42	6	533	19150	1.1257	GO Biological Processes	19	nitrate metabolic process	5.13267	823641|828255|831308|831519|833738|835085	NRT2.6|NRT1.8|NRT2.7|GLN1;4|GSR 1|WR3	-2.08888	-2.99488	0.456973	4.53659	0	59	0	0	-4.38403	6.11552
0	0	0	0	0	0	0	0	1	1	0	0	0	0	0	0	0	0	0	0	-2.34845	-2.99488	0	0	GO:0042128	M000000001100	2	0	42	6	533	19150	1.1257	GO Biological Processes	19	nitrate assimilation	5.13267	823641|828255|831308|831519|833738|835085	NRT2.6|NRT1.8|NRT2.7|GLN1;4|GSR 1|WR3	-2.08888	-2.99488	0.456973	4.53659	0	59	0	0	-4.38403	6.11552
0	0	0	0	0	0	0	0	0	1	0	0	0	0	0	0	0	0	0	0	0	-2.46554	0	0	GO:0010167	M000000000100	1	0	37	5	533	19150	0.938086	GO Biological Processes	19	response to nitrate	4.85523	815907|823641|828255|831308|835085	AGL44|NRT2.6|NRT1.8|NRT2.7|WR3	-1.67541	-2.46554	0.417553	3.97163	0	59	0	0	-4.38403	6.11552
0	0	0	1	1	0	0	1	1	0	1	1	0	0	0	-3.23707	-3.35706	0	0	-2.13155	-2.95413	0	-3.80608	-2.36324	ath04016	M000110011011	6	0	129	25	1575	19150	1.5873	KEGG Pathway	24	MAPK signaling pathway - plant	2.35634	815945|815949|816833|817143|817487|817575|818429|820429|821902|822298|829514|830162|830427|830630|832546|834469|834470|835179|835402|836040|837082|837255|838506|840324|842650	PRB1|PR1|SNRK2.9|PDF1.2b|HAI3|WRKY25|WRKY33|HCHIB|ERF1|PAD3|AT4G33720|SNRK2.7|PYL5|RBOHA|VSP2|PDF1.2|PDF1.2c|RHD2|SPCH|HAI1|ACS2|HAI2|AT1G19230|EPF2|HMA5	-2.78857	-4.34864	0.314931	4.62715	0	60	1	1	-4.34864	2.35634
0	0	0	0	0	0	0	0	1	0	0	0	0	0	0	0	0	0	0	0	-4.2817	0	0	0	GO:0062034	M000000001000	1	0	3	3	717	19150	0.41841	GO Biological Processes	19	L-pipecolic acid biosynthetic process	26.7085	815864|835358|838508	ALD1|AT5G52810|FMO1	-3.11388	-4.2817	0.241063	8.78257	0	61	1	1	-4.2817	26.7085
0	0	0	0	0	0	0	1	0	0	0	0	0	0	0	0	0	0	0	-4.26123	0	0	0	0	GO:1900057	M000000010000	1	0	16	6	895	19150	0.670391	GO Biological Processes	19	positive regulation of leaf senescence	8.02374	819129|819561|822547|833957|840317|844081	SAUR36|NAC046|NAC3|NAC6|NAC016|NAC032	-3.09548	-4.26123	0.272767	6.22328	0	62	1	1	-4.26123	8.02374
0	0	0	0	0	0	0	1	0	0	0	0	0	0	0	0	0	0	0	-4.26123	0	0	0	0	GO:1905623	M000000010000	1	0	16	6	895	19150	0.670391	GO Biological Processes	19	positive regulation of leaf development	8.02374	819129|819561|822547|833957|840317|844081	SAUR36|NAC046|NAC3|NAC6|NAC016|NAC032	-3.09548	-4.26123	0.272767	6.22328	0	62	0	0	-4.26123	8.02374
0	0	0	0	0	0	0	1	0	0	0	0	0	0	0	0	0	0	0	-2.91744	0	0	0	0	GO:1900055	M000000010000	1	0	36	7	895	19150	0.782123	GO Biological Processes	19	regulation of leaf senescence	4.16046	819129|819561|822547|833957|840317|843353|844081	SAUR36|NAC046|NAC3|NAC6|NAC016|MMP|NAC032	-2.03258	-2.91744	0.294456	4.20261	0	62	0	0	-4.26123	8.02374
0	0	0	0	0	0	0	0	1	0	0	0	0	0	0	0	0	0	0	0	-2.45672	0	0	0	GO:0009838	M000000001000	1	0	40	12	1575	19150	0.761905	GO Biological Processes	19	abscission	3.64762	817746|818785|819988|822153|824408|824470|824918|828966|836337|843208|843810|5007852	SOBIR1|PGAZAT|QRT2|IDL1|PAD4|AT3G53040|ADPG1|DMP7|AGL42|IDA|EDS16|IDL5	-2.69736	-4.2349	0.219103	5.01789	0	63	1	1	-4.2349	10.0157
0	0	0	0	0	0	0	0	1	0	0	0	0	0	0	0	0	0	0	0	-2.59487	0	0	0	GO:0060866	M000000001000	1	0	8	3	717	19150	0.41841	GO Biological Processes	19	leaf abscission	10.0157	824408|843208|843810	PAD4|IDA|EDS16	-1.77726	-2.59487	0.241063	5.0302	0	63	0	0	-4.2349	10.0157
0	0	0	0	0	0	0	0	1	0	0	0	0	0	0	0	0	0	0	0	-2.23293	0	0	0	GO:0050829	M000000001000	1	0	20	4	717	19150	0.55788	GO Biological Processes	19	defense response to Gram-negative bacterium	5.3417	816913|824408|843208|843810	TET8|PAD4|IDA|EDS16	-1.50491	-2.23293	0.278161	3.83135	0	63	0	0	-4.2349	10.0157
0	0	0	0	0	0	0	0	0	0	1	0	0	0	0	0	0	0	0	0	0	0	-4.22648	0	GO:0048838	M000000000010	1	0	3	3	748	19150	0.40107	GO Biological Processes	19	release of seed from dormancy	25.6016	817457|827663|837255	CYP707A2|CYP707A1|HAI2	-3.06589	-4.22648	0.231093	8.59142	0	64	1	1	-4.22648	25.6016
0	0	0	0	0	0	0	0	0	0	1	0	0	0	0	0	0	0	0	0	0	0	-4.22648	0	GO:0097438	M000000000010	1	0	3	3	748	19150	0.40107	GO Biological Processes	19	exit from dormancy	25.6016	817457|827663|837255	CYP707A2|CYP707A1|HAI2	-3.06589	-4.22648	0.231093	8.59142	0	64	0	0	-4.22648	25.6016
1	0	0	0	0	0	0	1	0	0	0	0	-4.1049	0	0	0	0	0	0	-2.46819	0	0	0	0	GO:0009694	M100000010000	2	0	54	9	652	19150	1.38037	GO Biological Processes	19	jasmonic acid metabolic process	4.89519	816894|822167|824011|829869|830592|830894|836464|841026|843584	MES1|AOC1|CYP94B3|MES9|ST2A|MES5|CYP94B1|ILL6|LOX4	-2.96334	-4.1049	0.456936	5.38133	0	65	1	1	-4.1049	4.89519
0	0	0	0	0	0	0	0	1	0	0	0	0	0	0	0	0	0	0	0	-4.07821	0	0	0	GO:0009626	M000000001000	1	0	86	12	717	19150	1.67364	GO Biological Processes	19	plant-type hypersensitive response	3.72677	819326|824212|824257|824408|826859|826884|831173|832170|837365|838508|840250|843716	SDR3|HR4|BCS1|PAD4|AZI1|NUDT7|PBS3|EFR|CRT3|FMO1|ADR1|SARD1	-2.94731	-4.07821	0.479078	4.99833	0	66	1	1	-4.07821	3.72677
0	0	0	0	0	0	0	0	1	0	0	0	0	0	0	0	0	0	0	0	-4.02855	0	0	0	GO:0034050	M000000001000	1	0	87	12	717	19150	1.67364	GO Biological Processes	19	host programmed cell death induced by symbiont	3.68393	819326|824212|824257|824408|826859|826884|831173|832170|837365|838508|840250|843716	SDR3|HR4|BCS1|PAD4|AZI1|NUDT7|PBS3|EFR|CRT3|FMO1|ADR1|SARD1	-2.90617	-4.02855	0.479078	4.94846	0	66	0	0	-4.07821	3.72677
0	0	0	0	0	0	0	0	1	0	0	0	0	0	0	0	0	0	0	0	-2.52686	0	0	0	GO:0012501	M000000001000	1	0	161	14	717	19150	1.95258	GO Biological Processes	19	programmed cell death	2.32248	819326|820564|824212|824257|824408|826859|826884|830902|831173|832170|837365|838508|840250|843716	SDR3|AT3G13610|HR4|BCS1|PAD4|AZI1|NUDT7|RING1|PBS3|EFR|CRT3|FMO1|ADR1|SARD1	-1.72028	-2.52686	0.516729	3.32342	0	66	0	0	-4.07821	3.72677
0	0	0	0	0	0	0	0	1	0	0	0	0	0	0	0	0	0	0	0	-2.21051	0	0	0	GO:0008219	M000000001000	1	0	193	15	717	19150	2.09205	GO Biological Processes	19	cell death	2.07579	817746|819326|820564|824212|824257|824408|826859|826884|830902|831173|832170|837365|838508|840250|843716	SOBIR1|SDR3|AT3G13610|HR4|BCS1|PAD4|AZI1|NUDT7|RING1|PBS3|EFR|CRT3|FMO1|ADR1|SARD1	-1.48739	-2.21051	0.534485	2.96249	0	66	0	0	-4.07821	3.72677
1	0	0	0	0	0	1	0	0	0	0	0	-2.62131	0	0	0	0	0	-3.87678	0	0	0	0	0	GO:0010029	M100000100000	2	0	85	7	253	19150	2.7668	GO Biological Processes	19	regulation of seed germination	6.23343	821855|824642|825481|830812|833957|837255|842314	ELIP1|ARP1|EDL3|PELPK1|NAC6|HAI2|PUB19	-2.77902	-3.87678	1.03118	5.59519	0	67	1	1	-3.87678	9.87283
1	0	0	0	0	0	1	0	0	0	0	0	-2.51797	0	0	0	0	0	-3.78203	0	0	0	0	0	GO:1900140	M100000100000	2	0	88	7	253	19150	2.7668	GO Biological Processes	19	regulation of seedling development	6.02093	821855|824642|825481|830812|833957|837255|842314	ELIP1|ARP1|EDL3|PELPK1|NAC6|HAI2|PUB19	-2.70504	-3.78203	1.03118	5.46233	0	67	0	0	-3.87678	9.87283
0	0	0	0	0	0	1	0	0	0	0	0	0	0	0	0	0	0	-3.29861	0	0	0	0	0	GO:0009845	M000000100000	1	0	173	9	253	19150	3.55731	GO Biological Processes	19	seed germination	3.93772	816362|819425|821855|824642|825481|830812|833957|837255|842314	PERK4|AT2G48130|ELIP1|ARP1|EDL3|PELPK1|NAC6|HAI2|PUB19	-2.32424	-3.29861	1.16449	4.49114	0	67	0	0	-3.87678	9.87283
0	0	0	0	0	0	1	0	0	0	0	0	0	0	0	0	0	0	-2.8825	0	0	0	0	0	GO:0090351	M000000100000	1	0	198	9	253	19150	3.55731	GO Biological Processes	19	seedling development	3.44053	816362|819425|821855|824642|825481|830812|833957|837255|842314	PERK4|AT2G48130|ELIP1|ARP1|EDL3|PELPK1|NAC6|HAI2|PUB19	-2.00195	-2.8825	1.16449	3.99417	0	67	0	0	-3.87678	9.87283
0	0	0	0	0	0	1	0	0	0	0	0	0	0	0	0	0	0	-2.47899	0	0	0	0	0	GO:0010030	M000000100000	1	0	23	3	253	19150	1.18577	GO Biological Processes	19	positive regulation of seed germination	9.87283	821855|830812|837255	ELIP1|PELPK1|HAI2	-1.68403	-2.47899	0.680534	4.92651	0	67	0	0	-3.87678	9.87283
1	1	0	0	0	0	0	0	0	0	1	1	-3.85859	-3.39034	0	0	0	0	0	0	0	0	-2.01923	-3.35939	GO:0016042	M110000000011	4	0	250	21	652	19150	3.22086	GO Biological Processes	19	lipid catabolic process	2.46718	816886|818396|818901|819107|820667|821135|824760|825433|827663|829417|829861|831268|833315|834194|839757|839759|839765|841840|842212|843695|844175	AT2G23540|AT2G38180|AT2G42990|CCD7|NCED3|DOX1|AT3G55940|AT3G62590|CYP707A1|CCD8|PLP1|MPL1|AT5G33370|AT5G41890|AT1G28570|AT1G28590|AT1G28650|AT1G54020|RXF26|AT1G73610|NCED9	-2.76349	-3.85859	0.691438	4.38386	0	68	1	1	-3.85859	2.46718
0	0	0	0	0	0	0	0	1	0	0	0	0	0	0	0	0	0	0	0	-3.83542	0	0	0	ath04626	M000000001000	1	0	164	17	717	19150	2.37099	KEGG Pathway	24	Plant-pathogen interaction	2.76856	817575|818429|818709|818710|818739|821036|821865|827114|828283|828753|830630|832170|835179|838506|842958|843936|843997	WRKY25|WRKY33|TCH3|CAM2|AT2G41410|CNGC19|CML11|CAM8|CPK15|AT4G26470|RBOHA|EFR|RHD2|AT1G19230|CML23|CPK29|AT1G76640	-2.7448	-3.83542	0.568192	4.48602	0	69	1	1	-3.83542	2.76856
0	1	1	0	0	0	1	1	0	0	0	0	0	-2.98129	-2.32915	0	0	0	-2.47593	-2.07777	0	0	0	0	GO:0009416	M011000110000	4	0	773	92	1575	19150	5.84127	GO Biological Processes	19	response to light stimulus	1.44709	815055|816286|817457|817459|817460|817772|818006|818247|818262|818854|818903|819292|819296|819359|819940|820391|821123|821667|821686|821855|822391|822401|823888|824072|824073|824257|824287|824408|824528|825091|825382|825435|827119|827663|827938|828613|828721|829744|830062|830297|830693|830765|830812|830991|831241|831441|831453|832145|832474|832477|832537|832768|833755|834570|834629|834895|834896|…	LHCB2.2|BZIP27|CYP707A2|GLR2.8|GLR2.7|AT2G32130|LHB1B1|UGT73C1|RAX2|COR15A|PIF4|PRR9|CCA1|MYB12|GLR1.4|FLR1|SAUR28|BBX32|AT3G21320|ELIP1|LHCB2.3|MYB21|ASN1|PRXCA|PRXCB|BCS1|F3H|PAD4|AT3G53600|PRN|PIL2|MYB11|ELIP2|CYP707A1|DFL2|FSD1|CGA1|FD|BZS1|PKS4|TT7|FLS1|PELPK1|GLR2.5|TT4|CO|KIN1|BCB|CHIA|SIGE|LSU4|GLR2.1|TCH2|CYP707A3|SAG12|ATGLR1.2|GLR1.3|AT5G48560|PORA|RHL41|FLS4|FLS5|ARI12|ERD9|MC8|LOX3|E…	-2.21293	-3.70863	0.59094	3.79854	0	70	1	1	-3.70863	1.44709
0	1	1	0	0	0	1	0	0	0	0	0	0	-2.81761	-2.22572	0	0	0	-2.32918	0	0	0	0	0	GO:0009314	M011000100000	3	0	797	92	1575	19150	5.84127	GO Biological Processes	19	response to radiation	1.40352	815055|816286|817457|817459|817460|817772|818006|818247|818262|818854|818903|819292|819296|819359|819940|820391|821123|821667|821686|821855|822391|822401|823888|824072|824073|824257|824287|824408|824528|825091|825382|825435|827119|827663|827938|828613|828721|829744|830062|830297|830693|830765|830812|830991|831241|831441|831453|832145|832474|832477|832537|832768|833755|834570|834629|834895|834896|…	LHCB2.2|BZIP27|CYP707A2|GLR2.8|GLR2.7|AT2G32130|LHB1B1|UGT73C1|RAX2|COR15A|PIF4|PRR9|CCA1|MYB12|GLR1.4|FLR1|SAUR28|BBX32|AT3G21320|ELIP1|LHCB2.3|MYB21|ASN1|PRXCA|PRXCB|BCS1|F3H|PAD4|AT3G53600|PRN|PIL2|MYB11|ELIP2|CYP707A1|DFL2|FSD1|CGA1|FD|BZS1|PKS4|TT7|FLS1|PELPK1|GLR2.5|TT4|CO|KIN1|BCB|CHIA|SIGE|LSU4|GLR2.1|TCH2|CYP707A3|SAG12|ATGLR1.2|GLR1.3|AT5G48560|PORA|RHL41|FLS4|FLS5|ARI12|ERD9|MC8|LOX3|E…	-1.84587	-3.26113	0.59094	3.4834	0	70	0	0	-3.70863	1.44709
0	0	0	0	1	0	0	0	0	0	0	0	0	0	0	0	-3.70588	0	0	0	0	0	0	0	GO:0006972	M000010000000	1	0	69	7	334	19150	2.09581	GO Biological Processes	19	hyperosmotic response	5.81663	817047|818566|820667|832546|834727|837075|844329	CIPK16|P5CS1|NCED3|VSP2|NIG1|UGT74E2|BAC2	-2.64302	-3.70588	0.783796	5.3401	0	71	1	1	-3.70588	5.93124
0	0	0	0	1	0	0	0	0	0	0	0	0	0	0	0	-3.29432	0	0	0	0	0	0	0	GO:0042538	M000010000000	1	0	58	6	334	19150	1.79641	GO Biological Processes	19	hyperosmotic salinity response	5.93124	817047|818566|820667|832546|834727|837075	CIPK16|P5CS1|NCED3|VSP2|NIG1|UGT74E2	-2.32061	-3.29432	0.726763	5.01103	0	71	0	0	-3.70588	5.93124
0	1	0	0	0	0	0	0	0	0	0	1	0	-3.68343	0	0	0	0	0	0	0	0	0	-2.62117	GO:0009891	M010000000001	2	0	584	19	246	19150	7.72358	GO Biological Processes	19	positive regulation of biosynthetic process	2.53265	815055|819332|821151|821232|822293|824601|829744|830416|831367|831648|832146|833957|835337|836367|839040|842120|842841|843244|844309	LHCB2.2|MYB2|SEP2|HB20|FUS3|AP3|FD|PRX52|HB-3|MYB56|PI|NAC6|MYB82|MYB96|SEP3|PAP1|PHE1|AP1|WRI4	-2.62383	-3.68343	1.70211	4.29094	0	72	1	1	-3.68343	2.53265
0	1	0	0	0	0	0	0	0	0	0	1	0	-2.93245	0	0	0	0	0	0	0	0	0	-2.7654	GO:0031328	M010000000001	2	0	570	17	246	19150	6.91057	GO Biological Processes	19	positive regulation of cellular biosynthetic process	2.32171	819332|821151|821232|822293|824601|829744|830416|831367|831648|832146|833957|835337|836367|839040|842841|843244|844309	MYB2|SEP2|HB20|FUS3|AP3|FD|PRX52|HB-3|MYB56|PI|NAC6|MYB82|MYB96|SEP3|PHE1|AP1|WRI4	-2.04085	-2.93245	1.61711	3.65438	0	72	0	0	-3.68343	2.53265
0	1	0	0	0	0	0	0	0	0	0	0	0	-2.33737	0	0	0	0	0	0	0	0	0	0	GO:0031325	M010000000000	1	0	762	19	246	19150	7.72358	GO Biological Processes	19	positive regulation of cellular metabolic process	1.94103	815055|819332|821151|821232|822293|824601|829744|830416|831367|831648|832146|833957|835337|836367|837098|839040|842841|843244|844309	LHCB2.2|MYB2|SEP2|HB20|FUS3|AP3|FD|PRX52|HB-3|MYB56|PI|NAC6|MYB82|MYB96|ARI12|SEP3|PHE1|AP1|WRI4	-1.58524	-2.33737	1.70211	3.02397	0	72	0	0	-3.68343	2.53265
0	1	0	0	0	0	1	1	0	0	1	1	0	-2.25418	0	0	0	0	-2.86192	-2.67286	0	0	-2.44228	-3.61672	GO:0006869	M010000110011	5	0	125	11	466	19150	2.36052	GO Biological Processes	19	lipid transport	3.61631	816352|818363|819425|820024|823933|825341|832448|835152|836050|836051|843003	AT2G18370|AT2G37870|AT2G48130|LTP6|ABCA8|AT3G61680|AT5G23830|SWEET13|LTP4|LTP3|AT1G66850	-2.5707	-3.61672	0.703272	4.63461	0	73	1	1	-3.61672	3.61631
0	0	0	0	0	0	1	1	0	0	0	1	0	0	0	0	0	0	-2.46357	-2.42871	0	0	0	-3.01879	GO:0010876	M000000110001	3	0	147	11	466	19150	2.36052	GO Biological Processes	19	lipid localization	3.07509	816352|818363|819425|820024|823933|825341|832448|835152|836050|836051|843003	AT2G18370|AT2G37870|AT2G48130|LTP6|ABCA8|AT3G61680|AT5G23830|SWEET13|LTP4|LTP3|AT1G66850	-2.10697	-3.01879	0.703272	3.98856	0	73	0	0	-3.61672	3.61631
0	1	0	0	0	0	0	0	1	1	0	1	0	-3.59713	0	0	0	0	0	0	-2.0961	-2.24007	0	-2.19319	GO:0045488	M010000001101	4	0	162	9	246	19150	3.65854	GO Biological Processes	19	pectin metabolic process	4.32475	818779|818785|818907|819988|828064|832209|834106|835666|841820	AT2G41800|PGAZAT|ATPMEPCRD|QRT2|ATPMEPCRB|AT5G20860|RWP1|AT5G55720|PME2	-2.55703	-3.59713	1.197	4.84776	0	74	1	1	-3.59713	4.32475
0	1	0	0	0	0	0	0	1	1	0	1	0	-3.57726	0	0	0	0	0	0	-2.07462	-2.2204	0	-2.17492	GO:0010393	M010000001101	4	0	163	9	246	19150	3.65854	GO Biological Processes	19	galacturonan metabolic process	4.29822	818779|818785|818907|819988|828064|832209|834106|835666|841820	AT2G41800|PGAZAT|ATPMEPCRD|QRT2|ATPMEPCRB|AT5G20860|RWP1|AT5G55720|PME2	-2.54289	-3.57726	1.197	4.82402	0	74	0	0	-3.59713	4.32475
0	0	0	1	0	0	0	0	0	0	0	0	0	0	0	-3.58545	0	0	0	0	0	0	0	0	GO:0071407	M000100000000	1	0	169	6	100	19150	6	GO Biological Processes	19	cellular response to organic cyclic compound	6.79882	815864|818722|827024|831863|832320|841047	ALD1|ORS1|EDA36|AT5G03350|WRKY38|AT1G44830	-2.54954	-3.58545	2.37487	5.48591	0	75	1	1	-3.58545	6.79882
0	1	1	0	0	0	1	0	0	0	0	0	0	-3.20635	-3.57079	0	0	0	-2.18664	0	0	0	0	0	GO:0009733	M011000100000	3	0	395	10	125	19150	8	GO Biological Processes	19	response to auxin	3.87848	816659|816812|821123|825160|829152|829629|831668|838070|841717|6241125	AT2G21220|ACS4|SAUR28|ARGOS|XTH19|AT4G34770|SAUR19|IAA34|IAA6|AT4G38825	-2.53947	-3.57079	2.42652	4.68564	0	76	1	1	-3.57079	12.0947
0	0	1	0	0	0	0	0	0	0	0	0	0	0	-2.71253	0	0	0	0	0	0	0	0	0	GO:0045927	M001000000000	1	0	38	3	125	19150	2.4	GO Biological Processes	19	positive regulation of growth	12.0947	819390|825160|831668	AT2G47780|ARGOS|SAUR19	-1.86905	-2.71253	1.36891	5.54909	0	76	0	0	-3.57079	12.0947
1	0	0	0	0	0	0	0	0	1	1	0	-2.36072	0	0	0	0	0	0	0	0	-2.01725	-2.35871	0	GO:0080167	M100000000110	3	0	128	23	1575	19150	1.46032	GO Biological Processes	19	response to karrikin	2.18477	816167|818181|819053|821855|823641|828186|828511|828836|829316|829452|829883|829891|830062|830443|830589|830765|832072|834078|837075|837576|840250|842477|842957	AT2G16660|ABS2|BGLU28|ELIP1|NRT2.6|STS|AT4G24110|AT4G27280|GPX7|AT4G33150|AT4G37290|CYP81D8|BZS1|AT5G05600|AT5G06980|FLS1|MSL9|LHT1|UGT74E2|ERD9|ADR1|GPT2|MYB90	-2.07471	-3.54094	0.302266	4.02603	0	77	1	1	-3.54094	2.18477
0	0	0	0	0	0	0	1	0	0	0	0	0	0	0	0	0	0	0	-2.94499	0	0	0	0	GO:0010555	M000000010000	1	0	18	7	1575	19150	0.444444	GO Biological Processes	19	response to mannitol	4.7284	817828|817870|819700|824921|827773|828081|839349	RLP23|RLP28|RLP30|AT3G57540|PCAP1|SUS3|CIPK9	-2.00952	-3.4498	0.16761	4.73744	0	78	1	1	-3.4498	4.7284
0	0	0	0	1	0	1	1	1	1	1	0	0	0	0	0	-2.51481	0	-3.40926	-2.17184	-2.46247	-2.46026	-2.35561	0	GO:0006811	M000010111110	6	0	746	88	1575	19150	5.5873	GO Biological Processes	19	ion transport	1.43427	817047|817462|817571|817844|818002|818143|818386|818395|818409|818479|818536|818630|818718|819425|819940|819995|820078|820340|820765|820844|821270|821863|823641|824046|824349|825513|826418|826973|827014|827641|827860|828470|828559|828604|828627|828910|829439|829671|829835|830421|830806|831308|831339|831611|831654|831720|831877|832072|832145|832170|832468|832509|832720|834078|834163|835085|835152|…	CIPK16|LAC2|LAC3|PHT1;5|NIP2;1|AT2G35730|IRX12|CAX1|AMT2|PHT1;4|UMAMIT14|LAC5|AT2G41190|AT2G48130|GLR1.4|FRD3|LAC7|AT3G11680|PPI2|SULTR3;4|WRKY45|AT3G22910|NRT2.6|PHT3;2|CAX3|AT3G63380|AT4G08570|HAK5|AT4G13800|NLM1|AAT1|CHX17|DIC2|SWEET14|SKS1|SLAH2|ZIP9|LHT7|AT4G36820|LAC12|DIC3|NRT2.7|CNGC18|HIPP21|CAX7|FER1|LAC8|MSL9|BCB|EFR|SLAH3|YSL2|AT5G26690|LHT1|CHX18|WR3|SWEET13|AT5G52050|LAC17|FRO1|AT1G…	-2.00744	-3.44515	0.57873	3.62195	0	79	1	1	-3.44515	1.43427
1	0	0	0	0	0	0	1	0	0	1	0	-3.42804	0	0	0	0	0	0	-3.02328	0	0	-3.25218	0	GO:1901334	M100000010010	3	0	5	3	652	19150	0.460123	GO Biological Processes	19	lactone metabolic process	17.6227	819107|821696|829417	CCD7|LBO1|CCD8	-2.42967	-3.42804	0.26504	6.979	0	80	1	1	-3.42804	17.6227
1	0	0	0	0	0	0	1	0	0	1	0	-3.42804	0	0	0	0	0	0	-3.02328	0	0	-3.25218	0	GO:1901336	M100000010010	3	0	5	3	652	19150	0.460123	GO Biological Processes	19	lactone biosynthetic process	17.6227	819107|821696|829417	CCD7|LBO1|CCD8	-2.42967	-3.42804	0.26504	6.979	0	80	0	0	-3.42804	17.6227
1	0	0	0	0	0	0	1	0	0	1	0	-3.42804	0	0	0	0	0	0	-3.02328	0	0	-3.25218	0	GO:1901600	M100000010010	3	0	5	3	652	19150	0.460123	GO Biological Processes	19	strigolactone metabolic process	17.6227	819107|821696|829417	CCD7|LBO1|CCD8	-2.42967	-3.42804	0.26504	6.979	0	80	0	0	-3.42804	17.6227
1	0	0	0	0	0	0	1	0	0	1	0	-3.42804	0	0	0	0	0	0	-3.02328	0	0	-3.25218	0	GO:1901601	M100000010010	3	0	5	3	652	19150	0.460123	GO Biological Processes	19	strigolactone biosynthetic process	17.6227	819107|821696|829417	CCD7|LBO1|CCD8	-2.42967	-3.42804	0.26504	6.979	0	80	0	0	-3.42804	17.6227
0	0	0	0	0	1	1	0	0	0	0	0	0	0	0	0	0	-3.26192	-2.01281	0	0	0	0	0	GO:0009914	M000001100000	2	0	98	5	130	19150	3.84615	GO Biological Processes	19	hormone transport	7.5157	819107|825148|829417|835152|838221	CCD7|MPK10|CCD8|SWEET13|AT1G16510	-2.29744	-3.26192	1.68665	5.34618	0	80	0	0	-3.42804	17.6227
0	0	0	0	0	1	0	0	0	0	0	0	0	0	0	0	0	-2.80455	0	0	0	0	0	0	GO:0010223	M000001000000	1	0	34	3	130	19150	2.30769	GO Biological Processes	19	secondary shoot formation	12.9977	819107|821386|829417	CCD7|BRC1|CCD8	-1.94396	-2.80455	1.31688	5.78868	0	80	0	0	-3.42804	17.6227
0	0	0	0	0	1	0	0	0	0	0	0	0	0	0	0	0	-2.80455	0	0	0	0	0	0	GO:0010346	M000001000000	1	0	34	3	130	19150	2.30769	GO Biological Processes	19	shoot axis formation	12.9977	819107|821386|829417	CCD7|BRC1|CCD8	-1.94396	-2.80455	1.31688	5.78868	0	80	0	0	-3.42804	17.6227
1	0	0	0	0	1	0	0	0	0	0	0	-2.04925	0	0	0	0	-2.66398	0	0	0	0	0	0	GO:0001763	M100001000000	2	0	38	3	130	19150	2.30769	GO Biological Processes	19	morphogenesis of a branching structure	11.6296	819107|821386|829417	CCD7|BRC1|CCD8	-1.83003	-2.66398	1.31688	5.42242	0	80	0	0	-3.42804	17.6227
0	0	0	0	0	1	0	0	0	0	0	0	0	0	0	0	0	-2.41338	0	0	0	0	0	0	GO:0060918	M000001000000	1	0	94	4	130	19150	3.07692	GO Biological Processes	19	auxin transport	6.26841	819107|825148|829417|838221	CCD7|MPK10|CCD8|AT1G16510	-1.63742	-2.41338	1.51461	4.23319	0	80	0	0	-3.42804	17.6227
0	0	0	0	0	0	0	1	0	0	0	0	0	0	0	0	0	0	0	-3.40581	0	0	0	0	GO:0002215	M000000010000	1	0	4	3	895	19150	0.335196	GO Biological Processes	19	defense response to nematode	16.0475	827320|830561|843777	AT4G16260|PA2|AT1G74360	-2.41234	-3.40581	0.193201	6.66421	0	81	1	1	-3.40581	16.0475
0	0	0	0	0	0	1	1	0	0	0	0	0	0	0	0	0	0	-3.38613	-2.12209	0	0	0	0	GO:0071483	M000000110000	2	0	27	4	253	19150	1.58103	GO Biological Processes	19	cellular response to blue light	11.2136	818262|821855|839300|841856	RAX2|ELIP1|HFR1|NF-YA5	-2.39614	-3.38613	0.78424	6.14496	0	82	1	1	-3.38613	11.2136
0	0	0	0	0	0	1	0	0	0	0	0	0	0	0	0	0	0	-2.74482	0	0	0	0	0	GO:0071482	M000000100000	1	0	131	7	253	19150	2.7668	GO Biological Processes	19	cellular response to light stimulus	4.04459	818262|818854|821855|825382|831453|839300|841856	RAX2|COR15A|ELIP1|PIL2|KIN1|HFR1|NF-YA5	-1.89438	-2.74482	1.03118	4.04583	0	82	0	0	-3.38613	11.2136
0	0	0	0	0	0	1	0	0	0	0	0	0	0	0	0	0	0	-2.65236	0	0	0	0	0	GO:0071478	M000000100000	1	0	136	7	253	19150	2.7668	GO Biological Processes	19	cellular response to radiation	3.8959	818262|818854|821855|825382|831453|839300|841856	RAX2|COR15A|ELIP1|PIL2|KIN1|HFR1|NF-YA5	-1.8208	-2.65236	1.03118	3.9215	0	82	0	0	-3.38613	11.2136
0	0	0	0	0	0	1	0	0	0	0	0	0	0	0	0	0	0	-2.59491	0	0	0	0	0	GO:0009785	M000000100000	1	0	21	3	253	19150	1.18577	GO Biological Processes	19	blue light signaling pathway	10.8131	818262|839300|841856	RAX2|HFR1|NF-YA5	-1.77726	-2.59491	0.680534	5.20603	0	82	0	0	-3.38613	11.2136
0	0	0	0	0	0	1	0	0	0	0	0	0	0	0	0	0	0	-2.59491	0	0	0	0	0	GO:0030522	M000000100000	1	0	21	3	253	19150	1.18577	GO Biological Processes	19	intracellular receptor signaling pathway	10.8131	818262|839300|841856	RAX2|HFR1|NF-YA5	-1.77726	-2.59491	0.680534	5.20603	0	82	0	0	-3.38613	11.2136
0	0	0	0	0	0	1	0	0	0	0	0	0	0	0	0	0	0	-2.42831	0	0	0	0	0	GO:0071489	M000000100000	1	0	78	5	253	19150	1.97628	GO Biological Processes	19	cellular response to red or far red light	4.85203	818854|821855|825382|831453|839300	COR15A|ELIP1|PIL2|KIN1|HFR1	-1.65066	-2.42831	0.875044	3.94435	0	82	0	0	-3.38613	11.2136
0	0	0	0	0	0	1	0	0	0	0	0	0	0	0	0	0	0	-2.06499	0	0	0	0	0	GO:0071214	M000000100000	1	0	218	8	253	19150	3.16206	GO Biological Processes	19	cellular response to abiotic stimulus	2.77768	818262|818854|821855|822453|825382|831453|839300|841856	RAX2|COR15A|ELIP1|AT3G28270|PIL2|KIN1|HFR1|NF-YA5	-1.38186	-2.06499	1.10014	3.05436	0	82	0	0	-3.38613	11.2136
0	0	0	0	0	0	1	0	0	0	0	0	0	0	0	0	0	0	-2.06499	0	0	0	0	0	GO:0104004	M000000100000	1	0	218	8	253	19150	3.16206	GO Biological Processes	19	cellular response to environmental stimulus	2.77768	818262|818854|821855|822453|825382|831453|839300|841856	RAX2|COR15A|ELIP1|AT3G28270|PIL2|KIN1|HFR1|NF-YA5	-1.38186	-2.06499	1.10014	3.05436	0	82	0	0	-3.38613	11.2136
0	0	0	0	0	0	0	0	0	0	0	1	0	0	0	0	0	0	0	0	0	0	0	-3.33175	GO:0080110	M000000000001	1	0	7	3	466	19150	0.643777	GO Biological Processes	19	sporopollenin biosynthetic process	17.6119	829637|842596|843283	LAP5|ACOS5|CYP704B1	-2.35133	-3.33175	0.370486	6.94215	0	83	1	1	-3.33175	17.6119
0	1	0	0	0	0	0	0	1	1	0	1	0	-2.18167	0	0	0	0	0	0	-2.32325	-2.0381	0	-3.14279	GO:0010584	M010000001101	4	0	30	5	466	19150	1.07296	GO Biological Processes	19	pollen exine formation	6.84907	827044|829637|840236|842596|843283	MEE48|LAP5|AT1G33430|ACOS5|CYP704B1	-2.19993	-3.14279	0.477262	5.06331	0	83	0	0	-3.33175	17.6119
0	0	0	0	0	0	0	0	0	0	0	1	0	0	0	0	0	0	0	0	0	0	0	-2.47062	GO:0010208	M000000000001	1	0	42	5	466	19150	1.07296	GO Biological Processes	19	pollen wall assembly	4.89219	827044|829637|840236|842596|843283	MEE48|LAP5|AT1G33430|ACOS5|CYP704B1	-1.67742	-2.47062	0.477262	3.98788	0	83	0	0	-3.33175	17.6119
0	0	0	0	0	0	0	0	0	0	0	1	0	0	0	0	0	0	0	0	0	0	0	-2.38176	GO:0010927	M000000000001	1	0	44	5	466	19150	1.07296	GO Biological Processes	19	cellular component assembly involved in morphogenesis	4.66982	827044|829637|840236|842596|843283	MEE48|LAP5|AT1G33430|ACOS5|CYP704B1	-1.61416	-2.38176	0.477262	3.84873	0	83	0	0	-3.33175	17.6119
0	0	0	0	0	0	0	0	1	0	0	0	0	0	0	0	0	0	0	0	-3.3051	0	0	0	GO:0009816	M000000001000	1	0	50	8	717	19150	1.11576	GO Biological Processes	19	defense response to bacterium, incompatible interaction	4.27336	818588|824408|826770|828418|828481|831173|832618|832801	HSPRO2|PAD4|OSM34|CRK11|WRKY53|PBS3|AT5G25440|CNI1	-2.32872	-3.3051	0.392274	4.57085	0	84	1	1	-3.3051	4.85609
0	0	0	0	0	0	0	0	1	0	0	0	0	0	0	0	0	0	0	0	-2.07971	0	0	0	GO:1900426	M000000001000	1	0	22	4	717	19150	0.55788	GO Biological Processes	19	positive regulation of defense response to bacterium	4.85609	824408|832618|837210|843716	PAD4|AT5G25440|EXO70B2|SARD1	-1.39281	-2.07971	0.278161	3.5691	0	84	0	0	-3.3051	4.85609
0	0	0	0	0	0	1	0	0	0	0	0	0	0	0	0	0	0	-3.25925	0	0	0	0	0	GO:0009738	M000000100000	1	0	252	11	253	19150	4.34783	GO Biological Processes	19	abscisic acid-activated signaling pathway	3.304	816362|819280|822293|825481|836040|837255|837805|838107|839300|841856|843022	PERK4|HB-7|FUS3|EDL3|HAI1|HAI2|OZS1|GLYI4|HFR1|NF-YA5|ZFP6	-2.29598	-3.25925	1.2821	4.26003	0	85	1	1	-3.25925	3.304
0	0	0	0	0	0	0	1	1	0	0	0	0	0	0	0	0	0	0	-2.73762	-3.01756	0	0	0	GO:0046864	M000000011000	2	0	6	4	1575	19150	0.253968	GO Biological Processes	19	isoprenoid transport	8.10582	828604|835152|835280|838122	SWEET14|SWEET13|AT5G52050|ABCG40	-1.81973	-3.22387	0.126823	5.21122	0	86	1	1	-3.22387	8.10582
0	0	0	0	0	0	0	1	1	0	0	0	0	0	0	0	0	0	0	-2.73762	-3.01756	0	0	0	GO:0046865	M000000011000	2	0	6	4	1575	19150	0.253968	GO Biological Processes	19	terpenoid transport	8.10582	828604|835152|835280|838122	SWEET14|SWEET13|AT5G52050|ABCG40	-1.81973	-3.22387	0.126823	5.21122	0	86	0	0	-3.22387	8.10582
0	0	0	0	0	0	0	0	1	0	0	0	0	0	0	0	0	0	0	0	-2.23293	0	0	0	GO:0015770	M000000001000	1	0	20	6	1575	19150	0.380952	GO Biological Processes	19	sucrose transport	3.64762	828604|831156|835151|835152|842975|843519	SWEET14|SAG29|SWEET10|SWEET13|SUC7|SUC1	-1.09202	-2.36278	0.155227	3.54633	0	86	0	0	-3.22387	8.10582
0	0	0	0	0	0	0	1	0	0	0	0	0	0	0	0	0	0	0	-2.28378	0	0	0	0	GO:0015718	M000000010000	1	0	35	6	895	19150	0.670391	GO Biological Processes	19	monocarboxylic acid transport	3.668	818002|819425|828604|835152|838122|842477	NIP2;1|AT2G48130|SWEET14|SWEET13|ABCG40|GPT2	-1.5431	-2.28378	0.272767	3.49805	0	86	0	0	-3.22387	8.10582
0	0	0	0	0	0	0	0	1	0	0	0	0	0	0	0	0	0	0	0	-2.07971	0	0	0	GO:0015766	M000000001000	1	0	22	6	1575	19150	0.380952	GO Biological Processes	19	disaccharide transport	3.31602	828604|831156|835151|835152|842975|843519	SWEET14|SAG29|SWEET10|SWEET13|SUC7|SUC1	-0.892388	-2.14001	0.155227	3.25375	0	86	0	0	-3.22387	8.10582
0	0	0	0	0	0	0	0	1	0	0	0	0	0	0	0	0	0	0	0	-2.00955	0	0	0	GO:0015772	M000000001000	1	0	23	6	1575	19150	0.380952	GO Biological Processes	19	oligosaccharide transport	3.17184	828604|831156|835151|835152|842975|843519	SWEET14|SAG29|SWEET10|SWEET13|SUC7|SUC1	-0.803575	-2.03947	0.155227	3.11986	0	86	0	0	-3.22387	8.10582
0	0	0	0	0	0	1	0	0	0	0	0	0	0	0	0	0	0	-3.18849	0	0	0	0	0	GO:0015698	M000000100000	1	0	110	7	253	19150	2.7668	GO Biological Processes	19	inorganic anion transport	4.81674	821924|826630|830882|837852|840139|841156|843280	PHO1|NIP5;1|SULTR2;1|NRT2.5|NRT1.5|AT1G47485|AT1G69480	-2.24001	-3.18849	1.03118	4.64508	0	87	1	1	-3.18849	7.0961
0	0	0	0	0	0	1	0	0	0	0	0	0	0	0	0	0	0	-2.0696	0	0	0	0	0	GO:0015706	M000000100000	1	0	32	3	253	19150	1.18577	GO Biological Processes	19	nitrate transport	7.0961	837852|840139|841156	NRT2.5|NRT1.5|AT1G47485	-1.38442	-2.0696	0.680534	3.9934	0	87	0	0	-3.18849	7.0961
0	1	0	0	0	0	0	0	0	0	0	0	0	-2.18361	0	0	0	0	0	0	0	0	0	0	GO:0043455	M010000000000	1	0	58	13	1575	19150	0.825397	GO Biological Processes	19	regulation of secondary metabolic process	2.72523	819019|822293|824408|824723|826571|830096|830416|830663|832145|834943|836367|838136|842880	AT2G44130|FUS3|PAD4|AT3G55580|TT8|WRKY13|PRX52|MYB76|BCB|ATSDI1|MYB96|AT1G15670|AT1G65690	-1.7486	-3.14917	0.227977	3.93914	0	88	1	1	-3.14917	4.25556
0	0	0	0	0	0	0	0	0	0	1	0	0	0	0	0	0	0	0	0	0	0	-3.06922	0	GO:2000762	M000000000010	1	0	20	7	1575	19150	0.444444	GO Biological Processes	19	regulation of phenylpropanoid metabolic process	4.25556	819019|824723|826571|830096|830416|832145|838136	AT2G44130|AT3G55580|TT8|WRKY13|PRX52|BCB|AT1G15670	-1.7315	-3.12676	0.16761	4.36062	0	88	0	0	-3.14917	4.25556
1	0	0	0	0	0	0	0	0	0	0	0	-3.13816	0	0	0	0	0	0	0	0	0	0	0	GO:0080187	M100000000000	1	0	6	3	652	19150	0.460123	GO Biological Processes	19	floral organ senescence	14.6856	833957|834629|836337	NAC6|SAG12|AGL42	-2.19654	-3.13816	0.26504	6.29444	0	89	1	1	-3.13816	14.6856
0	1	0	0	0	0	0	0	0	0	0	0	0	-2.90436	0	0	0	0	0	0	0	0	0	0	GO:0009750	M010000000000	1	0	17	3	246	19150	1.21951	GO Biological Processes	19	response to fructose	13.7374	823888|834629|839870	ASN1|SAG12|CAB2	-2.02112	-2.90436	0.699779	5.99348	0	89	0	0	-3.13816	14.6856
1	0	0	0	1	0	0	1	0	0	0	0	-2.55125	0	0	0	-3.10534	0	0	-2.51351	0	0	0	0	ath00945	M100010010000	3	0	42	5	334	19150	1.49701	KEGG Pathway	24	Stilbenoid, diarylheptanoid and gingerol biosynthesis	6.82563	817626|829891|829895|829897|843126	CYP71A12|CYP81D8|CYP81F4|CYP91A2|CCOAMT	-2.16803	-3.10534	0.664451	5.0355	0	90	1	1	-3.10534	6.82563
0	0	0	0	1	0	0	0	0	0	0	0	0	0	0	0	-2.29542	0	0	0	0	0	0	0	ath00903	M000010000000	1	0	40	4	334	19150	1.1976	KEGG Pathway	24	Limonene and pinene degradation	5.73353	817626|829891|829895|829897	CYP71A12|CYP81D8|CYP81F4|CYP91A2	-1.55357	-2.29542	0.595206	3.99271	0	90	0	0	-3.10534	6.82563
0	0	0	0	0	0	0	0	0	1	0	0	0	0	0	0	0	0	0	0	0	-3.08235	0	0	GO:0051592	M000000000100	1	0	16	4	533	19150	0.750469	GO Biological Processes	19	response to calcium ion	8.98218	824349|827773|832494|833755	CAX3|PCAP1|SOS3|TCH2	-2.15354	-3.08235	0.373824	5.40456	0	91	1	1	-3.08235	8.98218
0	0	0	0	0	0	0	1	0	0	0	1	0	0	0	0	0	0	0	-2.10417	0	0	0	-2.34125	GO:0051094	M000000010001	2	0	130	22	1575	19150	1.39683	GO Biological Processes	19	positive regulation of developmental process	2.05763	818722|819129|819173|819561|821855|822547|825160|827119|827785|829744|830062|830096|830812|831003|833957|835866|837255|838127|839172|840317|842859|844081	ORS1|SAUR36|AGL6|NAC046|ELIP1|NAC3|ARGOS|ELIP2|TSF|FD|BZS1|WRKY13|PELPK1|YUC4|NAC6|MYB36|HAI2|CYCA2;3|CAL|NAC016|FT|NAC032	-1.66536	-3.04678	0.295717	3.62215	0	92	1	1	-3.04678	3.73586
0	0	0	0	0	0	0	0	0	0	0	1	0	0	0	0	0	0	0	0	0	0	0	-2.86716	GO:0048582	M000000000001	1	0	88	8	466	19150	1.71674	GO Biological Processes	19	positive regulation of post-embryonic development	3.73586	819173|821855|829744|830062|830812|831003|838127|839172	AGL6|ELIP1|FD|BZS1|PELPK1|YUC4|CYCA2;3|CAL	-1.99103	-2.86716	0.601726	4.06239	0	92	0	0	-3.04678	3.73586
0	0	0	0	0	0	0	1	0	0	0	1	0	0	0	0	0	0	0	-2.03735	0	0	0	-2.08363	GO:0051240	M000000010001	2	0	118	20	1575	19150	1.26984	GO Biological Processes	19	positive regulation of multicellular organismal process	2.0608	818722|819129|819173|819561|821855|822547|825160|827119|827785|829744|830062|830812|831003|833957|837255|838127|839172|840317|842859|844081	ORS1|SAUR36|AGL6|NAC046|ELIP1|NAC3|ARGOS|ELIP2|TSF|FD|BZS1|PELPK1|YUC4|NAC6|HAI2|CYCA2;3|CAL|NAC016|FT|NAC032	-1.48697	-2.83114	0.282137	3.46018	0	92	0	0	-3.04678	3.73586
0	0	0	0	0	0	0	0	0	0	0	1	0	0	0	0	0	0	0	0	0	0	0	-2.20104	GO:2000026	M000000000001	1	0	535	64	1575	19150	4.06349	GO Biological Processes	19	regulation of multicellular organismal development	1.4545	816286|817302|817566|817587|817746|818199|818213|819129|819173|819365|819561|820758|821298|821386|821469|821667|821686|821855|822293|822547|824642|825481|826795|827119|827785|828721|828963|829612|829744|829884|830062|830812|831003|831441|831615|831683|832537|833755|833957|834499|835402|835866|836337|836367|836708|837255|838127|839172|839408|839422|840317|840324|840371|841156|841721|841749|842314|…	BZIP27|ATC|UGT87A2|CHAL|SOBIR1|ABI5|GRF3|SAUR36|AGL6|ERF71|NAC046|SPL5|COL2|BRC1|MPC|BBX32|AT3G21320|ELIP1|FUS3|NAC3|ARP1|EDL3|AGL14|ELIP2|TSF|CGA1|AT4G28460|AT4G34600|FD|AT4G37295|BZS1|PELPK1|YUC4|CO|RGL3|TFL1|LSU4|TCH2|NAC6|GSO2|SPCH|MYB36|AGL42|MYB96|MYB68|HAI2|CYCA2;3|CAL|SOM|MEA|NAC016|EPF2|MYB93|AT1G47485|NAM|SPL4|PUB19|FT|CML23|PXMT1|MMP|NAC032|AT2G16385|AT5G10625	-1.47062	-2.81248	0.49751	3.19188	0	92	0	0	-3.04678	3.73586
0	0	0	0	0	0	0	0	0	0	0	1	0	0	0	0	0	0	0	0	0	0	0	-2.50245	GO:0048580	M000000000001	1	0	387	48	1575	19150	3.04762	GO Biological Processes	19	regulation of post-embryonic development	1.50806	816286|817302|817566|817587|817746|818199|818213|819129|819173|820758|821298|821469|821667|821686|821855|824642|825481|827119|827785|828721|829744|829884|830062|830812|831003|831441|831615|831683|832537|833755|833957|835402|836337|836367|837255|838127|839172|839408|839422|840324|840371|841749|842314|842859|842958|842988|843353|2745983	BZIP27|ATC|UGT87A2|CHAL|SOBIR1|ABI5|GRF3|SAUR36|AGL6|SPL5|COL2|MPC|BBX32|AT3G21320|ELIP1|ARP1|EDL3|ELIP2|TSF|CGA1|FD|AT4G37295|BZS1|PELPK1|YUC4|CO|RGL3|TFL1|LSU4|TCH2|NAC6|SPCH|AGL42|MYB96|HAI2|CYCA2;3|CAL|SOM|MEA|EPF2|MYB93|SPL4|PUB19|FT|CML23|PXMT1|MMP|AT5G10625	-1.24222	-2.55742	0.433131	3.02263	0	92	0	0	-3.04678	3.73586
0	0	0	0	0	0	0	0	0	0	0	1	0	0	0	0	0	0	0	0	0	0	0	-2.19529	GO:0050793	M000000000001	1	0	758	84	1575	19150	5.33333	GO Biological Processes	19	regulation of developmental process	1.34741	816286|817302|817566|817587|817746|817958|818199|818213|818722|818779|819129|819173|819365|819561|820391|820758|821298|821365|821386|821469|821667|821686|821855|822293|822547|824642|825160|825435|825481|826795|827119|827631|827773|827785|828394|828721|828963|829612|829744|829884|830062|830096|830812|831003|831441|831615|831683|831723|832537|833755|833957|834489|834499|835402|835593|835866|836337|…	BZIP27|ATC|UGT87A2|CHAL|SOBIR1|HB-3|ABI5|GRF3|ORS1|AT2G41800|SAUR36|AGL6|ERF71|NAC046|FLR1|SPL5|COL2|AT3G18360|BRC1|MPC|BBX32|AT3G21320|ELIP1|FUS3|NAC3|ARP1|ARGOS|MYB11|EDL3|AGL14|ELIP2|AG|PCAP1|TSF|AGL19|CGA1|AT4G28460|AT4G34600|FD|AT4G37295|BZS1|WRKY13|PELPK1|YUC4|CO|RGL3|TFL1|HB51|LSU4|TCH2|NAC6|MAP18|GSO2|SPCH|MYB120|MYB36|AGL42|MYB96|MYB68|HAI2|ZFP5|CYCA2;3|SEP3|CAL|SOM|MEA|FAF2|NAC016|EPF2|…	-1.21962	-2.52185	0.566184	2.92161	0	92	0	0	-3.04678	3.73586
0	1	0	0	0	0	1	0	0	0	0	0	0	-2.02345	0	0	0	0	-3.02645	0	0	0	0	0	GO:0010228	M010000100000	2	0	228	10	253	19150	3.95257	GO Biological Processes	19	vegetative to reproductive phase transition of meristem	3.31981	814681|817545|822293|825481|827917|829744|830812|838683|841156|2745983	MLP328|ELF4-L1|FUS3|EDL3|CPL3|FD|PELPK1|ESC|AT1G47485|AT5G10625	-2.10981	-3.02645	1.22496	4.07731	0	93	1	1	-3.02645	3.31981
0	0	0	0	0	0	0	1	0	0	0	0	0	0	0	0	0	0	0	-3.02328	0	0	0	0	GO:0010726	M000000010000	1	0	5	3	895	19150	0.335196	GO Biological Processes	19	positive regulation of hydrogen peroxide metabolic process	12.838	827834|828444|836686	AT4G20860|AIRP1|AT5G65600	-2.10981	-3.02328	0.193201	5.86177	0	94	1	1	-3.02328	12.838
0	0	0	0	0	0	0	1	0	0	0	0	0	0	0	0	0	0	0	-2.48729	0	0	0	0	GO:0051194	M000000010000	1	0	14	4	895	19150	0.446927	GO Biological Processes	19	positive regulation of cofactor metabolic process	6.11333	819561|827834|828444|836686	NAC046|AT4G20860|AIRP1|AT5G65600	-1.69144	-2.48729	0.222964	4.23775	0	94	0	0	-3.02328	12.838
0	0	0	0	0	0	1	0	0	0	0	0	0	0	0	0	0	0	-2.0324	0	0	0	0	0	GO:0009690	M000000100000	1	0	33	9	1575	19150	0.571429	GO Biological Processes	19	cytokinin metabolic process	3.31602	816469|818749|821943|824513|829672|830518|830711|842534|843175	CKX2|CKX1|IPT7|LOG4|LOG5|LOG7|SOB5|STM|IPT1	-1.60153	-2.97619	0.189931	3.98616	0	95	1	1	-2.97619	3.31602
0	0	0	0	0	0	0	0	1	0	0	0	0	0	0	0	0	0	0	0	-2.97341	0	0	0	GO:0010120	M000000001000	1	0	13	4	717	19150	0.55788	GO Biological Processes	19	camalexin biosynthetic process	8.218	817628|818429|822298|824408	CYP71A13|WRKY33|PAD3|PAD4	-2.07064	-2.97341	0.278161	5.13436	0	96	1	1	-2.97341	8.218
0	0	0	0	0	0	0	0	1	0	0	0	0	0	0	0	0	0	0	0	-2.97341	0	0	0	GO:0052317	M000000001000	1	0	13	4	717	19150	0.55788	GO Biological Processes	19	camalexin metabolic process	8.218	817628|818429|822298|824408	CYP71A13|WRKY33|PAD3|PAD4	-2.07064	-2.97341	0.278161	5.13436	0	96	0	0	-2.97341	8.218
0	0	0	0	0	0	0	0	1	0	0	0	0	0	0	0	0	0	0	0	-2.94931	0	0	0	GO:0009403	M000000001000	1	0	22	5	717	19150	0.69735	GO Biological Processes	19	toxin biosynthetic process	6.07012	817628|818429|822298|824408|836888	CYP71A13|WRKY33|PAD3|PAD4|APK4	-2.05344	-2.94931	0.310775	4.69277	0	96	0	0	-2.97341	8.218
0	0	0	0	0	0	0	0	1	0	0	0	0	0	0	0	0	0	0	0	-2.84026	0	0	0	GO:0009700	M000000001000	1	0	14	4	717	19150	0.55788	GO Biological Processes	19	indole phytoalexin biosynthetic process	7.631	817628|818429|822298|824408	CYP71A13|WRKY33|PAD3|PAD4	-1.97191	-2.84026	0.278161	4.89499	0	96	0	0	-2.97341	8.218
0	0	0	0	0	0	0	0	1	0	0	0	0	0	0	0	0	0	0	0	-2.84026	0	0	0	GO:0046217	M000000001000	1	0	14	4	717	19150	0.55788	GO Biological Processes	19	indole phytoalexin metabolic process	7.631	817628|818429|822298|824408	CYP71A13|WRKY33|PAD3|PAD4	-1.97191	-2.84026	0.278161	4.89499	0	96	0	0	-2.97341	8.218
0	0	0	0	0	0	0	0	1	0	0	0	0	0	0	0	0	0	0	0	-2.84026	0	0	0	GO:0052314	M000000001000	1	0	14	4	717	19150	0.55788	GO Biological Processes	19	phytoalexin metabolic process	7.631	817628|818429|822298|824408	CYP71A13|WRKY33|PAD3|PAD4	-1.97191	-2.84026	0.278161	4.89499	0	96	0	0	-2.97341	8.218
0	0	0	0	0	0	0	0	1	0	0	0	0	0	0	0	0	0	0	0	-2.84026	0	0	0	GO:0052315	M000000001000	1	0	14	4	717	19150	0.55788	GO Biological Processes	19	phytoalexin biosynthetic process	7.631	817628|818429|822298|824408	CYP71A13|WRKY33|PAD3|PAD4	-1.97191	-2.84026	0.278161	4.89499	0	96	0	0	-2.97341	8.218
0	0	0	0	1	0	0	0	0	0	0	0	0	0	0	0	-2.95927	0	0	0	0	0	0	0	GO:0034599	M000010000000	1	0	67	6	334	19150	1.79641	GO Biological Processes	19	cellular response to oxidative stress	5.13451	820564|821135|837075|842120|842368|842909	AT3G13610|DOX1|UGT74E2|PAP1|AT1G60740|TPX2	-2.06158	-2.95927	0.726763	4.51669	0	97	1	1	-2.95927	5.13451
0	0	0	0	1	1	0	1	0	0	0	0	0	0	0	0	-2.55452	-2.80455	0	-2.34827	0	0	0	0	GO:0034614	M000011010000	3	0	34	9	1575	19150	0.571429	GO Biological Processes	19	cellular response to reactive oxygen species	3.21849	816478|820564|821135|828613|834678|837075|838212|838544|842120	ACO1|AT3G13610|DOX1|FSD1|WRKY8|UGT74E2|MC8|DHAR1|PAP1	-1.51532	-2.87514	0.189931	3.87582	0	97	0	0	-2.95927	5.13451
1	0	0	0	0	0	0	0	0	0	0	0	-2.90625	0	0	0	0	0	0	0	0	0	0	0	GO:0009068	M100000000000	1	0	7	3	652	19150	0.460123	GO Biological Processes	19	aspartate family amino acid catabolic process	12.5876	829452|837385|842774	AT4G33150|THA1|MGL	-2.02246	-2.90625	0.26504	5.7567	0	98	1	1	-2.90625	12.5876
1	0	0	0	0	0	0	0	0	0	0	0	-2.07899	0	0	0	0	0	0	0	0	0	0	0	GO:0009063	M100000000000	1	0	85	8	652	19150	1.22699	GO Biological Processes	19	cellular amino acid catabolic process	2.76435	816765|823888|824750|829452|837168|837385|838739|842774	CYP79B3|ASN1|AT3G55840|AT4G33150|PDS1|THA1|AT1G21400|MGL	-1.39244	-2.07899	0.431138	3.06062	0	98	0	0	-2.90625	12.5876
0	0	0	0	1	0	0	0	1	0	0	0	0	0	0	0	-2.90286	0	0	0	-2.66375	0	0	0	GO:0000160	M000010001000	2	0	244	12	334	19150	3.59281	GO Biological Processes	19	phosphorelay signal transduction system	2.81977	817124|818722|819093|819365|820883|821902|827464|828929|830989|832611|843492|843832	ESE2|ORS1|ERF13|ERF71|AHP4|ERF1|ERF-1|AT4G28140|SHN2|SHN3|AT1G71520|ORA47	-2.02016	-2.90286	1.01835	3.81149	0	99	1	1	-2.90286	2.81977
0	1	0	0	0	0	0	0	0	0	0	0	0	-2.81375	0	0	0	0	0	0	0	0	0	0	GO:0009825	M010000000000	1	0	39	4	246	19150	1.62602	GO Biological Processes	19	multidimensional cell growth	7.98416	828927|832650|837596|843282	MYB41|tny|XTH33|NAP	-1.9511	-2.81375	0.806371	4.98045	0	100	1	1	-2.81375	7.98416
0	0	0	0	0	0	0	0	1	0	0	0	0	0	0	0	0	0	0	0	-2.78677	0	0	0	GO:0010230	M000000001000	1	0	7	3	717	19150	0.41841	GO Biological Processes	19	alternative respiration	11.4465	816381|825844|840127	PNP-A|NDB2|AOX1D	-1.93035	-2.78677	0.241063	5.45192	0	101	1	1	-2.78677	11.4465
1	0	0	0	0	0	0	0	0	0	0	0	-2.71323	0	0	0	0	0	0	0	0	0	0	0	GO:0010023	M100000000000	1	0	8	3	652	19150	0.460123	GO Biological Processes	19	proanthocyanidin biosynthetic process	11.0142	826571|828387|838297	TT8|LDOX|AHA10	-1.86926	-2.71323	0.26504	5.31865	0	102	1	1	-2.71323	11.0142
0	0	0	0	1	0	0	0	0	0	0	0	0	0	0	0	-2.70518	0	0	0	0	0	0	0	GO:0007584	M000010000000	1	0	31	4	334	19150	1.1976	GO Biological Processes	19	response to nutrient	7.39811	815907|828271|835179|842405	AGL44|MSRB7|RHD2|TPS04	-1.86368	-2.70518	0.595206	4.74988	0	103	1	1	-2.70518	7.39811
0	0	0	0	0	0	0	0	0	0	0	1	0	0	0	0	0	0	0	0	0	0	0	-2.60961	GO:0019953	M000000000001	1	0	190	12	466	19150	2.57511	GO Biological Processes	19	sexual reproduction	2.59544	816604|819738|819988|821947|830619|832241|834894|834974|839275|842716|842857|842879	EXPB1|NF-YA2|QRT2|KINESIN-12B|EMS1|AGO9|AtSPO22|GEX2|SPL8|DAA1|GLC|EXPB2	-1.78873	-2.60961	0.733736	3.49035	0	104	1	1	-2.60961	2.59544
0	0	0	0	0	0	0	0	0	0	0	1	0	0	0	0	0	0	0	0	0	0	0	-2.44578	GO:0044703	M000000000001	1	0	199	12	466	19150	2.57511	GO Biological Processes	19	multi-organism reproductive process	2.47806	816604|819738|819988|821947|830619|832241|834894|834974|839275|842716|842857|842879	EXPB1|NF-YA2|QRT2|KINESIN-12B|EMS1|AGO9|AtSPO22|GEX2|SPL8|DAA1|GLC|EXPB2	-1.66086	-2.44578	0.733736	3.31003	0	104	0	0	-2.60961	2.59544
0	0	0	0	0	0	0	0	0	0	0	1	0	0	0	0	0	0	0	0	0	0	0	-2.1008	GO:0048229	M000000000001	1	0	453	20	466	19150	4.29185	GO Biological Processes	19	gametophyte development	1.81432	816194|819426|819988|821947|826940|827024|827044|829637|830619|832241|834499|834974|835152|838418|839275|840236|842596|842716|843283|843888	AMS|EDA4|QRT2|KINESIN-12B|EDA21|EDA36|MEE48|LAP5|EMS1|AGO9|GSO2|GEX2|SWEET13|HIK|SPL8|AT1G33430|ACOS5|DAA1|CYP704B1|SRS5	-1.40662	-2.1008	0.938866	2.77007	0	104	0	0	-2.60961	2.59544
0	0	0	0	0	0	0	0	0	0	0	1	0	0	0	0	0	0	0	0	0	0	0	-2.03541	GO:0009555	M000000000001	1	0	339	16	466	19150	3.43348	GO Biological Processes	19	pollen development	1.93956	816194|819988|821947|827024|827044|829637|830619|834974|835152|838418|839275|840236|842596|842716|843283|843888	AMS|QRT2|KINESIN-12B|EDA36|MEE48|LAP5|EMS1|GEX2|SWEET13|HIK|SPL8|AT1G33430|ACOS5|DAA1|CYP704B1|SRS5	-1.36073	-2.03541	0.843504	2.75645	0	104	0	0	-2.60961	2.59544
1	0	0	0	0	0	0	0	0	0	0	0	-2.60574	0	0	0	0	0	0	0	0	0	0	0	GO:0006817	M100000000000	1	0	41	6	652	19150	0.920245	GO Biological Processes	19	phosphate ion transport	4.29822	817844|821270|824046|830806|839214|843280	PHT1;5|WRKY45|PHT3;2|DIC3|AT1G26730|AT1G69480	-1.78553	-2.60574	0.373956	3.96905	0	105	1	1	-2.60574	4.29822
1	0	0	0	0	0	0	0	0	0	0	0	-2.59433	0	0	0	0	0	0	0	0	0	0	0	GO:0009744	M100000000000	1	0	70	8	652	19150	1.22699	GO Biological Processes	19	response to sucrose	3.3567	823888|831683|834629|838739|838821|842120|842477|844047	ASN1|TFL1|SAG12|AT1G21400|AT1G22160|PAP1|GPT2|ADH1	-1.77719	-2.59433	0.431138	3.70851	0	106	1	1	-2.59433	3.3567
1	0	0	0	0	0	0	0	0	0	0	0	-2.51695	0	0	0	0	0	0	0	0	0	0	0	GO:0034285	M100000000000	1	0	72	8	652	19150	1.22699	GO Biological Processes	19	response to disaccharide	3.26346	823888|831683|834629|838739|838821|842120|842477|844047	ASN1|TFL1|SAG12|AT1G21400|AT1G22160|PAP1|GPT2|ADH1	-1.71397	-2.51695	0.431138	3.6125	0	106	0	0	-2.59433	3.3567
1	0	0	0	0	0	0	0	0	0	0	0	-2.14349	0	0	0	0	0	0	0	0	0	0	0	GO:0009743	M100000000000	1	0	156	23	1575	19150	1.46032	GO Biological Processes	19	response to carbohydrate	1.79263	817828|817870|818199|819700|823554|823888|824408|824921|827773|828046|828081|831683|831765|834629|836596|838739|838821|839349|839870|842120|842477|842933|844047	RLP23|RLP28|ABI5|RLP30|NAC060|ASN1|PAD4|AT3G57540|PCAP1|AT4G00250|SUS3|TFL1|SR1|SAG12|ABR1|AT1G21400|AT1G22160|CIPK9|CAB2|PAP1|GPT2|AT1G66180|ADH1	-1.08533	-2.35477	0.302266	2.97572	0	106	0	0	-2.59433	3.3567
0	0	0	0	0	0	0	0	0	0	0	1	0	0	0	0	0	0	0	0	0	0	0	-2.53485	GO:0030245	M000000000001	1	0	25	4	466	19150	0.858369	GO Biological Processes	19	cellulose catabolic process	6.57511	819065|826706|830056|839385	GH9B12|GH9C3|GH9B18|CEL2	-1.72706	-2.53485	0.427339	4.40508	0	107	1	1	-2.53485	6.57511
0	0	0	0	0	0	0	0	0	0	0	1	0	0	0	0	0	0	0	0	0	0	0	-2.53485	GO:0051275	M000000000001	1	0	25	4	466	19150	0.858369	GO Biological Processes	19	beta-glucan catabolic process	6.57511	819065|826706|830056|839385	GH9B12|GH9C3|GH9B18|CEL2	-1.72706	-2.53485	0.427339	4.40508	0	107	0	0	-2.53485	6.57511
0	1	0	0	0	1	0	0	0	0	0	0	0	-2.5259	0	0	0	-2.17218	0	0	0	0	0	0	GO:0009735	M010001000000	2	0	110	6	246	19150	2.43902	GO Biological Processes	19	response to cytokinin	4.24612	834629|837588|837902|837903|843022|843165	SAG12|ZFP5|ST4B|ST4C|ZFP6|AT1G68360	-1.72028	-2.5259	0.98351	3.89485	0	108	1	1	-2.5259	4.47388
0	1	0	0	0	0	0	0	0	0	0	0	0	-2.27739	0	0	0	0	0	0	0	0	0	0	GO:0010026	M010000000000	1	0	87	5	246	19150	2.03252	GO Biological Processes	19	trichome differentiation	4.47388	827917|835337|837588|843022|843165	CPL3|MYB82|ZFP5|ZFP6|AT1G68360	-1.53904	-2.27739	0.899686	3.70461	0	108	0	0	-2.5259	4.47388
0	0	0	0	0	0	0	1	0	0	0	0	0	0	0	0	0	0	0	-2.52005	0	0	0	0	GO:0009817	M000000010000	1	0	53	8	895	19150	0.893855	GO Biological Processes	19	defense response to fungus, incompatible interaction	3.22968	818505|819632|826770|827320|829869|833882|834101|834629	MLO12|PR4|OSM34|AT4G16260|MES9|AT5G38900|GLIP1|SAG12	-1.71527	-2.52005	0.31461	3.59908	0	109	1	1	-2.52005	3.22968
0	0	0	0	0	0	0	0	0	0	0	1	0	0	0	0	0	0	0	0	0	0	0	-2.46677	GO:2000067	M000000000001	1	0	13	3	466	19150	0.643777	GO Biological Processes	19	regulation of root morphogenesis	9.48333	834499|835866|2745542	GSO2|MYB36|AT2G16385	-1.6762	-2.46677	0.370486	4.83206	0	110	1	1	-2.46677	9.48333
0	0	0	0	0	0	0	0	0	1	0	0	0	0	0	0	0	0	0	0	0	-2.45986	0	0	GO:0009739	M000000000100	1	0	130	10	533	19150	1.87617	GO Biological Processes	19	response to gibberellin	2.76375	817730|826545|828405|828603|829150|833755|835164|836884|837588|843908	AT2G31730|GASA3|IQD22|AMY1|XTH24|TCH2|AT5G50915|BT4|ZFP5|GASA1	-1.67234	-2.45986	0.587706	3.41416	0	111	1	1	-2.45986	2.76375
0	0	0	0	0	0	0	0	1	0	1	0	0	0	0	0	0	0	0	0	-2.19975	0	-2.12349	0	GO:0009682	M000000001010	2	0	32	8	1575	19150	0.507937	GO Biological Processes	19	induced systemic resistance	3.03968	816765|817626|817628|826859|826860|834101|838438|840190	CYP79B3|CYP71A12|CYP71A13|AZI1|EARLI1|GLIP1|MYB51|SBT3.3	-1.15099	-2.44202	0.179126	3.45686	0	112	1	1	-2.44202	3.03968
0	0	0	0	0	0	0	0	1	0	0	0	0	0	0	0	0	0	0	0	-2.43098	0	0	0	GO:0010438	M000000001000	1	0	9	3	717	19150	0.41841	GO Biological Processes	19	cellular response to sulfur starvation	8.90284	824120|832538|834943	LSU1|LSU2|ATSDI1	-1.65248	-2.43098	0.241063	4.67688	0	113	1	1	-2.43098	8.90284
0	0	0	0	0	0	0	1	1	0	0	0	0	0	0	0	0	0	0	-2.16026	-2.43098	0	0	0	GO:0009595	M000000011000	2	0	9	3	717	19150	0.41841	GO Biological Processes	19	detection of biotic stimulus	8.90284	817828|831173|832170	RLP23|PBS3|EFR	-1.65248	-2.43098	0.241063	4.67688	0	114	1	1	-2.43098	8.90284
0	0	0	0	0	0	0	1	1	0	0	0	0	0	0	0	0	0	0	-2.16026	-2.43098	0	0	0	GO:0098581	M000000011000	2	0	9	3	717	19150	0.41841	GO Biological Processes	19	detection of external biotic stimulus	8.90284	817828|831173|832170	RLP23|PBS3|EFR	-1.65248	-2.43098	0.241063	4.67688	0	114	0	0	-2.43098	8.90284
1	0	0	0	0	0	0	0	0	0	0	0	-2.40439	0	0	0	0	0	0	0	0	0	0	0	GO:0051262	M100000000000	1	0	10	3	652	19150	0.460123	GO Biological Processes	19	protein tetramerization	8.81135	835168|842774|843632	FUM2|MGL|PS2	-1.63179	-2.40439	0.26504	4.63863	0	115	1	1	-2.40439	8.81135
0	0	0	0	1	0	0	0	0	0	0	0	0	0	0	0	-2.33242	0	0	0	0	0	0	0	GO:0009615	M000010000000	1	0	89	6	334	19150	1.79641	GO Biological Processes	19	response to virus	3.8653	818171|818959|824308|831903|832241|844423	YLS9|CHI|AT3G51450|DIP2|AGO9|WRKY40	-1.5811	-2.33242	0.726763	3.60974	0	116	1	1	-2.33242	3.8653
0	0	0	0	0	0	0	1	0	0	0	0	0	0	0	0	0	0	0	-2.32109	0	0	0	0	GO:0055073	M000000010000	1	0	8	3	895	19150	0.335196	GO Biological Processes	19	cadmium ion homeostasis	8.02374	831611|835511|838907	HIPP21|MYB49|HIPP22	-1.57453	-2.32109	0.193201	4.3996	0	117	1	1	-2.32109	8.02374
0	1	0	0	0	0	1	0	0	0	0	0	0	-2.31181	0	0	0	0	-2.27794	0	0	0	0	0	GO:0015851	M010000100000	2	0	27	3	246	19150	1.21951	GO Biological Processes	19	nucleobase transport	8.6495	814888|839717|842166	UPS1|PUP1|PUP18	-1.5676	-2.31181	0.699779	4.53734	0	118	1	1	-2.31181	8.6495
0	0	0	0	0	0	0	0	0	0	0	1	0	0	0	0	0	0	0	0	0	0	0	-2.28081	GO:0099518	M000000000001	1	0	15	3	466	19150	0.643777	GO Biological Processes	19	vesicle cytoskeletal trafficking	8.21888	817886|827075|839480	XID|AT4G14330|XIA	-1.54052	-2.28081	0.370486	4.41705	0	119	1	1	-2.28081	8.21888
0	0	0	0	0	0	0	1	0	0	0	0	0	0	0	0	0	0	0	-2.22176	0	0	0	0	ath04712	M000000010000	1	0	36	6	895	19150	0.670391	KEGG Pathway	24	Circadian rhythm - plant	3.56611	819292|819296|827785|839341|842120|842859	PRR9|CCA1|TSF|LHY|PAP1|FT	-1.49713	-2.22176	0.272767	3.41228	0	120	1	1	-2.22176	3.56611
0	0	0	0	0	0	0	0	0	0	0	1	0	0	0	0	0	0	0	0	0	0	0	-2.19847	GO:0006949	M000000000001	1	0	16	3	466	19150	0.643777	GO Biological Processes	19	syncytium formation	7.7052	816499|816604|838014	MIOX2|EXPB1|MIOX1	-1.47786	-2.19847	0.370486	4.23741	0	121	1	1	-2.19847	7.7052
0	0	0	0	0	0	0	0	0	0	0	1	0	0	0	0	0	0	0	0	0	0	0	-2.17021	GO:0048467	M000000000001	1	0	91	7	466	19150	1.50215	GO Biological Processes	19	gynoecium development	3.16111	819173|821151|827631|832241|839040|843249|843888	AGL6|SEP2|AG|AGO9|SEP3|CRC|SRS5	-1.46035	-2.17021	0.563477	3.26346	0	122	1	1	-2.17021	3.16111
1	0	0	0	0	0	0	0	0	0	0	0	-2.14944	0	0	0	0	0	0	0	0	0	0	0	ath00592	M100000000000	1	0	36	5	652	19150	0.766871	KEGG Pathway	24	alpha-Linolenic acid metabolism	4.07933	821135|821249|822167|843584|844047	DOX1|CHAT|AOC1|LOX4|ADH1	-1.44625	-2.14944	0.341638	3.47189	0	123	1	1	-2.14944	4.07933
0	1	0	0	0	0	0	0	0	0	0	0	0	-2.06557	0	0	0	0	0	0	0	0	0	0	GO:0010166	M010000000000	1	0	33	3	246	19150	1.21951	GO Biological Processes	19	wax metabolic process	7.07687	836367|838105|844309	MYB96|SHN1|WRI4	-1.38186	-2.06557	0.699779	3.98557	0	124	1	1	-2.06557	7.07687
0	1	0	0	0	0	0	0	0	0	0	0	0	-2.02953	0	0	0	0	0	0	0	0	0	0	GO:1901570	M010000000000	1	0	34	3	246	19150	1.21951	GO Biological Processes	19	fatty acid derivative biosynthetic process	6.86872	836367|842596|844309	MYB96|ACOS5|WRI4	-1.35618	-2.02953	0.699779	3.90704	0	124	0	0	-2.06557	7.07687
0	0	0	0	0	0	0	0	0	1	0	0	0	0	0	0	0	0	0	0	0	-2.03796	0	0	GO:0043200	M000000000100	1	0	16	3	533	19150	0.562852	GO Biological Processes	19	response to amino acid	6.73663	833755|834646|836772	TCH2|PTR3|RAB18	-1.362	-2.03796	0.324047	3.88415	0	125	1	1	-2.03796	6.73663
0	0	0	0	0	0	0	1	0	0	0	0	0	0	0	0	0	0	0	-2.01916	0	0	0	0	GO:0016054	M000000010000	1	0	148	14	895	19150	1.56425	GO Biological Processes	19	organic acid catabolic process	2.02401	814732|817457|817616|821135|821461|824750|826642|829452|831599|833862|837168|838739|839508|841032	GAD4|CYP707A2|AT2G30660|DOX1|CYP707A4|AT3G55840|AT4G10500|AT4G33150|GAD|AT5G38710|PDS1|AT1G21400|GA2OX6|AT1G44542	-1.3488	-2.01916	0.41478	2.76903	0	126	1	1	-2.01916	2.02401
0	0	0	0	0	0	0	1	0	0	0	0	0	0	0	0	0	0	0	-2.01916	0	0	0	0	GO:0046395	M000000010000	1	0	148	14	895	19150	1.56425	GO Biological Processes	19	carboxylic acid catabolic process	2.02401	814732|817457|817616|821135|821461|824750|826642|829452|831599|833862|837168|838739|839508|841032	GAD4|CYP707A2|AT2G30660|DOX1|CYP707A4|AT3G55840|AT4G10500|AT4G33150|GAD|AT5G38710|PDS1|AT1G21400|GA2OX6|AT1G44542	-1.3488	-2.01916	0.41478	2.76903	0	126	0	0	-2.01916	2.02401

## Sheet: GO ALL down-regulated DEGs
_MEMBER_WT_NaCl vs WT_CK	_MEMBER_WT_drought vs WT_CK	_MEMBER_fls2_CK vs WT_CK	_MEMBER_fls2_NaCl vs WT_NaCl	_MEMBER_fls2_NaCl vs fls2_CK	_MEMBER_fls2_drought vs WT_drought	_MEMBER_fls2_drought vs fls2_CK	_MEMBER_rbohd_f_CK vs WT_CK	_MEMBER_rbohd_f_NaCl vs WT_NaCl	_MEMBER_rbohd_f_NaCl vs rbohd_f_CK	_MEMBER_rbohd_f_drought vs WT_drought	_MEMBER_rbohd_f_drought vs rbohd_f_CK	_LogP_WT_NaCl vs WT_CK	_LogP_WT_drought vs WT_CK	_LogP_fls2_CK vs WT_CK	_LogP_fls2_NaCl vs WT_NaCl	_LogP_fls2_NaCl vs fls2_CK	_LogP_fls2_drought vs WT_drought	_LogP_fls2_drought vs fls2_CK	_LogP_rbohd_f_CK vs WT_CK	_LogP_rbohd_f_NaCl vs WT_NaCl	_LogP_rbohd_f_NaCl vs rbohd_f_CK	_LogP_rbohd_f_drought vs WT_drought	_LogP_rbohd_f_drought vs rbohd_f_CK	GO	_PATTERN_	_RANK_	GiniIndex	#GeneInGO	#GeneInGOAndHitList	#GeneInHitList	#TotalGeneInLibrary	%InGO	Category	CategoryID	Description	Enrichment	GeneID	Hits	Log(q-value)	LogP	STDV %InGO	Z-score	EvidenceCutoff	GROUP_ID	FirstInGroupByEnrichment	FirstInGroupByLogP	BestLogPInGroup	BestEnrichmentInGroup	URL
1	1	1	1	0	1	1	0	0	0	0	1	-2.20052	-9.83457	-2.20052	-2.79026	0	-2.58392	-8.18029	0	0	0	0	-22.8576	GO:0071456	M111101100001	7	0	239	39	402	19150	9.70149	GO Biological Processes	19	cellular response to hypoxia	7.77337	817155|819365|819923|821175|822041|823751|824745|826618|826771|827971|828511|829559|830424|831173|832043|832137|832145|832202|834110|834603|835855|836372|836433|837098|837252|837980|838756|839223|839952|841797|841843|842139|842280|842922|843192|843771|843998|2745524|5008138	HSFA2|ERF71|AT3G07350|SRG3|MBF1C|AT3G46080|AT3G55790|AT4G10265|AT-HSFB2B|BPS3|AT4G24110|UGT73B3|DREB2A|PBS3|AT5G19230|SPX1|BCB|AT5G20790|GDPD2|AT5G45630|AT5G57510|SRO5|AT5G63130|ARI12|AT1G07400|AT1G14200|AT1G21550|AT1G26800|AT1G30720|AT1G53620|AT1G54050|AT1G57630|AT1G59860|AT1G66080|AT1G68620|HSP101|CML38|AT2G14247|RTFL12	-19.3413	-22.8576	1.4762	15.4296	0	1	1	1	-22.8576	7.77337
1	1	1	1	0	1	1	0	0	0	0	1	-2.17489	-9.74587	-2.17489	-2.74224	0	-2.55379	-8.11108	0	0	0	0	-22.6521	GO:0036294	M111101100001	7	0	242	39	402	19150	9.70149	GO Biological Processes	19	cellular response to decreased oxygen levels	7.67701	817155|819365|819923|821175|822041|823751|824745|826618|826771|827971|828511|829559|830424|831173|832043|832137|832145|832202|834110|834603|835855|836372|836433|837098|837252|837980|838756|839223|839952|841797|841843|842139|842280|842922|843192|843771|843998|2745524|5008138	HSFA2|ERF71|AT3G07350|SRG3|MBF1C|AT3G46080|AT3G55790|AT4G10265|AT-HSFB2B|BPS3|AT4G24110|UGT73B3|DREB2A|PBS3|AT5G19230|SPX1|BCB|AT5G20790|GDPD2|AT5G45630|AT5G57510|SRO5|AT5G63130|ARI12|AT1G07400|AT1G14200|AT1G21550|AT1G26800|AT1G30720|AT1G53620|AT1G54050|AT1G57630|AT1G59860|AT1G66080|AT1G68620|HSP101|CML38|AT2G14247|RTFL12	-19.3413	-22.6521	1.4762	15.3065	0	1	0	0	-22.8576	7.77337
1	1	1	1	0	1	1	0	0	0	0	1	-2.17489	-9.74587	-2.17489	-2.74224	0	-2.55379	-8.11108	0	0	0	0	-22.6521	GO:0071453	M111101100001	7	0	242	39	402	19150	9.70149	GO Biological Processes	19	cellular response to oxygen levels	7.67701	817155|819365|819923|821175|822041|823751|824745|826618|826771|827971|828511|829559|830424|831173|832043|832137|832145|832202|834110|834603|835855|836372|836433|837098|837252|837980|838756|839223|839952|841797|841843|842139|842280|842922|843192|843771|843998|2745524|5008138	HSFA2|ERF71|AT3G07350|SRG3|MBF1C|AT3G46080|AT3G55790|AT4G10265|AT-HSFB2B|BPS3|AT4G24110|UGT73B3|DREB2A|PBS3|AT5G19230|SPX1|BCB|AT5G20790|GDPD2|AT5G45630|AT5G57510|SRO5|AT5G63130|ARI12|AT1G07400|AT1G14200|AT1G21550|AT1G26800|AT1G30720|AT1G53620|AT1G54050|AT1G57630|AT1G59860|AT1G66080|AT1G68620|HSP101|CML38|AT2G14247|RTFL12	-19.3413	-22.6521	1.4762	15.3065	0	1	0	0	-22.8576	7.77337
0	1	0	1	0	1	1	0	0	0	0	1	0	-9.1329	0	-2.41627	0	-2.34671	-7.63222	0	0	0	0	-21.2349	GO:0001666	M010101100001	5	0	264	39	402	19150	9.70149	GO Biological Processes	19	response to hypoxia	7.03726	817155|819365|819923|821175|822041|823751|824745|826618|826771|827971|828511|829559|830424|831173|832043|832137|832145|832202|834110|834603|835855|836372|836433|837098|837252|837980|838756|839223|839952|841797|841843|842139|842280|842922|843192|843771|843998|2745524|5008138	HSFA2|ERF71|AT3G07350|SRG3|MBF1C|AT3G46080|AT3G55790|AT4G10265|AT-HSFB2B|BPS3|AT4G24110|UGT73B3|DREB2A|PBS3|AT5G19230|SPX1|BCB|AT5G20790|GDPD2|AT5G45630|AT5G57510|SRO5|AT5G63130|ARI12|AT1G07400|AT1G14200|AT1G21550|AT1G26800|AT1G30720|AT1G53620|AT1G54050|AT1G57630|AT1G59860|AT1G66080|AT1G68620|HSP101|CML38|AT2G14247|RTFL12	-18.049	-21.2349	1.4762	14.4637	0	1	0	0	-22.8576	7.77337
0	1	0	1	0	1	1	0	0	0	0	1	0	-9.00207	0	-2.3481	0	-2.30278	-7.52988	0	0	0	0	-20.933	GO:0036293	M010101100001	5	0	269	39	402	19150	9.70149	GO Biological Processes	19	response to decreased oxygen levels	6.90645	817155|819365|819923|821175|822041|823751|824745|826618|826771|827971|828511|829559|830424|831173|832043|832137|832145|832202|834110|834603|835855|836372|836433|837098|837252|837980|838756|839223|839952|841797|841843|842139|842280|842922|843192|843771|843998|2745524|5008138	HSFA2|ERF71|AT3G07350|SRG3|MBF1C|AT3G46080|AT3G55790|AT4G10265|AT-HSFB2B|BPS3|AT4G24110|UGT73B3|DREB2A|PBS3|AT5G19230|SPX1|BCB|AT5G20790|GDPD2|AT5G45630|AT5G57510|SRO5|AT5G63130|ARI12|AT1G07400|AT1G14200|AT1G21550|AT1G26800|AT1G30720|AT1G53620|AT1G54050|AT1G57630|AT1G59860|AT1G66080|AT1G68620|HSP101|CML38|AT2G14247|RTFL12	-17.8636	-20.933	1.4762	14.2856	0	1	0	0	-22.8576	7.77337
0	1	0	1	0	1	1	0	0	0	0	1	0	-8.97625	0	-2.33472	0	-2.29412	-7.50968	0	0	0	0	-20.8734	GO:0070482	M010101100001	5	0	270	39	402	19150	9.70149	GO Biological Processes	19	response to oxygen levels	6.88087	817155|819365|819923|821175|822041|823751|824745|826618|826771|827971|828511|829559|830424|831173|832043|832137|832145|832202|834110|834603|835855|836372|836433|837098|837252|837980|838756|839223|839952|841797|841843|842139|842280|842922|843192|843771|843998|2745524|5008138	HSFA2|ERF71|AT3G07350|SRG3|MBF1C|AT3G46080|AT3G55790|AT4G10265|AT-HSFB2B|BPS3|AT4G24110|UGT73B3|DREB2A|PBS3|AT5G19230|SPX1|BCB|AT5G20790|GDPD2|AT5G45630|AT5G57510|SRO5|AT5G63130|ARI12|AT1G07400|AT1G14200|AT1G21550|AT1G26800|AT1G30720|AT1G53620|AT1G54050|AT1G57630|AT1G59860|AT1G66080|AT1G68620|HSP101|CML38|AT2G14247|RTFL12	-17.8636	-20.8734	1.4762	14.2505	0	1	0	0	-22.8576	7.77337
1	1	1	0	0	1	1	0	0	0	0	1	-3.32664	-2.63514	-3.32664	0	0	-3.46877	-3.38918	0	0	0	0	-15.8359	GO:0042493	M111001100001	6	0	477	44	402	19150	10.9453	GO Biological Processes	19	response to drug	4.39417	815864|816448|816478|817155|817901|818025|819783|820768|820901|821047|822447|823620|823751|823994|824188|824307|826771|828271|828613|829591|830424|831156|831162|831173|831826|833667|834469|836322|836437|837058|837075|837252|837765|838122|839488|840915|841606|841843|842280|842405|843027|843492|843660|844307	ALD1|AT2G19310|ACO1|HSFA2|RD20|JAZ7|NIP7;1|AT3G15356|AT3G16530|PAP17|PMZ|FAMT|AT3G46080|BT2|CEJ1|AT3G51440|AT-HSFB2B|MSRB7|FSD1|RRTF1|DREB2A|SAG29|JAZ10|PBS3|WRKY62|NHL25|PDF1.2|HSFB2A|BT1|UGT75B1|UGT74E2|AT1G07400|AT1G12130|ABCG40|AO4|RAP2.6|IOS1|AT1G54050|AT1G59860|TPS04|DIN9|AT1G71520|KTI1|WAKL10	-12.8931	-15.8359	1.55714	10.9925	0	2	1	1	-15.8359	5.21028
1	1	1	1	0	0	1	0	0	0	0	1	-2.69706	-2.68627	-2.69706	-2.1062	0	0	-2.37161	0	0	0	0	-12.004	GO:0046677	M111100100001	6	0	256	28	402	19150	6.96517	GO Biological Processes	19	response to antibiotic	5.21028	815864|816448|817155|817901|821047|823620|823994|824307|828613|830424|831156|831162|831173|831826|833667|834469|836437|837058|837075|837252|837765|838122|839488|840915|841843|842280|843660|844307	ALD1|AT2G19310|HSFA2|RD20|PAP17|FAMT|BT2|AT3G51440|FSD1|DREB2A|SAG29|JAZ10|PBS3|WRKY62|NHL25|PDF1.2|BT1|UGT75B1|UGT74E2|AT1G07400|AT1G12130|ABCG40|AO4|RAP2.6|AT1G54050|AT1G59860|KTI1|WAKL10	-9.17029	-12.004	1.26963	9.93064	0	2	0	0	-15.8359	5.21028
0	1	0	1	0	0	1	0	0	0	0	1	0	-2.62973	0	-2.58135	0	0	-2.68779	0	0	0	0	-7.85983	GO:0009751	M010100100001	4	0	166	18	402	19150	4.47761	GO Biological Processes	19	response to salicylic acid	5.16544	815864|817901|823620|823994|824307|831156|831162|831173|831826|833667|834469|836437|837058|837765|838122|840915|843660|844307	ALD1|RD20|FAMT|BT2|AT3G51440|SAG29|JAZ10|PBS3|WRKY62|NHL25|PDF1.2|BT1|UGT75B1|AT1G12130|ABCG40|RAP2.6|KTI1|WAKL10	-5.56323	-7.85983	1.03148	7.89277	0	2	0	0	-15.8359	5.21028
0	1	0	0	0	0	1	0	0	1	0	1	0	-2.16203	0	0	0	0	-2.50549	0	0	-2.3758	0	-6.18508	GO:0014070	M010000100101	4	0	308	58	1808	19150	3.20796	GO Biological Processes	19	response to organic cyclic compound	1.99456	814681|815864|815943|816346|817212|817513|817901|818604|818633|818648|818722|818887|819749|820661|821135|821194|821788|823620|823994|824307|824516|825054|826473|827085|828993|829184|829915|830062|831156|831162|831173|831174|831826|831863|833667|833982|834469|835179|835860|836437|837058|837765|838107|838122|838793|840915|841047|842851|842863|842953|843027|843558|843660|843908|844028|844307|3768804…	MLP328|ALD1|LURP1|HBI1|BAS1|THIC|RD20|AT2G40130|AT2G40400|AT2G40530|ORS1|PAR1|AIF1|AT3G14395|DOX1|GASA5|PCC1|FAMT|BT2|AT3G51440|ABCG37|PAR2|EXO|ACD6|YUC8|BRS1|BT5|BZS1|SAG29|JAZ10|PBS3|Rap2.6L|WRKY62|AT5G03350|NHL25|PRE1|PDF1.2|RHD2|TCH4|BT1|UGT75B1|AT1G12130|GLYI4|ABCG40|DREB26|RAP2.6|AT1G44830|PP2-A5|AT1G65510|RGL1|DIN9|THI2.1|KTI1|GASA1|EXT4|WAKL10|GRP5|AT2G18010	-4.24998	-6.60657	0.414415	5.68155	0	2	0	0	-15.8359	5.21028
1	1	1	0	0	1	1	0	0	0	0	1	-2.48175	-3.98488	-2.48175	0	0	-2.24013	-2.86396	0	0	0	0	-14.2364	GO:0009636	M111001100001	6	0	209	28	402	19150	6.96517	GO Biological Processes	19	response to toxic substance	6.38197	816448|817155|817494|817496|817498|818247|818354|818746|821047|823994|824119|824120|828460|828613|830424|830443|836437|837075|837252|837576|838288|838289|839488|841843|842280|843027|843329|843660	AT2G19310|HSFA2|GSTU5|GSTU3|GSTU1|UGT73C1|ChlAKR|AT2G41480|PAP17|BT2|LSU3|LSU1|CORI3|FSD1|DREB2A|AT5G05600|BT1|UGT74E2|AT1G07400|ERD9|GSTU24|GSTU25|AO4|AT1G54050|AT1G59860|DIN9|GSTU11|KTI1	-11.3515	-14.2364	1.26963	11.4557	0	3	1	1	-14.2364	8.79449
0	0	0	0	0	0	0	0	0	0	0	1	0	0	0	0	0	0	0	0	0	0	0	-8.03703	GO:0042542	M000000000001	1	0	65	12	402	19150	2.98507	GO Biological Processes	19	response to hydrogen peroxide	8.79449	816448|817155|821047|823994|830424|836437|837075|837252|839488|841843|842280|843660	AT2G19310|HSFA2|PAP17|BT2|DREB2A|BT1|UGT74E2|AT1G07400|AO4|AT1G54050|AT1G59860|KTI1	-5.71147	-8.03703	0.848758	9.21737	0	3	0	0	-14.2364	8.79449
1	0	1	0	0	0	0	0	0	0	0	1	-2.36647	0	-2.36647	0	0	0	0	0	0	0	0	-7.57247	GO:0000302	M101000000001	3	0	154	17	402	19150	4.22886	GO Biological Processes	19	response to reactive oxygen species	5.25861	816448|816478|817155|821047|823994|828271|828613|830424|836437|837075|837252|838122|839488|841843|842280|842405|843660	AT2G19310|ACO1|HSFA2|PAP17|BT2|MSRB7|FSD1|DREB2A|BT1|UGT74E2|AT1G07400|ABCG40|AO4|AT1G54050|AT1G59860|TPS04|KTI1	-5.36518	-7.57247	1.00373	7.76973	0	3	0	0	-14.2364	8.79449
1	0	1	0	0	0	0	0	0	0	0	1	-2.23535	0	-2.23535	0	0	0	0	0	0	0	0	-5.5911	GO:0009408	M101000000001	3	0	235	18	402	19150	4.47761	GO Biological Processes	19	response to heat	3.64878	816448|817155|818457|820438|822041|826771|829099|830424|832828|835341|836322|837252|838632|840915|841843|842280|842922|843771	AT2G19310|HSFA2|ANNAT4|HSP70|MBF1C|AT-HSFB2B|AT4G29770|DREB2A|DEG14|HSP90.1|HSFB2A|AT1G07400|COR47|RAP2.6|AT1G54050|AT1G59860|AT1G66080|HSP101	-3.77163	-5.5911	1.03148	5.98253	0	3	0	0	-14.2364	8.79449
0	0	0	0	0	0	0	0	0	0	0	1	0	0	0	0	0	0	0	0	0	0	0	-2.57073	GO:0051259	M000000000001	1	0	46	5	402	19150	1.24378	GO Biological Processes	19	protein complex oligomerization	5.17791	816448|835168|837252|841843|842280	AT2G19310|FUM2|AT1G07400|AT1G54050|AT1G59860	-1.46348	-2.57073	0.552766	4.15418	0	3	0	0	-14.2364	8.79449
0	0	0	1	1	0	1	0	0	1	0	1	0	0	0	-4.10988	-4.08813	0	-3.62656	0	0	-2.83837	0	-11.2067	GO:0006979	M000110100101	5	0	449	94	1808	19150	5.19912	GO Biological Processes	19	response to oxidative stress	2.21744	816328|816448|816478|816702|817155|817494|817499|817967|818280|818289|818419|818420|818746|819032|819331|820919|821047|821135|821225|821227|821578|822119|822833|823752|823994|824072|824073|824158|824193|824775|824919|825376|825821|826447|826448|826731|827322|827463|828271|828272|828276|828613|828704|829316|829413|829479|829623|829730|829795|829915|830424|830562|830637|831241|831720|832110|832111|…	AT2G18150|AT2G19310|ACO1|AT2G21640|HSFA2|GSTU5|AT2G29500|AT2G34060|PAL1|AT2G37130|AT2G38380|AT2G38390|AT2G41480|AT2G44240|GolS1|AT3G16670|PAP17|DOX1|AT3G02840|GSTF11|AT3G20340|AGC2-1|ERD5|ZAT7|BT2|PRXCA|PRXCB|AT3G49960|MAPKKK20|FER3|SIP2|ROC4|MSRB6|Prx37|AT4G08780|AT4G11290|AT4G16270|ERF6|MSRB7|MSRB8|AT4G21870|FSD1|AT4G25980|GPX7|VTE1|AT4G33420|ADC2|SEN1|AT4G36430|BT5|DREB2A|AT5G06730|PMSR2|TT4|F…	-9.5821	-13.069	0.522122	8.42871	0	4	1	1	-13.069	3.45385
0	1	0	1	1	0	0	0	1	1	0	0	0	-3.3859	0	-6.53754	-2.07894	0	0	0	-2.12531	-3.09474	0	0	GO:0042737	M010110001100	5	0	248	60	1808	19150	3.31858	GO Biological Processes	19	drug catabolic process	2.56254	816328|817967|818104|818280|818289|818419|818420|818746|818785|818961|818963|818964|819130|819368|819867|819886|819988|820429|822010|822361|824072|824073|824158|824918|826447|826448|826731|826936|827322|827725|828580|828704|829438|829452|829479|829795|830379|830562|832110|832111|832209|832474|833954|834223|834800|834948|835666|835952|836439|836531|836771|837028|837733|840141|841062|841820|842368|…	AT2G18150|AT2G34060|GDCH|PAL1|AT2G37130|AT2G38380|AT2G38390|AT2G41480|PGAZAT|AT2G43590|AT2G43610|AT2G43620|AT2G45220|AT2G47550|AT3G06830|AT3G07010|QRT2|HCHIB|AT3G24230|AT3G27400|PRXCA|PRXCB|AT3G49960|ADPG1|Prx37|AT4G08780|AT4G11290|AT4G13210|AT4G16270|ChiC|AT4G24780|AT4G25980|GLDP1|AT4G33150|AT4G33420|AT4G36430|AT5G04970|AT5G06730|AT5G19880|AT5G19890|AT5G20860|CHIA|AT5G39580|PER64|PME5|AT5G48900|…	-8.23322	-11.243	0.421259	7.99695	0	4	0	0	-13.069	3.45385
0	1	0	1	1	0	0	0	0	0	0	1	0	-2.24638	0	-7.46039	-2.20014	0	0	0	0	0	0	-2.80451	GO:0017001	M010110000001	4	0	104	33	1808	19150	1.82522	GO Biological Processes	19	antibiotic catabolic process	3.36086	816328|817967|818280|818289|818419|818420|818746|824072|824073|824158|826447|826448|826731|827322|828704|829479|829795|830562|832110|832111|833954|834223|835952|836531|836771|837028|838850|840172|841062|842368|842909|843218|844085	AT2G18150|AT2G34060|PAL1|AT2G37130|AT2G38380|AT2G38390|AT2G41480|PRXCA|PRXCB|AT3G49960|Prx37|AT4G08780|AT4G11290|AT4G16270|AT4G25980|AT4G33420|AT4G36430|AT5G06730|AT5G19880|AT5G19890|AT5G39580|PER64|AT5G58390|AT5G64100|AT5G66390|RCI3|AT1G22440|AT1G32780|AT1G44970|AT1G60740|TPX2|AT1G68850|TAPX	-6.9556	-9.70216	0.314817	7.79486	0	4	0	0	-13.069	3.45385
0	0	0	1	1	0	0	0	0	0	0	1	0	0	0	-7.22534	-2.38841	0	0	0	0	0	0	-3.15225	GO:0042744	M000110000001	3	0	92	30	1808	19150	1.65929	GO Biological Processes	19	hydrogen peroxide catabolic process	3.45385	816328|817967|818289|818419|818420|818746|824072|824073|824158|826447|826448|826731|827322|828704|829479|829795|830562|832110|832111|833954|834223|835952|836531|836771|837028|841062|842368|842909|843218|844085	AT2G18150|AT2G34060|AT2G37130|AT2G38380|AT2G38390|AT2G41480|PRXCA|PRXCB|AT3G49960|Prx37|AT4G08780|AT4G11290|AT4G16270|AT4G25980|AT4G33420|AT4G36430|AT5G06730|AT5G19880|AT5G19890|AT5G39580|PER64|AT5G58390|AT5G64100|AT5G66390|RCI3|AT1G44970|AT1G60740|TPX2|AT1G68850|TAPX	-6.56305	-9.20487	0.30042	7.61774	0	4	0	0	-13.069	3.45385
0	0	0	1	0	0	0	0	0	0	0	1	0	0	0	-6.35976	0	0	0	0	0	0	0	-3.45475	GO:0051187	M000100000001	2	0	127	36	1808	19150	1.99115	GO Biological Processes	19	cofactor catabolic process	3.0024	816328|817967|818289|818419|818420|818746|819561|824072|824073|824158|826447|826448|826731|826798|826942|827322|828704|829479|829795|830562|832110|832111|832691|833954|834223|835952|836531|836771|837028|838554|841062|842199|842368|842909|843218|844085	AT2G18150|AT2G34060|AT2G37130|AT2G38380|AT2G38390|AT2G41480|NAC046|PRXCA|PRXCB|AT3G49960|Prx37|AT4G08780|AT4G11290|AT4G11910|NYC1|AT4G16270|AT4G25980|AT4G33420|AT4G36430|AT5G06730|AT5G19880|AT5G19890|AT5G26220|AT5G39580|PER64|AT5G58390|AT5G64100|AT5G66390|RCI3|CLH1|AT1G44970|HO4|AT1G60740|TPX2|AT1G68850|TAPX	-6.37749	-8.98936	0.328538	7.31033	0	4	0	0	-13.069	3.45385
0	1	0	1	1	1	0	0	0	0	0	1	0	-3.41942	0	-8.14751	-2.25564	-2.09044	0	0	0	0	0	-2.16892	ath00940	M010111000001	5	0	160	41	1808	19150	2.2677	KEGG Pathway	24	Phenylpropanoid biosynthesis	2.71415	816328|817967|818280|818289|818419|818420|818746|819053|820082|824072|824073|824158|824238|825182|825184|826447|826448|826731|827322|828264|828704|829479|829795|829955|830088|830562|830823|832110|832111|833954|834223|835952|836531|836771|837028|841062|842478|842596|842945|843218|843796	AT2G18150|AT2G34060|PAL1|AT2G37130|AT2G38380|AT2G38390|AT2G41480|BGLU28|PYK10|PRXCA|PRXCB|AT3G49960|UGT72E1|BGLU27|DIN2|Prx37|AT4G08780|AT4G11290|AT4G16270|BGLU47|AT4G25980|AT4G33420|AT4G36430|ELI3-2|CAD9|AT5G06730|SCPL19|AT5G19880|AT5G19890|AT5G39580|PER64|AT5G58390|AT5G64100|AT5G66390|RCI3|AT1G44970|BGLU45|ACOS5|BGLU22|AT1G68850|CYP98A9	-6.10089	-8.68473	0.350116	7.03023	0	4	0	0	-13.069	3.45385
0	1	0	1	1	0	0	0	0	0	0	1	0	-2.05013	0	-6.85218	-2.03579	0	0	0	0	0	0	-2.50642	GO:0042743	M010110000001	4	0	116	33	1808	19150	1.82522	GO Biological Processes	19	hydrogen peroxide metabolic process	3.01319	816328|817967|818289|818419|818420|818746|820664|824072|824073|824158|826447|826448|826731|827322|827563|827834|828704|829479|829795|830562|832110|832111|833954|834223|835952|836531|836771|837028|841062|842368|842909|843218|844085	AT2G18150|AT2G34060|AT2G37130|AT2G38380|AT2G38390|AT2G41480|GOX2|PRXCA|PRXCB|AT3G49960|Prx37|AT4G08780|AT4G11290|AT4G16270|GOX3|AT4G20860|AT4G25980|AT4G33420|AT4G36430|AT5G06730|AT5G19880|AT5G19890|AT5G39580|PER64|AT5G58390|AT5G64100|AT5G66390|RCI3|AT1G44970|AT1G60740|TPX2|AT1G68850|TAPX	-5.80803	-8.34072	0.314817	7.02217	0	4	0	0	-13.069	3.45385
0	0	0	1	1	0	0	0	0	0	0	1	0	0	0	-5.71245	-2.68458	0	0	0	0	0	0	-2.70646	GO:0072593	M000110000001	3	0	186	44	1808	19150	2.43363	GO Biological Processes	19	reactive oxygen species metabolic process	2.50559	816328|816598|817901|817967|818289|818419|818420|818746|820664|824072|824073|824158|826447|826448|826731|827322|827563|827834|828613|828704|829479|829795|830562|831344|832110|832111|833954|834223|835246|835952|836372|836531|836771|837028|840148|841062|842120|842368|842909|842953|842958|843218|844085|844112	AT2G18150|LLG2|RD20|AT2G34060|AT2G37130|AT2G38380|AT2G38390|AT2G41480|GOX2|PRXCA|PRXCB|AT3G49960|Prx37|AT4G08780|AT4G11290|AT4G16270|GOX3|AT4G20860|FSD1|AT4G25980|AT4G33420|AT4G36430|AT5G06730|AT5G14920|AT5G19880|AT5G19890|AT5G39580|PER64|NEET|AT5G58390|SRO5|AT5G64100|AT5G66390|RCI3|LOL1|AT1G44970|PAP1|AT1G60740|TPX2|RGL1|CML23|AT1G68850|TAPX|NIA1	-5.62015	-8.10707	0.362391	6.66225	0	4	0	0	-13.069	3.45385
0	1	0	1	0	0	0	0	0	0	0	0	0	-2.38119	0	-4.47411	0	0	0	0	0	0	0	0	GO:0016999	M010100000000	2	0	233	46	1808	19150	2.54425	GO Biological Processes	19	antibiotic metabolic process	2.09109	816328|816359|816888|816891|817967|818280|818289|818419|818420|818746|818988|820664|824072|824073|824158|826447|826448|826731|827322|827563|827834|828704|829479|829795|829869|830562|830825|831173|831690|832110|832111|833954|834223|835943|835952|836531|836771|837028|838468|838850|840172|841062|842368|842909|843218|844085	AT2G18150|SDH1-2|MES7|MES8|AT2G34060|PAL1|AT2G37130|AT2G38380|AT2G38390|AT2G41480|UGT74F1|GOX2|PRXCA|PRXCB|AT3G49960|Prx37|AT4G08780|AT4G11290|AT4G16270|GOX3|AT4G20860|AT4G25980|AT4G33420|AT4G36430|MES9|AT5G06730|PMDH2|PBS3|MLS|AT5G19880|AT5G19890|AT5G39580|PER64|MES18|AT5G58390|AT5G64100|AT5G66390|RCI3|ICS2|AT1G22440|AT1G32780|AT1G44970|AT1G60740|TPX2|AT1G68850|TAPX	-3.67999	-5.9628	0.370326	5.41046	0	4	0	0	-13.069	3.45385
0	0	0	1	0	0	0	0	0	0	0	0	0	0	0	-2.34688	0	0	0	0	0	0	0	0	GO:0051186	M000100000000	1	0	606	83	1808	19150	4.59071	GO Biological Processes	19	cofactor metabolic process	1.45069	816328|816994|817493|817494|817496|817497|817498|817513|817682|817967|818289|818400|818402|818419|818420|818633|818746|819287|819288|819389|819561|819639|820664|821227|821855|824034|824072|824073|824077|824158|824729|826447|826448|826731|826798|826942|827119|827322|827563|827834|828704|828759|828853|829413|829452|829479|829795|830562|831328|831984|832110|832111|832513|832691|833792|833840|833954|…	AT2G18150|AT2G24580|GSTU6|GSTU5|GSTU3|GSTU2|GSTU1|THIC|HEMA3|AT2G34060|AT2G37130|PDX1L4|PDX1.1|AT2G38380|AT2G38390|AT2G40400|AT2G41480|GulLO5|GulLO2|TSPO|NAC046|EMB3119|GOX2|GSTF11|ELIP1|GSA2|PRXCA|PRXCB|AT3G49160|AT3G49960|DFD|Prx37|AT4G08780|AT4G11290|AT4G11910|NYC1|ELIP2|AT4G16270|GOX3|AT4G20860|AT4G25980|FBA5|PORB|VTE1|AT4G33150|AT4G33420|AT4G36430|AT5G06730|AO|PCB2|AT5G19880|AT5G19890|PGL5|A…	-1.62886	-3.46257	0.492194	3.64032	0	4	0	0	-13.069	3.45385
0	0	0	1	0	0	0	0	0	0	0	0	0	0	0	-2.90693	0	0	0	0	0	0	0	0	GO:0017144	M000100000000	1	0	719	28	400	19150	7	GO Biological Processes	19	drug metabolic process	1.86439	816328|818419|818420|818746|818785|819867|819988|823888|824073|824918|827322|827563|827725|828704|829452|829795|829869|830316|833954|834223|835666|837028|837385|837444|838850|841062|842958|843218	AT2G18150|AT2G38380|AT2G38390|AT2G41480|PGAZAT|AT3G06830|QRT2|ASN1|PRXCB|ADPG1|AT4G16270|GOX3|ChiC|AT4G25980|AT4G33150|AT4G36430|MES9|NAMT1|AT5G39580|PER64|AT5G55720|RCI3|THA1|NAS3|AT1G22440|AT1G44970|CML23|AT1G68850	-1.70443	-2.90693	1.27574	3.45068	0	4	0	0	-13.069	3.45385
0	0	0	0	0	0	0	0	1	1	0	0	0	0	0	0	0	0	0	0	-10.9773	-11.6642	0	0	GO:0015979	M000000001100	2	0	230	33	647	19150	5.10046	GO Biological Processes	19	photosynthesis	4.24669	818532|819295|819639|820871|821134|821143|821657|822391|824572|824746|824775|825414|825866|826551|827877|828984|833829|833830|835286|836525|837040|837332|837848|837974|838455|838498|838591|840895|840953|842199|842386|843413|3768499	PnsL1|PSI-P|EMB3119|PnsB3|CA1|PnsL3|PSBTN|LHCB2.3|HCEF1|SBPASE|FER3|CP12-2|PSBQ-2|ATPD|PSBQA|PSB28|RBCS2B|RBCS1B|CRR1|PSAN|LPA19|KEA1|GAPA-2|PnsL2|PnsB4|Lhca6|FNR2|GAPB|FBP|HO4|FED A|NdhL|PQL3	-8.8762	-11.6642	0.864938	9.26293	0	5	1	1	-11.6642	13.8125
0	0	0	0	0	0	0	0	1	1	0	0	0	0	0	0	0	0	0	0	-7.02002	-8.48959	0	0	GO:0009767	M000000001100	2	0	47	13	647	19150	2.00927	GO Biological Processes	19	photosynthetic electron transport chain	8.18672	819295|820871|821143|824572|825866|826551|827877|836525|837974|838455|842386|843413|3768499	PSI-P|PnsB3|PnsL3|HCEF1|PSBQ-2|ATPD|PSBQA|PSAN|PnsL2|PnsB4|FED A|NdhL|PQL3	-6.08184	-8.48959	0.551645	9.22429	0	5	0	0	-11.6642	13.8125
0	0	0	0	0	0	0	0	1	1	0	0	0	0	0	0	0	0	0	0	-7.61647	-6.07589	0	0	GO:0019684	M000000001100	2	0	123	18	569	19150	3.16344	GO Biological Processes	19	photosynthesis, light reaction	4.9252	818006|820043|820871|821143|822391|825866|826551|827877|835515|836525|837040|837358|837974|838151|839869|842386|843413|3768499	LHB1B1|LHCB4.2|PnsB3|PnsL3|LHCB2.3|PSBQ-2|ATPD|PSBQA|LHCB3|PSAN|LPA19|PSAO|PnsL2|LHCB6|CAB3|FED A|NdhL|PQL3	-5.39672	-7.61647	0.733742	7.6423	0	5	0	0	-11.6642	13.8125
0	0	0	0	0	0	0	0	1	1	0	0	0	0	0	0	0	0	0	0	-3.09111	-6.60696	0	0	GO:0009773	M000000001100	2	0	15	7	647	19150	1.08192	GO Biological Processes	19	photosynthetic electron transport in photosystem I	13.8125	819295|820871|824572|826551|836525|838455|843413	PSI-P|PnsB3|HCEF1|ATPD|PSAN|PnsB4|NdhL	-4.58986	-6.60696	0.406708	9.28257	0	5	0	0	-11.6642	13.8125
0	0	0	0	0	0	0	0	1	1	0	0	0	0	0	0	0	0	0	0	-4.01171	-4.84297	0	0	GO:0022900	M000000001100	2	0	93	13	647	19150	2.00927	GO Biological Processes	19	electron transport chain	4.13738	819295|820871|821143|824572|825866|826551|827877|836525|837974|838455|842386|843413|3768499	PSI-P|PnsB3|PnsL3|HCEF1|PSBQ-2|ATPD|PSBQA|PSAN|PnsL2|PnsB4|FED A|NdhL|PQL3	-3.14335	-4.84297	0.551645	5.67133	0	5	0	0	-11.6642	13.8125
0	0	0	0	0	0	0	0	1	1	0	0	0	0	0	0	0	0	0	0	-4.8414	-3.63584	0	0	ath00195	M000000001100	2	0	76	11	569	19150	1.93322	KEGG Pathway	24	Photosynthesis	4.8712	821143|825866|826551|827877|828996|834535|836525|837358|837974|839918|842386	PnsL3|PSBQ-2|ATPD|PSBQA|PSAE-1|CYTC6A|PSAN|PSAO|PnsL2|PSAK|FED A	-3.14335	-4.8414	0.577225	5.91733	0	5	0	0	-11.6642	13.8125
0	0	0	0	0	0	0	0	1	1	0	0	0	0	0	0	0	0	0	0	-3.08255	-3.10413	0	0	GO:0006091	M000000001100	2	0	327	23	647	19150	3.55487	GO Biological Processes	19	generation of precursor metabolites and energy	2.08183	819295|820871|821143|822384|822391|824077|824572|825866|826551|827877|828759|830825|832042|835257|835286|836525|837040|837974|838455|838498|842386|843413|3768499	PSI-P|PnsB3|PnsL3|AOX1C|LHCB2.3|AT3G49160|HCEF1|PSBQ-2|ATPD|PSBQA|FBA5|PMDH2|APL1|PGM|CRR1|PSAN|LPA19|PnsL2|PnsB4|Lhca6|FED A|NdhL|PQL3	-1.85161	-3.10413	0.727947	3.6897	0	5	0	0	-11.6642	13.8125
0	1	0	1	0	0	1	0	0	0	0	1	0	-5.67512	0	-9.6378	0	0	-5.3657	0	0	0	0	-11.2271	GO:0009753	M010100100001	4	0	200	24	402	19150	5.97015	GO Biological Processes	19	response to jasmonic acid	5.71642	814828|817022|818025|818046|818403|820155|820768|822401|823620|823994|824307|824763|828460|829623|830443|830592|831162|832546|834469|837765|838122|840915|841160|842405	RNS1|TAT3|JAZ7|AT2G34810|AT2G38240|MDHAR|AT3G15356|MYB21|FAMT|BT2|AT3G51440|JRG21|CORI3|ADC2|AT5G05600|ST2A|JAZ10|VSP2|PDF1.2|AT1G12130|ABCG40|RAP2.6|5PTASE11|TPS04	-8.49792	-11.2271	1.18171	9.81819	0	6	1	1	-11.2271	5.71642
0	1	0	1	0	0	1	0	0	0	0	1	0	-4.634	0	-3.24815	0	0	-2.1596	0	0	0	0	-9.84424	GO:0009611	M010100100001	4	0	213	23	402	19150	5.72139	GO Biological Processes	19	response to wounding	5.14388	814828|817022|818025|818046|820321|820429|820768|823620|823994|824011|824307|828460|829623|831162|832145|832546|834469|836464|840915|842405|842994|843660|843998	RNS1|TAT3|JAZ7|AT2G34810|BSMT1|HCHIB|AT3G15356|FAMT|BT2|CYP94B3|AT3G51440|CORI3|ADC2|JAZ10|BCB|VSP2|PDF1.2|CYP94B1|RAP2.6|TPS04|AT1G66760|KTI1|CML38	-7.22271	-9.84424	1.15836	8.90533	0	6	0	0	-11.2271	5.71642
0	0	0	0	0	0	0	0	1	1	1	1	0	0	0	0	0	0	0	0	-4.24973	-7.6267	-5.94012	-3.99485	GO:0009733	M000000001111	4	0	395	78	1808	19150	4.31416	GO Biological Processes	19	response to auxin	2.09155	816256|816325|816659|816812|817211|817353|819129|819264|819339|819730|820481|820612|820658|820793|821111|821121|821123|823322|823994|824270|824516|825363|825383|826850|827102|827103|829152|829361|829417|829591|829631|829893|829913|829915|830765|830966|830999|831078|831162|831241|831310|831668|831669|831670|832205|832840|833957|834629|834784|835148|835860|835885|836437|837403|838128|838221|838635|…	AT2G17500|SRS4|AT2G21220|ACS4|PID2|AT2G28085|SAUR36|ARF11|WRKY23|PLDP2|AT3G12955|AT3G13980|WAG2|IAA19|SAUR26|SAUR27|SAUR28|AT3G42800|BT2|STY1|ABCG37|AT3G61900|IAA30|AT4G12410|IAA14|IAA1|XTH19|IAA29|CCD8|RRTF1|AT4G34790|BRU6|HLS1|BT5|FLS1|AT5G10990|SAUR22|AT5G12050|JAZ10|TT4|SAUR23|SAUR19|SAUR20|AT5G18030|AT5G20820|SAUR75|NAC6|SAG12|HAT2|AT5G50760|TCH4|AT5G57770|BT1|MYB60|IAA5|AT1G16510|AT1G20470|…	-6.94573	-9.65451	0.477829	7.07792	0	7	1	1	-9.65451	3.86063
0	0	0	0	0	0	0	0	1	1	1	0	0	0	0	0	0	0	0	0	-5.40713	-8.71451	-6.17686	0	GO:0009734	M000000001110	3	0	207	27	647	19150	4.17311	GO Biological Processes	19	auxin-activated signaling pathway	3.86063	816325|819264|820612|820658|820793|821123|823322|823994|824270|825383|827103|829361|830999|831078|831310|831668|831670|834784|838128|839568|839818|839821|839822|839827|841717|841807|28721172	SRS4|ARF11|AT3G13980|WAG2|IAA19|SAUR28|AT3G42800|BT2|STY1|IAA30|IAA1|IAA29|SAUR22|AT5G12050|SAUR23|SAUR19|AT5G18030|HAT2|IAA5|AXR3|AT1G29420|AT1G29450|AT1G29460|AT1G29500|IAA6|WAG1|SAUR24	-6.26898	-8.71451	0.786179	7.73796	0	7	0	0	-9.65451	3.86063
0	0	0	0	0	0	0	0	1	1	1	0	0	0	0	0	0	0	0	0	-4.83581	-7.87931	-5.77457	0	GO:0071365	M000000001110	3	0	226	27	647	19150	4.17311	GO Biological Processes	19	cellular response to auxin stimulus	3.53606	816325|819264|820612|820658|820793|821123|823322|823994|824270|825383|827103|829361|830999|831078|831310|831668|831670|834784|838128|839568|839818|839821|839822|839827|841717|841807|28721172	SRS4|ARF11|AT3G13980|WAG2|IAA19|SAUR28|AT3G42800|BT2|STY1|IAA30|IAA1|IAA29|SAUR22|AT5G12050|SAUR23|SAUR19|AT5G18030|HAT2|IAA5|AXR3|AT1G29420|AT1G29450|AT1G29460|AT1G29500|IAA6|WAG1|SAUR24	-5.56847	-7.87931	0.786179	7.17153	0	7	0	0	-9.65451	3.86063
0	0	0	0	0	0	0	0	1	1	1	0	0	0	0	0	0	0	0	0	-3.37595	-2.35808	-3.62936	0	ath04075	M000000001110	3	0	267	50	1808	19150	2.76549	KEGG Pathway	24	Plant hormone signal transduction	1.98349	814707|816659|816833|817145|817353|817487|818626|818730|819129|820793|821111|821121|821123|823965|825363|825383|825476|826850|827102|827103|829361|829631|829633|829893|830427|830966|830999|831162|831173|831310|831668|831669|831670|835148|835250|835860|836040|836412|837353|838128|838221|839568|839570|841271|841288|841717|842953|843194|843828|844105	RR14|AT2G21220|SNRK2.9|PYL2|AT2G28085|HAI3|PYL6|RR3|SAUR36|IAA19|SAUR26|SAUR27|SAUR28|RR5|AT3G61900|IAA30|GID1B|AT4G12410|IAA14|IAA1|IAA29|AT4G34790|AT4G34810|BRU6|PYL5|AT5G10990|SAUR22|JAZ10|PBS3|SAUR23|SAUR19|SAUR20|AT5G18030|AT5G50760|AHG1|TCH4|HAI1|ARR6|TGA9|IAA5|AT1G16510|AXR3|SHY2|JAZ4|AT1G48660|IAA6|RGL1|PAN|ARR15|LAX3	-3.47052	-5.71441	0.385653	5.2253	0	7	0	0	-9.65451	3.86063
0	0	0	1	1	1	0	0	0	0	0	0	0	0	0	-8.51255	-2.06271	-3.83981	0	0	0	0	0	0	GO:0016042	M000111000000	3	0	250	23	400	19150	5.75	GO Biological Processes	19	lipid catabolic process	4.4045	816886|818901|819730|820667|821135|821175|821243|829417|829861|831268|833315|833748|834194|834636|839508|839759|839765|841838|841840|842212|843695|843787|844175	AT2G23540|AT2G42990|PLDP2|NCED3|DOX1|SRG3|NPC4|CCD8|PLP1|MPL1|AT5G33370|AT5G37690|AT5G41890|AT5G45960|GA2OX6|AT1G28590|AT1G28650|GLL22|AT1G54020|RXF26|AT1G73610|AT1G74460|NCED9	-6.08632	-8.51255	1.16398	7.91398	0	8	1	1	-8.51255	11.9688
0	0	0	1	0	0	0	0	0	0	0	0	0	0	0	-3.13512	0	0	0	0	0	0	0	0	GO:0044242	M000100000000	1	0	93	8	400	19150	2	GO Biological Processes	19	cellular lipid catabolic process	4.11828	819730|820667|821135|821175|821243|829417|839508|844175	PLDP2|NCED3|DOX1|SRG3|NPC4|CCD8|GA2OX6|NCED9	-1.87091	-3.13512	0.7	4.40283	0	8	0	0	-8.51255	11.9688
0	0	0	1	0	0	0	0	0	0	0	0	0	0	0	-2.76211	0	0	0	0	0	0	0	0	GO:0009395	M000100000000	1	0	12	3	400	19150	0.75	GO Biological Processes	19	phospholipid catabolic process	11.9688	819730|821175|821243	PLDP2|SRG3|NPC4	-1.61364	-2.76211	0.431386	5.55139	0	8	0	0	-8.51255	11.9688
1	1	1	1	0	0	0	0	0	0	0	1	-6.1923	-5.09996	-6.1923	-7.07033	0	0	0	0	0	0	0	-5.40833	GO:0009415	M111100000001	5	0	397	75	1808	19150	4.14823	GO Biological Processes	19	response to water	2.00097	816092|816317|816622|817423|817462|817901|818280|818354|818435|818457|818722|818723|818854|819280|819331|819332|819390|819562|820024|820155|820573|820667|820789|821185|821904|822041|822391|822453|822833|823650|824193|824261|825362|825481|825753|828081|828849|828986|830424|830565|831174|831453|831454|832474|833862|833998|834570|835280|835306|835307|835402|836040|836050|836051|836772|837028|837075|…	COR413-PM1|HIS1-3|ERF53|HIS4|LAC2|RD20|PAL1|ChlAKR|LTP2|ANNAT4|ORS1|BHLH100|COR15A|HB-7|GolS1|MYB2|AT2G47780|NAC047|LTP6|MDHAR|AT3G13672|NCED3|NAC3|AT3G02480|MYB15|MBF1C|LHCB2.3|AT3G28270|ERD5|LOX2|MAPKKK20|LTI30|HB-12|EDL3|RbcX1|SUS3|RD26|TYRDC|DREB2A|LEA4-5|Rap2.6L|KIN1|KIN2|CHIA|AT5G38710|AATP1|CYP707A3|AT5G52050|LTI65|LTI78|SPCH|HAI1|LTP4|LTP3|RAB18|RCI3|UGT74E2|MYB60|CRB|ERD9|SHN1|OCT6|COR47…	-5.85657	-8.41407	0.468956	6.50736	0	9	1	1	-8.41407	2.00097
1	1	1	1	0	0	0	0	0	0	0	1	-6.31136	-4.01115	-6.31136	-6.70317	0	0	0	0	0	0	0	-5.06751	GO:0009414	M111100000001	5	0	388	71	1808	19150	3.92699	GO Biological Processes	19	response to water deprivation	1.93819	816092|816317|816622|817423|817462|817901|818280|818354|818435|818457|818722|818723|818854|819280|819331|819332|819390|820024|820155|820573|820667|820789|821185|821904|822041|822391|822453|822833|823650|824193|824261|825362|825481|825753|828081|828849|828986|830424|830565|831174|831453|831454|832474|833862|833998|834570|835280|835306|835307|836040|836050|836051|836772|837028|837075|837403|837455|…	COR413-PM1|HIS1-3|ERF53|HIS4|LAC2|RD20|PAL1|ChlAKR|LTP2|ANNAT4|ORS1|BHLH100|COR15A|HB-7|GolS1|MYB2|AT2G47780|LTP6|MDHAR|AT3G13672|NCED3|NAC3|AT3G02480|MYB15|MBF1C|LHCB2.3|AT3G28270|ERD5|LOX2|MAPKKK20|LTI30|HB-12|EDL3|RbcX1|SUS3|RD26|TYRDC|DREB2A|LEA4-5|Rap2.6L|KIN1|KIN2|CHIA|AT5G38710|AATP1|CYP707A3|AT5G52050|LTI65|LTI78|HAI1|LTP4|LTP3|RAB18|RCI3|UGT74E2|MYB60|CRB|ERD9|SHN1|OCT6|COR47|LEA3|AO4|CO…	-5.02399	-7.41401	0.456806	6.02825	0	9	0	0	-8.41407	2.00097
1	0	1	0	0	0	1	0	0	0	0	1	-2.90943	0	-2.90943	0	0	0	-2.88696	0	0	0	0	-4.66421	GO:0009266	M101000100001	4	0	621	99	1808	19150	5.47566	GO Biological Processes	19	response to temperature stimulus	1.68855	816092|816448|816622|817155|817499|817674|817901|818354|818457|818627|818628|818853|818854|819331|819757|819758|820082|820237|820438|820893|820895|820921|821134|821194|821855|821904|822041|822388|822391|823994|824188|824193|824261|824354|824572|825414|825753|826551|826771|826849|826859|826860|827085|827119|828276|828651|829098|829099|829413|829623|829915|830332|830424|830565|830878|831174|831453|…	COR413-PM1|AT2G19310|ERF53|HSFA2|AT2G29500|MYB14|RD20|ChlAKR|ANNAT4|DREB2C|AT2G40350|COR15B|COR15A|GolS1|RCI2A|RCI2B|PYK10|AT3G10680|HSP70|JAL33|JR1|SWEET16|CA1|GASA5|ELIP1|MYB15|MBF1C|OLEO4|LHCB2.3|BT2|CEJ1|MAPKKK20|LTI30|HSFA7A|HCEF1|CP12-2|RbcX1|ATPD|AT-HSFB2B|Hop3|AZI1|EARLI1|ACD6|ELIP2|AT4G21870|CBF2|AT4G29760|AT4G29770|VTE1|ADC2|BT5|KCS19|DREB2A|LEA4-5|FLC|Rap2.6L|KIN1|KIN2|FER1|BCB|DIN10|G…	-4.51435	-6.88734	0.535046	5.6322	0	9	0	0	-8.41407	2.00097
1	0	1	1	0	0	1	0	1	1	1	0	-2.07167	0	-2.07167	-2.87029	0	0	-3.91372	0	-2.76731	-2.3596	-2.66758	0	GO:0009409	M101100101110	7	0	418	72	1808	19150	3.9823	GO Biological Processes	19	response to cold	1.82443	816092|817674|817901|818354|818457|818853|818854|819331|819757|819758|820082|820893|820895|820921|821134|821855|821904|822388|822391|823994|824188|824193|824261|824572|825414|825753|826551|826859|826860|827085|828651|829098|829623|829915|830332|830565|830878|831174|831453|831454|831720|832145|832147|832185|832474|833998|834334|834489|835168|835257|835306|835307|835860|835991|836632|836772|837028|…	COR413-PM1|MYB14|RD20|ChlAKR|ANNAT4|COR15B|COR15A|GolS1|RCI2A|RCI2B|PYK10|JAL33|JR1|SWEET16|CA1|ELIP1|MYB15|OLEO4|LHCB2.3|BT2|CEJ1|MAPKKK20|LTI30|HCEF1|CP12-2|RbcX1|ATPD|AZI1|EARLI1|ACD6|CBF2|AT4G29760|ADC2|BT5|KCS19|LEA4-5|FLC|Rap2.6L|KIN1|KIN2|FER1|BCB|DIN10|GER3|CHIA|AATP1|ZF3|MAP18|FUM2|PGM|LTI65|LTI78|TCH4|cPT4|MAF5|RAB18|RCI3|MYB60|CRB|GolS3|OCT3|ACR11|COR47|DREB26|COR413IM1|GAPB|RAP2.6|LEA…	-4.11265	-6.43821	0.459879	5.50264	0	9	0	0	-8.41407	2.00097
1	0	1	1	0	0	0	0	1	1	1	1	-2.50432	0	-2.50432	-4.25659	0	0	0	0	-2.1422	-2.15548	-2.09858	-3.19892	GO:0033993	M101100001111	7	0	788	124	1808	19150	6.85841	GO Biological Processes	19	response to lipid	1.66673	816092|816346|816362|816478|817145|817212|817901|818341|818457|818479|818604|818608|818626|818627|818633|818648|818722|818853|818854|818887|818916|819198|819280|819295|819331|819332|819389|819749|819757|821135|821194|821788|822041|822401|822415|822447|822619|823994|824193|824261|824270|824976|825054|825362|825376|825476|825481|825855|826473|826545|826860|827725|828182|828460|828603|828645|828849|…	COR413-PM1|HBI1|PERK4|ACO1|PYL2|BAS1|RD20|EXP3|ANNAT4|PHT1;4|AT2G40130|GEA6|PYL6|DREB2C|AT2G40400|AT2G40530|ORS1|COR15B|COR15A|PAR1|AT2G43140|TRM13|HB-7|PSI-P|GolS1|MYB2|TSPO|AIF1|RCI2A|DOX1|GASA5|PCC1|MBF1C|MYB21|MYB0|PMZ|AFP3|BT2|MAPKKK20|LTI30|STY1|GIS|PAR2|HB-12|ROC4|GID1B|EDL3|MYB74|EXO|GASA3|EARLI1|ChiC|GA1|CORI3|AMY1|GA20OX1|RD26|YUC8|BRS1|AT4G32870|ADC2|UBC17|BZS1|PYL5|SAG29|Rap2.6L|AT5G1…	-5.63566	-8.14486	0.594407	6.17131	0	10	1	1	-8.14486	2.84171
0	1	0	1	0	0	0	0	0	0	0	1	0	-3.96517	0	-3.65195	0	0	0	0	0	0	0	-4.01299	GO:0071229	M010100000001	3	0	546	86	1808	19150	4.75664	GO Biological Processes	19	cellular response to acid chemical	1.66831	814828|815864|816092|816346|816362|816478|817145|818025|818403|818626|818627|818722|818916|819280|820661|820768|820789|821135|821194|821788|822401|822415|822453|823641|823994|824193|824270|824516|824763|824976|825476|825481|826545|827085|828182|828645|829136|829392|829423|830427|830443|831156|831162|831173|831344|831368|831700|831826|831863|832474|833667|833982|834360|834623|835306|836040|836106|…	RNS1|ALD1|COR413-PM1|HBI1|PERK4|ACO1|PYL2|JAZ7|AT2G38240|PYL6|DREB2C|ORS1|AT2G43140|HB-7|AT3G14395|AT3G15356|NAC3|DOX1|GASA5|PCC1|MYB21|MYB0|AT3G28270|NRT2.6|BT2|MAPKKK20|STY1|ABCG37|JRG21|GIS|GID1B|EDL3|GASA3|ACD6|GA1|GA20OX1|AT4G30130|TIFY8|AT4G32870|PYL5|AT5G05600|SAG29|JAZ10|PBS3|AT5G14920|BNQ2|LECRKA4.2|WRKY62|AT5G03350|CHIA|NHL25|PRE1|AT5G43410|DOG1|LTI65|HAI1|AT5G59845|WRKY51|UGT74E2|NRT2:…	-3.58476	-5.84123	0.500574	5.11555	0	10	0	0	-8.14486	2.84171
0	0	0	0	0	0	0	0	1	1	0	0	0	0	0	0	0	0	0	0	-4.48208	-5.08813	0	0	GO:0009739	M000000001100	2	0	130	30	1808	19150	1.65929	GO Biological Processes	19	response to gibberellin	2.44426	816346|818341|819198|821194|822401|822415|824270|824976|825476|826545|828182|828603|828645|829793|831344|831368|833982|834489|835360|836106|838125|838875|839073|842563|842953|843288|843806|843908|2745895|5007990	HBI1|EXP3|TRM13|GASA5|MYB21|MYB0|STY1|GIS|GID1B|GASA3|GA1|AMY1|GA20OX1|UBC17|AT5G14920|BNQ2|PRE1|MAP18|WRKY27|AT5G59845|GA3OX1|AT1G22690|DRNL|AT1G62660|RGL1|EXPA1|GASA6|GASA1|PRE5|AT3G10185	-3.29767	-5.50619	0.30042	5.33502	0	10	0	0	-8.14486	2.84171
0	0	0	0	0	0	0	0	1	1	1	0	0	0	0	0	0	0	0	0	-3.63627	-3.8314	-2.04658	0	GO:0071370	M000000001110	3	0	86	23	1808	19150	1.27212	GO Biological Processes	19	cellular response to gibberellin stimulus	2.83269	816346|821194|822401|822415|824270|824976|825476|826545|828182|828645|831344|831368|833982|836106|838125|838875|839073|842563|842953|843806|843908|2745895|5007990	HBI1|GASA5|MYB21|MYB0|STY1|GIS|GID1B|GASA3|GA1|GA20OX1|AT5G14920|BNQ2|PRE1|AT5G59845|GA3OX1|AT1G22690|DRNL|AT1G62660|RGL1|GASA6|GASA1|PRE5|AT3G10185	-3.29767	-5.50584	0.263564	5.4999	0	10	0	0	-8.14486	2.84171
0	0	0	0	0	0	0	0	1	1	1	0	0	0	0	0	0	0	0	0	-3.80912	-4.02082	-2.11824	0	GO:0009740	M000000001110	3	0	82	22	1808	19150	1.21681	GO Biological Processes	19	gibberellic acid mediated signaling pathway	2.84171	816346|821194|822401|822415|824270|824976|825476|826545|828182|828645|831344|831368|833982|836106|838125|838875|839073|842953|843806|843908|2745895|5007990	HBI1|GASA5|MYB21|MYB0|STY1|GIS|GID1B|GASA3|GA1|GA20OX1|AT5G14920|BNQ2|PRE1|AT5G59845|GA3OX1|AT1G22690|DRNL|RGL1|GASA6|GASA1|PRE5|AT3G10185	-3.14368	-5.31885	0.257842	5.39632	0	10	0	0	-8.14486	2.84171
0	0	0	0	0	0	0	0	1	1	1	0	0	0	0	0	0	0	0	0	-3.76487	-3.97231	-2.09994	0	GO:0010476	M000000001110	3	0	83	22	1808	19150	1.21681	GO Biological Processes	19	gibberellin mediated signaling pathway	2.80747	816346|821194|822401|822415|824270|824976|825476|826545|828182|828645|831344|831368|833982|836106|838125|838875|839073|842953|843806|843908|2745895|5007990	HBI1|GASA5|MYB21|MYB0|STY1|GIS|GID1B|GASA3|GA1|GA20OX1|AT5G14920|BNQ2|PRE1|AT5G59845|GA3OX1|AT1G22690|DRNL|RGL1|GASA6|GASA1|PRE5|AT3G10185	-3.07076	-5.22525	0.257842	5.32833	0	10	0	0	-8.14486	2.84171
0	1	0	1	0	0	0	0	0	0	0	1	0	-2.72659	0	-2.43578	0	0	0	0	0	0	0	-3.3507	GO:1901701	M010100000001	3	0	703	99	1808	19150	5.47566	GO Biological Processes	19	cellular response to oxygen-containing compound	1.49159	814828|815864|816092|816346|816362|816478|817145|818025|818403|818626|818627|818722|818887|818916|819280|819749|820661|820768|820789|821135|821194|821788|822401|822415|822453|823641|823994|824193|824270|824516|824763|824976|825054|825476|825481|826545|827085|828046|828182|828613|828645|828993|829136|829184|829392|829423|830062|830427|830443|831156|831162|831173|831344|831368|831700|831826|831863|…	RNS1|ALD1|COR413-PM1|HBI1|PERK4|ACO1|PYL2|JAZ7|AT2G38240|PYL6|DREB2C|ORS1|PAR1|AT2G43140|HB-7|AIF1|AT3G14395|AT3G15356|NAC3|DOX1|GASA5|PCC1|MYB21|MYB0|AT3G28270|NRT2.6|BT2|MAPKKK20|STY1|ABCG37|JRG21|GIS|PAR2|GID1B|EDL3|GASA3|ACD6|AT4G00250|GA1|FSD1|GA20OX1|YUC8|AT4G30130|BRS1|TIFY8|AT4G32870|BZS1|PYL5|AT5G05600|SAG29|JAZ10|PBS3|AT5G14920|BNQ2|LECRKA4.2|WRKY62|AT5G03350|CHIA|NHL25|PRE1|AT5G43410|D…	-2.45417	-4.48626	0.535046	4.28788	0	10	0	0	-8.14486	2.84171
0	1	0	0	0	1	1	0	0	1	0	1	0	-4.54641	0	0	0	-2.82274	-7.81292	0	0	-2.13721	0	-3.84788	GO:0019725	M010001100101	5	0	346	16	151	19150	10.596	GO Biological Processes	19	cellular homeostasis	5.86456	818723|824864|824865|825468|825470|827243|827244|827245|827246|827247|830293|831671|836265|839392|839571|843324	BHLH100|bHLH38|bHLH39|AT3G62930|AT3G62950|AT4G15660|AT4G15670|AT4G15680|AT4G15690|AT4G15700|BHLH101|AT5G01420|ACHT5|GRXS13|RAB28|TH8	-5.53011	-7.81292	2.50473	8.14054	0	11	1	1	-7.81292	9.82418
0	0	0	0	0	1	1	0	0	0	0	1	0	0	0	0	0	-3.08002	-7.77709	0	0	0	0	-2.50644	GO:0045454	M000001100001	3	0	142	11	151	19150	7.28477	GO Biological Processes	19	cell redox homeostasis	9.82418	825468|825470|827243|827244|827245|827246|827247|831671|836265|839392|843324	AT3G62930|AT3G62950|AT4G15660|AT4G15670|AT4G15680|AT4G15690|AT4G15700|AT5G01420|ACHT5|GRXS13|TH8	-5.52061	-7.77709	2.11492	9.40906	0	11	0	0	-7.81292	9.82418
0	1	0	0	0	1	1	0	0	1	0	1	0	-3.36889	0	0	0	-2.53015	-6.41714	0	0	-2.21581	0	-2.88362	GO:0042592	M010001100101	5	0	614	19	151	19150	12.5828	GO Biological Processes	19	homeostatic process	3.92443	818723|824864|824865|825468|825470|827243|827244|827245|827246|827247|830293|831671|831877|836265|837971|839392|839571|842721|843324	BHLH100|bHLH38|bHLH39|AT3G62930|AT3G62950|AT4G15660|AT4G15670|AT4G15680|AT4G15690|AT4G15700|BHLH101|AT5G01420|LAC8|ACHT5|AT1G14120|GRXS13|RAB28|CHX16|TH8	-4.42157	-6.41714	2.69897	6.5662	0	11	0	0	-7.81292	9.82418
1	1	1	1	0	0	0	0	0	0	0	1	-7.42569	-3.98436	-7.42569	-3.29618	0	0	0	0	0	0	0	-7.79362	GO:0006970	M111100000001	5	0	544	34	402	19150	8.45771	GO Biological Processes	19	response to osmotic stress	2.9773	816448|817870|817901|818354|818457|819700|819757|820667|823994|824046|824120|825182|825481|828460|829623|831156|832546|833862|836372|837075|837252|837576|838207|838256|838632|839304|839324|840493|840915|841156|841160|841843|842280|842563	AT2G19310|RLP28|RD20|ChlAKR|ANNAT4|RLP30|RCI2A|NCED3|BT2|PHT3;2|LSU1|BGLU27|EDL3|CORI3|ADC2|SAG29|VSP2|AT5G38710|SRO5|UGT74E2|AT1G07400|ERD9|OCT6|AT1G16850|COR47|LEA3|MAPKKK18|TPPD|RAP2.6|AT1G47485|5PTASE11|AT1G54050|AT1G59860|AT1G62660	-5.52418	-7.79362	1.38779	6.85101	0	12	1	1	-7.79362	3.08662
1	1	1	1	0	0	0	0	0	0	0	1	-5.40945	-4.2863	-5.40945	-2.04831	0	0	0	0	0	0	0	-7.2785	GO:0009651	M111100000001	5	0	463	30	402	19150	7.46269	GO Biological Processes	19	response to salt stress	3.08662	816448|817870|817901|818354|818457|819700|819757|820667|823994|824046|824120|825182|825481|828460|829623|832546|836372|837075|837252|837576|838207|838256|839304|840493|840915|841156|841160|841843|842280|842563	AT2G19310|RLP28|RD20|ChlAKR|ANNAT4|RLP30|RCI2A|NCED3|BT2|PHT3;2|LSU1|BGLU27|EDL3|CORI3|ADC2|VSP2|SRO5|UGT74E2|AT1G07400|ERD9|OCT6|AT1G16850|LEA3|TPPD|RAP2.6|AT1G47485|5PTASE11|AT1G54050|AT1G59860|AT1G62660	-5.1533	-7.2785	1.31067	6.65537	0	12	0	0	-7.79362	3.08662
1	1	1	0	0	0	0	0	1	1	1	1	-3.51304	-2.04001	-3.51304	0	0	0	0	0	-4.53941	-7.56207	-6.1611	-3.77328	GO:0010817	M111000001111	7	0	380	36	647	19150	5.56414	GO Biological Processes	19	regulation of hormone levels	2.80403	816325|816812|816891|817212|817725|818749|819562|820658|823457|824270|825148|826956|827350|828182|828604|828645|828993|829096|829869|830592|831668|833889|835205|835943|836598|836709|837024|838125|838468|839474|839820|839883|841807|844002|844180|844374	SRS4|ACS4|MES8|BAS1|AT2G31690|CKX1|NAC047|WAG2|AAO2|STY1|MPK10|YUC2|RGF6|GA1|SWEET14|GA20OX1|YUC8|CKX4|MES9|ST2A|SAUR19|BR6OX1|AT5G51310|MES18|RGF9|ACS5|YUC9|GA3OX1|ICS2|YUC3|SAUR63|GA2OX2|WAG1|OPR2|ATGA2OX1|GA3OX2	-5.36518	-7.56207	0.901188	6.64215	0	13	1	1	-7.56207	4.06249
1	0	1	0	0	0	0	0	1	1	1	1	-3.74452	0	-3.74452	0	0	0	0	0	-3.36705	-6.21098	-4.00247	-3.85428	GO:0042445	M101000001111	6	0	289	55	1808	19150	3.04204	GO Biological Processes	19	hormone metabolic process	2.01574	816325|816469|816478|816812|816888|816891|817212|817725|818280|818749|818988|819562|821696|821943|823457|823650|824011|824270|824513|826317|826956|828182|828645|828726|828993|829096|829417|829668|829672|829869|829933|830592|830611|830711|833889|835205|835943|836464|836709|837024|837075|837082|837971|838125|838468|839474|839488|839508|839883|841518|843219|844002|844069|844180|844374	SRS4|CKX2|ACO1|ACS4|MES7|MES8|BAS1|AT2G31690|PAL1|CKX1|UGT74F1|NAC047|LBO1|IPT7|AAO2|LOX2|CYP94B3|STY1|LOG4|ACS11|YUC2|GA1|GA20OX1|ACS7|YUC8|CKX4|CCD8|AT4G35160|LOG5|MES9|ACS8|ST2A|GA20OX3|SOB5|BR6OX1|AT5G51310|MES18|CYP94B1|ACS5|YUC9|UGT74E2|ACS2|AT1G14120|GA3OX1|ICS2|YUC3|AO4|GA2OX6|GA2OX2|GA2OX7|SOFL2|OPR2|AT1G77330|ATGA2OX1|GA3OX2	-4.11265	-6.45262	0.403901	5.61789	0	13	0	0	-7.56207	4.06249
0	0	0	0	0	0	0	0	1	1	1	1	0	0	0	0	0	0	0	0	-2.82071	-5.05453	-2.42122	-2.31918	GO:0042446	M000000001111	4	0	209	21	647	19150	3.24575	GO Biological Processes	19	hormone biosynthetic process	2.97398	816325|816812|817725|819562|823457|824270|826956|828182|828645|828993|833889|835205|836709|837024|838125|838468|839474|839883|844002|844180|844374	SRS4|ACS4|AT2G31690|NAC047|AAO2|STY1|YUC2|GA1|GA20OX1|YUC8|BR6OX1|AT5G51310|ACS5|YUC9|GA3OX1|ICS2|YUC3|GA2OX2|OPR2|ATGA2OX1|GA3OX2	-3.32375	-5.05453	0.696691	5.36559	0	13	0	0	-7.56207	4.06249
0	0	0	0	0	0	0	0	0	1	0	0	0	0	0	0	0	0	0	0	0	-2.81043	0	0	GO:0009851	M000000000100	1	0	51	7	647	19150	1.08192	GO Biological Processes	19	auxin biosynthetic process	4.06249	816325|823457|824270|826956|828993|837024|839474	SRS4|AAO2|STY1|YUC2|YUC8|YUC9|YUC3	-1.64468	-2.81043	0.406708	4.09504	0	13	0	0	-7.56207	4.06249
0	0	0	0	0	0	0	0	1	1	0	0	0	0	0	0	0	0	0	0	-2.88375	-7.41547	0	0	GO:0010258	M000000001100	2	0	8	6	647	19150	0.927357	GO Biological Processes	19	NADH dehydrogenase complex (plastoquinone) assembly	22.1986	825893|832218|835355|835938|843413|843827	AT4G21445|CRR42|AT5G52780|NdhN|NdhL|NdhO	-5.28073	-7.41547	0.376832	11.2141	0	14	1	1	-7.41547	22.1986
0	0	0	0	0	0	0	0	0	1	0	0	0	0	0	0	0	0	0	0	0	-3.53777	0	0	GO:0010257	M000000000100	1	0	28	6	647	19150	0.927357	GO Biological Processes	19	NADH dehydrogenase complex assembly	6.34246	825893|832218|835355|835938|843413|843827	AT4G21445|CRR42|AT5G52780|NdhN|NdhL|NdhO	-2.16811	-3.53777	0.376832	5.29003	0	14	0	0	-7.41547	22.1986
0	1	0	0	0	0	1	0	0	1	0	1	0	-6.69187	0	0	0	0	-7.25928	0	0	-4.73651	0	-5.55661	GO:0010106	M010000100101	4	0	6	4	151	19150	2.64901	GO Biological Processes	19	cellular response to iron ion starvation	84.5475	818723|824864|824865|830293	BHLH100|bHLH38|bHLH39|BHLH101	-5.14342	-7.25928	1.30684	18.2469	0	15	1	1	-7.25928	84.5475
0	1	0	0	0	0	1	0	0	1	0	1	0	-4.14766	0	0	0	0	-3.56508	0	0	-4.31867	0	-2.01623	GO:0006879	M010000100101	4	0	40	8	647	19150	1.23648	GO Biological Processes	19	cellular iron ion homeostasis	5.91963	818723|822112|824775|824864|824865|830293|838710|844014	BHLH100|AT3G25190|FER3|bHLH38|bHLH39|BHLH101|AT1G21140|AT1G76800	-2.76625	-4.31867	0.434449	5.8242	0	15	0	0	-7.25928	84.5475
0	1	0	0	0	0	1	0	0	1	0	0	0	-3.97313	0	0	0	0	-2.66594	0	0	-3.29807	0	0	GO:0046916	M010000100100	3	0	69	6	209	19150	2.87081	GO Biological Processes	19	cellular transition metal ion homeostasis	7.96755	818723|824349|824864|824865|830293|843816	BHLH100|CAX3|bHLH38|bHLH39|BHLH101|AT1G74770	-2.50657	-3.97313	1.15506	6.09044	0	15	0	0	-7.25928	84.5475
0	1	0	0	0	0	0	0	0	1	0	0	0	-3.41076	0	0	0	0	0	0	0	-2.43295	0	0	GO:0055082	M010000000100	2	0	202	9	209	19150	4.30622	GO Biological Processes	19	cellular chemical homeostasis	4.08238	818723|821175|824349|824864|824865|830293|831339|836256|843816	BHLH100|SRG3|CAX3|bHLH38|bHLH39|BHLH101|CNGC18|AT5G61350|AT1G74770	-2.07413	-3.41076	1.40416	4.62621	0	15	0	0	-7.25928	84.5475
0	1	0	0	0	0	0	0	0	1	0	0	0	-3.16159	0	0	0	0	0	0	0	-3.04379	0	0	GO:0006873	M010000000100	2	0	175	8	209	19150	3.82775	GO Biological Processes	19	cellular ion homeostasis	4.18865	818723|821175|824349|824864|824865|830293|831339|843816	BHLH100|SRG3|CAX3|bHLH38|bHLH39|BHLH101|CNGC18|AT1G74770	-1.88657	-3.16159	1.32716	4.45123	0	15	0	0	-7.25928	84.5475
0	1	0	0	0	0	0	0	0	1	0	0	0	-3.11066	0	0	0	0	0	0	0	-3.11695	0	0	GO:0006875	M010000000100	2	0	137	13	647	19150	2.00927	GO Biological Processes	19	cellular metal ion homeostasis	2.80858	818723|822112|823843|824775|824864|824865|830293|830991|832768|834268|834895|838710|844014	BHLH100|AT3G25190|COPT2|FER3|bHLH38|bHLH39|BHLH101|GLR2.5|GLR2.1|AT5G42610|ATGLR1.2|AT1G21140|AT1G76800	-1.86048	-3.11695	0.551645	3.97262	0	15	0	0	-7.25928	84.5475
0	1	0	0	0	0	0	0	0	1	0	0	0	-3.1017	0	0	0	0	0	0	0	-2.41214	0	0	GO:0055065	M010000000100	2	0	223	9	209	19150	4.30622	GO Biological Processes	19	metal ion homeostasis	3.69794	817462|818723|824349|824864|824865|830293|831339|831887|843816	LAC2|BHLH100|CAX3|bHLH38|bHLH39|BHLH101|CNGC18|LAC11|AT1G74770	-1.85161	-3.1017	1.40416	4.25686	0	15	0	0	-7.25928	84.5475
0	1	0	0	0	0	0	0	0	1	0	0	0	-2.86572	0	0	0	0	0	0	0	-2.67305	0	0	GO:0098771	M010000000100	2	0	290	10	209	19150	4.78469	GO Biological Processes	19	inorganic ion homeostasis	3.15954	817462|818723|821175|824349|824864|824865|830293|831339|831887|843816	LAC2|BHLH100|SRG3|CAX3|bHLH38|bHLH39|BHLH101|CNGC18|LAC11|AT1G74770	-1.68091	-2.86572	1.47641	3.89256	0	15	0	0	-7.25928	84.5475
0	1	0	0	0	0	0	0	0	1	0	0	0	-2.5702	0	0	0	0	0	0	0	-2.82869	0	0	GO:0048878	M010000000100	2	0	428	27	647	19150	4.17311	GO Biological Processes	19	chemical homeostasis	1.86717	817212|818723|821047|821175|821788|822112|823624|823843|824270|824775|824864|824865|828470|829134|829893|830293|830991|831611|832768|833889|834268|834895|835246|835618|838710|841044|844014	BAS1|BHLH100|PAP17|SRG3|PCC1|AT3G25190|CHX4|COPT2|STY1|FER3|bHLH38|bHLH39|CHX17|HMA2|BRU6|BHLH101|GLR2.5|HIPP21|GLR2.1|BR6OX1|AT5G42610|ATGLR1.2|NEET|IAMT1|AT1G21140|SIAR1|AT1G76800	-1.6514	-2.82869	0.786179	3.39278	0	15	0	0	-7.25928	84.5475
0	1	0	0	0	0	0	0	0	1	0	0	0	-2.72006	0	0	0	0	0	0	0	-2.50801	0	0	GO:0030003	M010000000100	2	0	160	7	209	19150	3.34928	GO Biological Processes	19	cellular cation homeostasis	4.00867	818723|824349|824864|824865|830293|831339|843816	BHLH100|CAX3|bHLH38|bHLH39|BHLH101|CNGC18|AT1G74770	-1.57556	-2.72006	1.24453	4.01437	0	15	0	0	-7.25928	84.5475
0	1	0	0	0	0	0	0	0	1	0	0	0	-2.52459	0	0	0	0	0	0	0	-2.47339	0	0	GO:0050801	M010000000100	2	0	323	10	209	19150	4.78469	GO Biological Processes	19	ion homeostasis	2.83674	817462|818723|821175|824349|824864|824865|830293|831339|831887|843816	LAC2|BHLH100|SRG3|CAX3|bHLH38|bHLH39|BHLH101|CNGC18|LAC11|AT1G74770	-1.43575	-2.52459	1.47641	3.49707	0	15	0	0	-7.25928	84.5475
0	1	0	0	0	0	0	0	0	1	0	0	0	-2.52068	0	0	0	0	0	0	0	-2.29169	0	0	GO:0055080	M010000000100	2	0	271	9	209	19150	4.30622	GO Biological Processes	19	cation homeostasis	3.04296	817462|818723|824349|824864|824865|830293|831339|831887|843816	LAC2|BHLH100|CAX3|bHLH38|bHLH39|BHLH101|CNGC18|LAC11|AT1G74770	-1.43401	-2.52068	1.40416	3.55794	0	15	0	0	-7.25928	84.5475
0	1	0	1	0	0	1	0	0	1	0	1	0	-7.0984	0	-5.3911	0	0	-2.48558	0	0	-2.04569	0	-4.20783	GO:0031668	M010100100101	5	0	244	15	209	19150	7.17703	GO Biological Processes	19	cellular response to extracellular stimulus	5.63279	814828|818723|819120|819730|820152|824120|824124|824864|824865|830293|831795|832474|834353|837075|838207	RNS1|BHLH100|SPX3|PLDP2|IPS1|LSU1|DIN11|bHLH38|bHLH39|BHLH101|AT5G03545|CHIA|PHT1;1|UGT74E2|OCT6	-5.00064	-7.0984	1.78537	7.65038	0	16	1	1	-7.0984	5.97566
0	1	0	1	0	0	1	0	0	0	0	1	0	-6.9604	0	-5.24388	0	0	-2.4277	0	0	0	0	-4.08318	GO:0071496	M010100100001	4	0	250	15	209	19150	7.17703	GO Biological Processes	19	cellular response to external stimulus	5.49761	814828|818723|819120|819730|820152|824120|824124|824864|824865|830293|831795|832474|834353|837075|838207	RNS1|BHLH100|SPX3|PLDP2|IPS1|LSU1|DIN11|bHLH38|bHLH39|BHLH101|AT5G03545|CHIA|PHT1;1|UGT74E2|OCT6	-4.89672	-6.9604	1.78537	7.51909	0	16	0	0	-7.0984	5.97566
0	1	0	1	0	0	0	0	0	1	0	1	0	-6.59039	0	-4.60821	0	0	0	0	0	-2.09758	0	-6.25695	GO:0009991	M010100000101	4	0	305	16	209	19150	7.6555	GO Biological Processes	19	response to extracellular stimulus	4.80665	814828|818723|819120|819730|820152|824120|824124|824864|824865|830293|831795|832474|834353|837075|838207|841144	RNS1|BHLH100|SPX3|PLDP2|IPS1|LSU1|DIN11|bHLH38|bHLH39|BHLH101|AT5G03545|CHIA|PHT1;1|UGT74E2|OCT6|AT1G47400	-4.58058	-6.59039	1.83916	7.03947	0	16	0	0	-7.0984	5.97566
0	1	0	1	0	0	1	0	0	0	0	1	0	-6.05651	0	-5.77432	0	0	-2.4656	0	0	0	0	-4.44632	GO:0009267	M010100100001	4	0	184	12	209	19150	5.74163	GO Biological Processes	19	cellular response to starvation	5.97566	814828|818723|819120|819730|820152|824120|824124|824864|824865|830293|831795|834353	RNS1|BHLH100|SPX3|PLDP2|IPS1|LSU1|DIN11|bHLH38|bHLH39|BHLH101|AT5G03545|PHT1;1	-4.14361	-6.05651	1.60918	7.12388	0	16	0	0	-7.0984	5.97566
0	1	0	1	0	0	1	0	0	0	0	1	0	-6.05061	0	-4.80462	0	0	-2.10293	0	0	0	0	-4.77803	GO:0042594	M010100100001	4	0	219	13	209	19150	6.2201	GO Biological Processes	19	response to starvation	5.43903	814828|818723|819120|819730|820152|824120|824124|824864|824865|830293|831795|834353|841144	RNS1|BHLH100|SPX3|PLDP2|IPS1|LSU1|DIN11|bHLH38|bHLH39|BHLH101|AT5G03545|PHT1;1|AT1G47400	-4.14347	-6.05061	1.67063	6.94014	0	16	0	0	-7.0984	5.97566
0	1	0	1	0	0	0	0	0	0	0	1	0	-5.08427	0	-4.83026	0	0	0	0	0	0	0	-5.96987	GO:0031667	M010100000001	3	0	268	20	402	19150	4.97512	GO Biological Processes	19	response to nutrient levels	3.55499	814828|816478|818723|819120|824120|824124|824864|824865|828271|830293|831147|831795|832137|834943|836872|841156|842405|843027|843280|6240993	RNS1|ACO1|BHLH100|SPX3|LSU1|DIN11|bHLH38|bHLH39|MSRB7|BHLH101|WRKY75|AT5G03545|SPX1|ATSDI1|CGLD27|AT1G47485|TPS04|DIN9|AT1G69480|AT2G30766	-4.07954	-5.96987	1.08445	6.16795	0	16	0	0	-7.0984	5.97566
0	1	0	1	0	0	1	0	0	0	0	1	0	-5.49806	0	-5.72465	0	0	-2.20842	0	0	0	0	-3.87187	GO:0031669	M010100100001	4	0	208	17	400	19150	4.25	GO Biological Processes	19	cellular response to nutrient levels	3.91286	814828|815657|819120|819332|819609|819730|820034|820152|820921|823888|824124|831795|832137|834353|843280|843632|843740	RNS1|MGDC|SPX3|MYB2|PPCK2|PLDP2|PYD4|IPS1|SWEET16|ASN1|DIN11|AT5G03545|SPX1|PHT1;1|AT1G69480|PS2|SS2	-3.87622	-5.72465	1.00863	6.16937	0	16	0	0	-7.0984	5.97566
0	1	0	1	0	0	0	0	0	0	0	0	0	-2.84121	0	-5.40441	0	0	0	0	0	0	0	0	GO:0016036	M010100000000	2	0	112	12	400	19150	3	GO Biological Processes	19	cellular response to phosphate starvation	5.12946	814828|815657|819120|819332|819609|819730|820152|831795|832137|834353|843280|843632	RNS1|MGDC|SPX3|MYB2|PPCK2|PLDP2|IPS1|AT5G03545|SPX1|PHT1;1|AT1G69480|PS2	-3.62077	-5.40441	0.852936	6.40169	0	16	0	0	-7.0984	5.97566
0	0	0	0	0	0	0	0	0	1	0	0	0	0	0	0	0	0	0	0	0	-7.05358	0	0	GO:0019253	M000000000100	1	0	19	8	647	19150	1.23648	GO Biological Processes	19	reductive pentose-phosphate cycle	12.4624	819639|824572|824746|825414|833829|833830|837848|840895	EMB3119|HCEF1|SBPASE|CP12-2|RBCS2B|RBCS1B|GAPA-2|GAPB	-4.9732	-7.05358	0.434449	9.34731	0	17	1	1	-7.05358	13.1547
0	0	0	0	0	0	0	0	0	1	0	0	0	0	0	0	0	0	0	0	0	-6.84476	0	0	GO:0019685	M000000000100	1	0	20	8	647	19150	1.23648	GO Biological Processes	19	photosynthesis, dark reaction	11.8393	819639|824572|824746|825414|833829|833830|837848|840895	EMB3119|HCEF1|SBPASE|CP12-2|RBCS2B|RBCS1B|GAPA-2|GAPB	-4.79717	-6.84476	0.434449	9.06904	0	17	0	0	-7.05358	13.1547
0	0	0	0	0	0	0	0	0	1	0	0	0	0	0	0	0	0	0	0	0	-6.13054	0	0	GO:0015977	M000000000100	1	0	24	8	647	19150	1.23648	GO Biological Processes	19	carbon fixation	9.86605	819639|824572|824746|825414|833829|833830|837848|840895	EMB3119|HCEF1|SBPASE|CP12-2|RBCS2B|RBCS1B|GAPA-2|GAPB	-4.20591	-6.13054	0.434449	8.12695	0	17	0	0	-7.05358	13.1547
0	0	0	0	0	0	0	0	0	1	0	0	0	0	0	0	0	0	0	0	0	-5.87465	0	0	M00165	M000000000100	1	0	34	9	647	19150	1.39104	KEGG Pathway	24	Reductive pentose phosphate cycle (Calvin cycle)	7.8348	819639|824572|824746|828759|833829|833830|837848|840895|840953	EMB3119|HCEF1|SBPASE|FBA5|RBCS2B|RBCS1B|GAPA-2|GAPB|FBP	-4.00577	-5.87465	0.460442	7.45884	0	17	0	0	-7.05358	13.1547	http://http://www.broadinstitute.org/gsea/msigdb/geneset_page.jsp?geneSetName=Calvin cycle
0	0	0	0	0	0	0	0	0	1	0	0	0	0	0	0	0	0	0	0	0	-5.87465	0	0	ath_M00165	M000000000100	1	0	34	9	647	19150	1.39104	KEGG Pathway	24	Reductive pentose phosphate cycle (Calvin cycle)	7.8348	819639|824572|824746|828759|833829|833830|837848|840895|840953	EMB3119|HCEF1|SBPASE|FBA5|RBCS2B|RBCS1B|GAPA-2|GAPB|FBP	-4.00577	-5.87465	0.460442	7.45884	0	17	0	0	-7.05358	13.1547
0	0	0	0	0	0	0	0	0	1	0	0	0	0	0	0	0	0	0	0	0	-4.73372	0	0	ath00710	M000000000100	1	0	69	11	647	19150	1.70015	KEGG Pathway	24	Carbon fixation in photosynthetic organisms	4.71854	819639|824572|824746|828759|830825|833829|833830|837848|840895|840953|842579	EMB3119|HCEF1|SBPASE|FBA5|PMDH2|RBCS2B|RBCS1B|GAPA-2|GAPB|FBP|ASP4	-3.06962	-4.73372	0.50824	5.7863	0	17	0	0	-7.05358	13.1547
0	0	0	0	0	0	0	0	0	1	0	0	0	0	0	0	0	0	0	0	0	-3.84759	0	0	GO:0030388	M000000000100	1	0	9	4	647	19150	0.618238	GO Biological Processes	19	fructose 1,6-bisphosphate metabolic process	13.1547	824572|824746|828759|840953	HCEF1|SBPASE|FBA5|FBP	-2.40403	-3.84759	0.308162	6.82006	0	17	0	0	-7.05358	13.1547
0	0	0	0	0	0	0	0	0	1	0	0	0	0	0	0	0	0	0	0	0	-3.58919	0	0	M00167	M000000000100	1	0	18	5	647	19150	0.772798	KEGG Pathway	24	Reductive pentose phosphate cycle, glyceraldehyde-3P => ribulose-5P	8.22171	819639|824572|824746|828759|840953	EMB3119|HCEF1|SBPASE|FBA5|FBP	-2.20777	-3.58919	0.344268	5.73192	0	17	0	0	-7.05358	13.1547
0	0	0	0	0	0	0	0	0	1	0	0	0	0	0	0	0	0	0	0	0	-3.58919	0	0	ath_M00167	M000000000100	1	0	18	5	647	19150	0.772798	KEGG Pathway	24	Reductive pentose phosphate cycle, glyceraldehyde-3P => ribulose-5P	8.22171	819639|824572|824746|828759|840953	EMB3119|HCEF1|SBPASE|FBA5|FBP	-2.20777	-3.58919	0.344268	5.73192	0	17	0	0	-7.05358	13.1547
0	0	0	0	0	0	0	0	0	1	0	0	0	0	0	0	0	0	0	0	0	-3.26471	0	0	GO:0006006	M000000000100	1	0	43	7	647	19150	1.08192	GO Biological Processes	19	glucose metabolic process	4.8183	824572|824746|828759|835257|837465|840895|840953	HCEF1|SBPASE|FBA5|PGM|G6PD4|GAPB|FBP	-1.9723	-3.26471	0.406708	4.68719	0	17	0	0	-7.05358	13.1547
0	0	0	0	0	0	0	0	0	1	0	0	0	0	0	0	0	0	0	0	0	-2.99059	0	0	GO:0046351	M000000000100	1	0	35	6	647	19150	0.927357	GO Biological Processes	19	disaccharide biosynthetic process	5.07397	824572|824746|830135|840493|840953|844144	HCEF1|SBPASE|TPPH|TPPD|FBP|TPPB	-1.77434	-2.99059	0.376832	4.51096	0	17	0	0	-7.05358	13.1547
0	0	0	0	0	0	0	0	0	1	0	0	0	0	0	0	0	0	0	0	0	-2.81413	0	0	ath01200	M000000000100	1	0	262	19	647	19150	2.93663	KEGG Pathway	24	Carbon metabolism	2.14643	817616|819639|820664|824077|824572|824746|828759|829438|830825|833646|833829|833830|837465|837733|837848|840895|840953|842579|843129	AT2G30660|EMB3119|GOX2|AT3G49160|HCEF1|SBPASE|FBA5|GLDP1|PMDH2|AT5G36790|RBCS2B|RBCS1B|G6PD4|AT1G11860|GAPA-2|GAPB|FBP|ASP4|HPR	-1.64527	-2.81413	0.663743	3.49389	0	17	0	0	-7.05358	13.1547
0	0	0	0	0	0	0	0	0	1	0	0	0	0	0	0	0	0	0	0	0	-2.76993	0	0	M00166	M000000000100	1	0	16	4	647	19150	0.618238	KEGG Pathway	24	Reductive pentose phosphate cycle, ribulose-5P => glyceraldehyde-3P	7.39954	833829|833830|837848|840895	RBCS2B|RBCS1B|GAPA-2|GAPB	-1.61745	-2.76993	0.308162	4.78861	0	17	0	0	-7.05358	13.1547
0	0	0	0	0	0	0	0	0	1	0	0	0	0	0	0	0	0	0	0	0	-2.76993	0	0	ath_M00166	M000000000100	1	0	16	4	647	19150	0.618238	KEGG Pathway	24	Reductive pentose phosphate cycle, ribulose-5P => glyceraldehyde-3P	7.39954	833829|833830|837848|840895	RBCS2B|RBCS1B|GAPA-2|GAPB	-1.61745	-2.76993	0.308162	4.78861	0	17	0	0	-7.05358	13.1547
0	0	0	0	0	0	0	0	0	1	0	0	0	0	0	0	0	0	0	0	0	-2.46363	0	0	GO:0009312	M000000000100	1	0	44	6	647	19150	0.927357	GO Biological Processes	19	oligosaccharide biosynthetic process	4.03611	824572|824746|830135|840493|840953|844144	HCEF1|SBPASE|TPPH|TPPD|FBP|TPPB	-1.39995	-2.46363	0.376832	3.77019	0	17	0	0	-7.05358	13.1547
0	0	0	0	0	0	0	0	0	1	0	0	0	0	0	0	0	0	0	0	0	-2.3111	0	0	GO:0006094	M000000000100	1	0	21	4	647	19150	0.618238	GO Biological Processes	19	gluconeogenesis	5.63774	824572|824746|828759|840953	HCEF1|SBPASE|FBA5|FBP	-1.28432	-2.3111	0.308162	3.97625	0	17	0	0	-7.05358	13.1547
0	0	0	0	0	0	0	0	0	1	0	0	0	0	0	0	0	0	0	0	0	-2.09653	0	0	GO:0019319	M000000000100	1	0	24	4	647	19150	0.618238	GO Biological Processes	19	hexose biosynthetic process	4.93302	824572|824746|828759|840953	HCEF1|SBPASE|FBA5|FBP	-1.15491	-2.09653	0.308162	3.60516	0	17	0	0	-7.05358	13.1547
0	0	0	0	0	0	0	0	0	1	0	0	0	0	0	0	0	0	0	0	0	-2.06947	0	0	GO:0005986	M000000000100	1	0	13	3	647	19150	0.463679	GO Biological Processes	19	sucrose biosynthetic process	6.83034	824572|824746|840953	HCEF1|SBPASE|FBP	-1.13597	-2.06947	0.267084	3.93217	0	17	0	0	-7.05358	13.1547
0	0	0	0	0	0	0	0	0	1	0	0	0	0	0	0	0	0	0	0	0	-2.06947	0	0	GO:0006000	M000000000100	1	0	13	3	647	19150	0.463679	GO Biological Processes	19	fructose metabolic process	6.83034	824572|824746|840953	HCEF1|SBPASE|FBP	-1.13597	-2.06947	0.267084	3.93217	0	17	0	0	-7.05358	13.1547
0	0	0	0	0	0	0	0	0	0	0	1	0	0	0	0	0	0	0	0	0	0	0	-6.71814	GO:0042218	M000000000001	1	0	4	4	402	19150	0.995025	GO Biological Processes	19	1-aminocyclopropane-1-carboxylate biosynthetic process	47.6368	816812|829933|836709|837082	ACS4|ACS8|ACS5|ACS2	-4.67837	-6.71814	0.495031	13.6593	0	18	1	1	-6.71814	47.6368
0	0	0	0	0	0	0	0	0	0	0	1	0	0	0	0	0	0	0	0	0	0	0	-6.02645	GO:0018871	M000000000001	1	0	5	4	402	19150	0.995025	GO Biological Processes	19	1-aminocyclopropane-1-carboxylate metabolic process	38.1095	816812|829933|836709|837082	ACS4|ACS8|ACS5|ACS2	-4.12498	-6.02645	0.495031	12.1521	0	18	0	0	-6.71814	47.6368
1	0	1	1	0	0	0	0	0	1	0	1	-2.81834	0	-2.81834	-3.98555	0	0	0	0	0	-2.50736	0	-5.90467	GO:0007568	M101100000101	5	0	179	16	402	19150	3.9801	GO Biological Processes	19	aging	4.25804	814828|815864|816812|817484|817725|818505|820307|824124|827634|829933|831156|836040|836709|837082|839324|844081	RNS1|ALD1|ACS4|SAG13|AT2G31690|MLO12|UGT76B1|DIN11|AtS40-3|ACS8|SAG29|HAI1|ACS5|ACS2|MAPKKK18|NAC032	-4.0252	-5.90467	0.975022	6.41278	0	18	0	0	-6.71814	47.6368
0	0	0	0	0	0	0	0	0	0	1	1	0	0	0	0	0	0	0	0	0	0	-3.21439	-4.56559	M00368	M000000000011	2	0	18	5	402	19150	1.24378	KEGG Pathway	24	Ethylene biosynthesis, methionine => ethylene	13.2324	816478|816812|829933|836709|837082	ACO1|ACS4|ACS8|ACS5|ACS2	-2.94495	-4.56559	0.552766	7.60288	0	18	0	0	-6.71814	47.6368
0	0	0	0	0	0	0	0	0	0	1	1	0	0	0	0	0	0	0	0	0	0	-3.21439	-4.56559	ath_M00368	M000000000011	2	0	18	5	402	19150	1.24378	KEGG Pathway	24	Ethylene biosynthesis, methionine => ethylene	13.2324	816478|816812|829933|836709|837082	ACO1|ACS4|ACS8|ACS5|ACS2	-2.94495	-4.56559	0.552766	7.60288	0	18	0	0	-6.71814	47.6368
0	0	0	0	0	0	0	0	1	0	0	1	0	0	0	0	0	0	0	0	-2.57207	0	0	-4.43954	GO:0009835	M000000001001	2	0	10	4	402	19150	0.995025	GO Biological Processes	19	fruit ripening	19.0547	816812|829933|836709|837082	ACS4|ACS8|ACS5|ACS2	-2.85571	-4.43954	0.495031	8.36235	0	18	0	0	-6.71814	47.6368
0	0	0	0	0	0	0	0	0	0	1	1	0	0	0	0	0	0	0	0	0	0	-2.51249	-4.40998	GO:0009692	M000000000011	2	0	31	6	402	19150	1.49254	GO Biological Processes	19	ethylene metabolic process	9.22003	816478|816812|819562|829933|836709|837082	ACO1|ACS4|NAC047|ACS8|ACS5|ACS2	-2.84474	-4.40998	0.604762	6.70703	0	18	0	0	-6.71814	47.6368
0	0	0	0	0	0	0	0	0	0	1	1	0	0	0	0	0	0	0	0	0	0	-2.51249	-4.40998	GO:0009693	M000000000011	2	0	31	6	402	19150	1.49254	GO Biological Processes	19	ethylene biosynthetic process	9.22003	816478|816812|819562|829933|836709|837082	ACO1|ACS4|NAC047|ACS8|ACS5|ACS2	-2.84474	-4.40998	0.604762	6.70703	0	18	0	0	-6.71814	47.6368
0	0	0	0	0	0	0	0	0	0	1	1	0	0	0	0	0	0	0	0	0	0	-2.51249	-4.40998	GO:0043449	M000000000011	2	0	31	6	402	19150	1.49254	GO Biological Processes	19	cellular alkene metabolic process	9.22003	816478|816812|819562|829933|836709|837082	ACO1|ACS4|NAC047|ACS8|ACS5|ACS2	-2.84474	-4.40998	0.604762	6.70703	0	18	0	0	-6.71814	47.6368
0	0	0	0	0	0	0	0	0	0	1	1	0	0	0	0	0	0	0	0	0	0	-2.51249	-4.40998	GO:0043450	M000000000011	2	0	31	6	402	19150	1.49254	GO Biological Processes	19	alkene biosynthetic process	9.22003	816478|816812|819562|829933|836709|837082	ACO1|ACS4|NAC047|ACS8|ACS5|ACS2	-2.84474	-4.40998	0.604762	6.70703	0	18	0	0	-6.71814	47.6368
0	0	0	0	0	0	0	0	0	0	1	1	0	0	0	0	0	0	0	0	0	0	-2.51249	-4.40998	GO:1900673	M000000000011	2	0	31	6	402	19150	1.49254	GO Biological Processes	19	olefin metabolic process	9.22003	816478|816812|819562|829933|836709|837082	ACO1|ACS4|NAC047|ACS8|ACS5|ACS2	-2.84474	-4.40998	0.604762	6.70703	0	18	0	0	-6.71814	47.6368
0	0	0	0	0	0	0	0	0	0	1	1	0	0	0	0	0	0	0	0	0	0	-2.51249	-4.40998	GO:1900674	M000000000011	2	0	31	6	402	19150	1.49254	GO Biological Processes	19	olefin biosynthetic process	9.22003	816478|816812|819562|829933|836709|837082	ACO1|ACS4|NAC047|ACS8|ACS5|ACS2	-2.84474	-4.40998	0.604762	6.70703	0	18	0	0	-6.71814	47.6368
0	0	0	0	0	0	0	0	0	0	0	1	0	0	0	0	0	0	0	0	0	0	0	-2.28794	GO:0006520	M000000000001	1	0	402	17	402	19150	4.22886	GO Biological Processes	19	cellular amino acid metabolic process	2.01449	814732|816812|817022|818400|819562|826458|828460|829591|829623|829933|830043|831599|833862|836709|837058|837082|2746023	GAD4|ACS4|TAT3|PDX1L4|NAC047|ARGAH2|CORI3|RRTF1|ADC2|ACS8|ASE3|GAD|AT5G38710|ACS5|UGT75B1|ACS2|AT5G28237	-1.27296	-2.28794	1.00373	3.01018	0	18	0	0	-6.71814	47.6368
0	0	0	0	0	0	0	0	0	0	0	1	0	0	0	0	0	0	0	0	0	0	0	-2.04778	ath00270	M000000000001	1	0	111	7	402	19150	1.74129	KEGG Pathway	24	Cysteine and methionine metabolism	3.00412	816478|816812|817022|828460|829933|836709|837082	ACO1|ACS4|TAT3|CORI3|ACS8|ACS5|ACS2	-1.12076	-2.04778	0.652392	3.10079	0	18	0	0	-6.71814	47.6368
0	0	0	0	0	1	1	0	0	0	0	1	0	0	0	0	0	-2.19346	-2.14722	0	0	0	0	-3.4853	GO:0009723	M000001100001	3	0	282	53	1808	19150	2.93142	GO Biological Processes	19	response to ethylene	1.99066	816622|816754|817936|818722|819093|819103|819365|819632|820429|820768|821901|822041|824188|824307|824664|826148|826715|826956|827463|828853|828929|828993|829591|829913|830136|830989|831031|831174|832205|833957|834360|834469|834629|835507|836310|836853|837024|837125|838105|838122|838793|839073|839322|839474|840510|840915|841047|842120|842745|842953|843184|843492|843575	ERF53|AT2G22200|AT2G33710|ORS1|ERF13|AT2G44940|ERF71|PR4|HCHIB|AT3G15356|TDR1|MBF1C|CEJ1|AT3G51440|SMZ|RAP2.9|CRF1|YUC2|ERF6|PORB|AT4G28140|YUC8|RRTF1|HLS1|AT4G39780|SHN2|TINY2|Rap2.6L|AT5G20820|NAC6|AT5G43410|PDF1.2|SAG12|PORA|AT5G61890|TOE3|YUC9|ORA59|SHN1|ABCG40|DREB26|DRNL|AT1G01250|YUC3|AT1G36060|RAP2.6|AT1G44830|PAP1|AT1G64380|RGL1|CRF10|AT1G71520|AT1G72430	-3.77073	-6.06732	0.396715	5.41139	0	19	1	1	-6.06732	2.00243
0	0	0	0	0	1	1	0	0	0	0	0	0	0	0	0	0	-2.32141	-2.27938	0	0	0	0	0	GO:0009873	M000001100000	2	0	201	38	1808	19150	2.10177	GO Biological Processes	19	ethylene-activated signaling pathway	2.00243	816622|816754|817936|818722|819093|819103|819365|820429|820768|821901|822041|824188|824664|826148|826715|827463|828929|829591|830136|830989|831031|831174|832205|834360|836310|836853|837125|838105|838793|839073|839322|840510|840915|841047|842745|843184|843492|843575	ERF53|AT2G22200|AT2G33710|ORS1|ERF13|AT2G44940|ERF71|HCHIB|AT3G15356|TDR1|MBF1C|CEJ1|SMZ|RAP2.9|CRF1|ERF6|AT4G28140|RRTF1|AT4G39780|SHN2|TINY2|Rap2.6L|AT5G20820|AT5G43410|AT5G61890|TOE3|ORA59|SHN1|DREB26|DRNL|AT1G01250|AT1G36060|RAP2.6|AT1G44830|AT1G64380|CRF10|AT1G71520|AT1G72430	-2.5408	-4.59636	0.33735	4.61299	0	19	0	0	-6.06732	2.00243
0	0	0	0	0	0	0	0	0	0	1	0	0	0	0	0	0	0	0	0	0	0	-3.26982	0	GO:0000160	M000000000010	1	0	244	43	1808	19150	2.37832	GO Biological Processes	19	phosphorelay signal transduction system	1.86659	814707|816622|816754|817936|818722|818730|819093|819103|819365|820429|820768|821901|822041|823965|824188|824664|826148|826715|827463|828929|829591|830136|830989|831031|831174|832205|834360|836310|836412|836853|837125|838105|838793|839073|839322|840510|840915|841047|842745|843184|843492|843575|843828	RR14|ERF53|AT2G22200|AT2G33710|ORS1|RR3|ERF13|AT2G44940|ERF71|HCHIB|AT3G15356|TDR1|MBF1C|RR5|CEJ1|SMZ|RAP2.9|CRF1|ERF6|AT4G28140|RRTF1|AT4G39780|SHN2|TINY2|Rap2.6L|AT5G20820|AT5G43410|AT5G61890|ARR6|TOE3|ORA59|SHN1|DREB26|DRNL|AT1G01250|AT1G36060|RAP2.6|AT1G44830|AT1G64380|CRF10|AT1G71520|AT1G72430|ARR15	-2.32035	-4.34488	0.358351	4.39877	0	19	0	0	-6.06732	2.00243
0	0	0	0	0	1	1	0	0	0	0	0	0	0	0	0	0	-2.26007	-2.21837	0	0	0	0	0	GO:0071369	M000001100000	2	0	207	38	1808	19150	2.10177	GO Biological Processes	19	cellular response to ethylene stimulus	1.94439	816622|816754|817936|818722|819093|819103|819365|820429|820768|821901|822041|824188|824664|826148|826715|827463|828929|829591|830136|830989|831031|831174|832205|834360|836310|836853|837125|838105|838793|839073|839322|840510|840915|841047|842745|843184|843492|843575	ERF53|AT2G22200|AT2G33710|ORS1|ERF13|AT2G44940|ERF71|HCHIB|AT3G15356|TDR1|MBF1C|CEJ1|SMZ|RAP2.9|CRF1|ERF6|AT4G28140|RRTF1|AT4G39780|SHN2|TINY2|Rap2.6L|AT5G20820|AT5G43410|AT5G61890|TOE3|ORA59|SHN1|DREB26|DRNL|AT1G01250|AT1G36060|RAP2.6|AT1G44830|AT1G64380|CRF10|AT1G71520|AT1G72430	-2.28757	-4.30467	0.33735	4.41098	0	19	0	0	-6.06732	2.00243
0	0	0	0	0	0	0	0	1	1	1	0	0	0	0	0	0	0	0	0	-3.77168	-3.5122	-6.00904	0	GO:0040007	M000000001110	3	0	708	22	181	19150	12.1547	GO Biological Processes	19	growth	3.2876	816598|817944|820658|823740|824715|830611|830999|831368|831668|831669|832650|833982|834664|838608|839556|839585|839821|839827|841806|841807|843497|843911	LLG2|RALFL19|WAG2|EXLA1|EXPA16|GA20OX3|SAUR22|BNQ2|SAUR19|SAUR20|tny|PRE1|AT5G46220|EXPA11|AT1G03010|KDR|AT1G29450|AT1G29500|AT1G53690|WAG1|AGL12|TUB1	-4.11318	-6.00904	2.4288	6.05876	0	20	1	1	-6.00904	4.28478
0	0	0	0	0	0	0	0	1	1	1	0	0	0	0	0	0	0	0	0	-3.58691	-3.59764	-4.91994	0	GO:0040008	M000000001110	3	0	321	13	181	19150	7.18232	GO Biological Processes	19	regulation of growth	4.28478	816598|817944|820658|830999|831368|831668|831669|833982|839585|839821|839827|841807|843497	LLG2|RALFL19|WAG2|SAUR22|BNQ2|SAUR19|SAUR20|PRE1|KDR|AT1G29450|AT1G29500|WAG1|AGL12	-3.20753	-4.91994	1.91915	5.79743	0	20	0	0	-6.00904	4.28478
0	0	0	0	0	0	0	0	0	0	1	0	0	0	0	0	0	0	0	0	0	0	-3.45805	0	GO:0000902	M000000000010	1	0	448	13	181	19150	7.18232	GO Biological Processes	19	cell morphogenesis	3.07012	816598|817944|823740|824715|824976|830611|833982|834664|838608|839556|841806|842542|843911	LLG2|RALFL19|EXLA1|EXPA16|GIS|GA20OX3|PRE1|AT5G46220|EXPA11|AT1G03010|AT1G53690|LRX2|TUB1	-2.10785	-3.45805	1.91915	4.33093	0	20	0	0	-6.00904	4.28478
0	0	0	0	0	0	0	0	1	0	1	0	0	0	0	0	0	0	0	0	-2.20873	0	-3.41482	0	GO:0009826	M000000001010	2	0	338	11	181	19150	6.07735	GO Biological Processes	19	unidimensional cell growth	3.44323	816598|817944|823740|824715|830611|833982|834664|838608|839556|841806|843911	LLG2|RALFL19|EXLA1|EXPA16|GA20OX3|PRE1|AT5G46220|EXPA11|AT1G03010|AT1G53690|TUB1	-2.07413	-3.41482	1.77584	4.42686	0	20	0	0	-6.00904	4.28478
0	0	0	0	0	0	0	0	0	0	1	0	0	0	0	0	0	0	0	0	0	0	-3.33161	0	GO:0016049	M000000000010	1	0	462	13	181	19150	7.18232	GO Biological Processes	19	cell growth	2.97709	816598|817944|823740|824715|830611|831668|832650|833982|834664|838608|839556|841806|843911	LLG2|RALFL19|EXLA1|EXPA16|GA20OX3|SAUR19|tny|PRE1|AT5G46220|EXPA11|AT1G03010|AT1G53690|TUB1	-2.01435	-3.33161	1.91915	4.202	0	20	0	0	-6.00904	4.28478
0	0	0	0	0	0	0	0	0	0	1	0	0	0	0	0	0	0	0	0	0	0	-3.11882	0	GO:0032989	M000000000010	1	0	487	13	181	19150	7.18232	GO Biological Processes	19	cellular component morphogenesis	2.82426	816598|817944|823740|824715|824976|830611|833982|834664|838608|839556|841806|842542|843911	LLG2|RALFL19|EXLA1|EXPA16|GIS|GA20OX3|PRE1|AT5G46220|EXPA11|AT1G03010|AT1G53690|LRX2|TUB1	-1.86107	-3.11882	1.91915	3.98337	0	20	0	0	-6.00904	4.28478
0	0	0	0	0	0	0	0	1	0	1	0	0	0	0	0	0	0	0	0	-2.00676	0	-3.00442	0	GO:0060560	M000000001010	2	0	379	11	181	19150	6.07735	GO Biological Processes	19	developmental growth involved in morphogenesis	3.07074	816598|817944|823740|824715|830611|833982|834664|838608|839556|841806|843911	LLG2|RALFL19|EXLA1|EXPA16|GA20OX3|PRE1|AT5G46220|EXPA11|AT1G03010|AT1G53690|TUB1	-1.78466	-3.00442	1.77584	3.97734	0	20	0	0	-6.00904	4.28478
0	0	0	0	0	0	0	0	0	0	1	0	0	0	0	0	0	0	0	0	0	0	-2.86716	0	GO:0048468	M000000000010	1	0	335	10	181	19150	5.52486	GO Biological Processes	19	cell development	3.15824	816598|817593|817944|824976|830907|834664|838880|839556|841806|842542	LLG2|ETC2|RALFL19|GIS|AGP4|AT5G46220|RABG3B|AT1G03010|AT1G53690|LRX2	-1.68126	-2.86716	1.69817	3.89279	0	20	0	0	-6.00904	4.28478
0	0	0	0	0	0	0	0	0	0	1	0	0	0	0	0	0	0	0	0	0	0	-2.02894	0	GO:0048589	M000000000010	1	0	510	11	181	19150	6.07735	GO Biological Processes	19	developmental growth	2.28198	816598|817944|823740|824715|830611|833982|834664|838608|839556|841806|843911	LLG2|RALFL19|EXLA1|EXPA16|GA20OX3|PRE1|AT5G46220|EXPA11|AT1G03010|AT1G53690|TUB1	-1.10963	-2.02894	1.77584	2.86639	0	20	0	0	-6.00904	4.28478
0	0	0	0	0	0	0	0	1	1	0	0	0	0	0	0	0	0	0	0	-2.43363	-4.16597	0	0	ath00904	M000000001100	2	0	22	11	1808	19150	0.608407	KEGG Pathway	24	Diterpenoid biosynthesis	5.29591	822110|828182|828645|830611|838125|839508|839883|841518|842405|844180|844374	CYP82G1|GA1|GA20OX1|GA20OX3|GA3OX1|GA2OX6|GA2OX2|GA2OX7|TPS04|ATGA2OX1|GA3OX2	-3.59728	-5.86672	0.182883	6.5096	0	21	1	1	-5.86672	6.09374
0	0	0	0	0	0	0	0	0	1	0	0	0	0	0	0	0	0	0	0	0	-3.92782	0	0	GO:0009686	M000000000100	1	0	34	7	647	19150	1.08192	GO Biological Processes	19	gibberellin biosynthetic process	6.09374	828182|828645|835205|838125|839883|844180|844374	GA1|GA20OX1|AT5G51310|GA3OX1|GA2OX2|ATGA2OX1|GA3OX2	-2.46825	-3.92782	0.406708	5.55881	0	21	0	0	-5.86672	6.09374
0	0	0	0	0	0	0	0	0	1	1	0	0	0	0	0	0	0	0	0	0	-2.16893	-2.43113	0	GO:0016114	M000000000110	2	0	156	30	1808	19150	1.65929	GO Biological Processes	19	terpenoid biosynthetic process	2.03689	820667|821696|822110|822602|823457|823649|824479|827562|827770|828182|828645|829417|830611|834852|835205|835334|838125|839488|839508|839883|839889|841518|842405|843344|844175|844180|844186|844234|844237|844374	NCED3|LBO1|CYP82G1|AT3G29410|AAO2|LAS1|LUT1|NCED2|AT4G20230|GA1|GA20OX1|CCD8|GA20OX3|THAS1|AT5G51310|BETA-OHASE 2|GA3OX1|AO4|GA2OX6|GA2OX2|NCED5|GA2OX7|TPS04|AT1G70080|NCED9|ATGA2OX1|AT1G78500|BAS|LUP1|GA3OX2	-1.99351	-3.90065	0.30042	4.19864	0	21	0	0	-5.86672	6.09374
0	0	0	0	0	0	0	0	0	1	0	0	0	0	0	0	0	0	0	0	0	-3.84364	0	0	GO:0009685	M000000000100	1	0	35	7	647	19150	1.08192	GO Biological Processes	19	gibberellin metabolic process	5.91963	828182|828645|835205|838125|839883|844180|844374	GA1|GA20OX1|AT5G51310|GA3OX1|GA2OX2|ATGA2OX1|GA3OX2	-2.40204	-3.84364	0.406708	5.44733	0	21	0	0	-5.86672	6.09374
0	0	0	0	0	0	0	0	0	0	1	0	0	0	0	0	0	0	0	0	0	0	-2.1101	0	GO:0006721	M000000000010	1	0	182	33	1808	19150	1.82522	GO Biological Processes	19	terpenoid metabolic process	1.92049	820667|821696|822110|822602|823457|823649|824479|827562|827770|828182|828645|829413|829417|830611|834570|834850|834852|835205|835334|838125|839488|839508|839883|839889|841518|842405|843344|844175|844180|844186|844234|844237|844374	NCED3|LBO1|CYP82G1|AT3G29410|AAO2|LAS1|LUT1|NCED2|AT4G20230|GA1|GA20OX1|VTE1|CCD8|GA20OX3|CYP707A3|CYP705A5|THAS1|AT5G51310|BETA-OHASE 2|GA3OX1|AO4|GA2OX6|GA2OX2|NCED5|GA2OX7|TPS04|AT1G70080|NCED9|ATGA2OX1|AT1G78500|BAS|LUP1|GA3OX2	-1.83275	-3.71762	0.314817	4.02873	0	21	0	0	-5.86672	6.09374
0	0	0	0	0	0	0	0	0	1	0	0	0	0	0	0	0	0	0	0	0	-3.6841	0	0	GO:0016102	M000000000100	1	0	37	7	647	19150	1.08192	GO Biological Processes	19	diterpenoid biosynthetic process	5.59965	828182|828645|835205|838125|839883|844180|844374	GA1|GA20OX1|AT5G51310|GA3OX1|GA2OX2|ATGA2OX1|GA3OX2	-2.28175	-3.6841	0.406708	5.23679	0	21	0	0	-5.86672	6.09374
0	0	0	0	0	0	0	0	0	1	0	0	0	0	0	0	0	0	0	0	0	-3.46432	0	0	GO:0016101	M000000000100	1	0	40	7	647	19150	1.08192	GO Biological Processes	19	diterpenoid metabolic process	5.17968	828182|828645|835205|838125|839883|844180|844374	GA1|GA20OX1|AT5G51310|GA3OX1|GA2OX2|ATGA2OX1|GA3OX2	-2.11253	-3.46432	0.406708	4.94819	0	21	0	0	-5.86672	6.09374
0	0	0	0	0	0	0	0	1	0	0	0	0	0	0	0	0	0	0	0	-5.79734	0	0	0	GO:0009768	M000000001000	1	0	21	7	569	19150	1.23023	GO Biological Processes	19	photosynthesis, light harvesting in photosystem I	11.2185	818006|820043|822391|835515|837358|838151|839869	LHB1B1|LHCB4.2|LHCB2.3|LHCB3|PSAO|LHCB6|CAB3	-3.93366	-5.79734	0.462114	8.19872	0	22	1	1	-5.79734	16.8278
0	0	0	0	0	0	0	0	1	0	0	0	0	0	0	0	0	0	0	0	-4.47739	0	0	0	ath00196	M000000001000	1	0	22	6	569	19150	1.05448	KEGG Pathway	24	Photosynthesis - antenna proteins	9.17878	818006|820043|822391|835515|838151|839869	LHB1B1|LHCB4.2|LHCB2.3|LHCB3|LHCB6|CAB3	-2.87977	-4.47739	0.428215	6.71676	0	22	0	0	-5.79734	16.8278
0	0	0	0	0	0	0	0	1	0	0	0	0	0	0	0	0	0	0	0	-4.02948	0	0	0	GO:0009765	M000000001000	1	0	37	7	569	19150	1.23023	GO Biological Processes	19	photosynthesis, light harvesting	6.36726	818006|820043|822391|835515|837358|838151|839869	LHB1B1|LHCB4.2|LHCB2.3|LHCB3|PSAO|LHCB6|CAB3	-2.52708	-4.02948	0.462114	5.71852	0	22	0	0	-5.79734	16.8278
0	0	0	0	0	0	0	0	1	0	0	0	0	0	0	0	0	0	0	0	-3.31153	0	0	0	GO:0009769	M000000001000	1	0	6	3	569	19150	0.527241	GO Biological Processes	19	photosynthesis, light harvesting in photosystem II	16.8278	818006|822391|835515	LHB1B1|LHCB2.3|LHCB3	-2.00358	-3.31153	0.303599	6.78537	0	22	0	0	-5.79734	16.8278
0	0	0	0	0	0	0	0	1	0	0	0	0	0	0	0	0	0	0	0	-3.08438	0	0	0	GO:0018298	M000000001000	1	0	38	6	569	19150	1.05448	GO Biological Processes	19	protein-chromophore linkage	5.31403	818006|820043|822391|835515|838151|843133	LHB1B1|LHCB4.2|LHCB2.3|LHCB3|LHCB6|FKF1	-1.84473	-3.08438	0.428215	4.65819	0	22	0	0	-5.79734	16.8278
0	0	0	1	0	0	0	0	0	0	0	1	0	0	0	-5.65811	0	0	0	0	0	0	0	-2.15359	GO:0009867	M000100000001	2	0	106	12	400	19150	3	GO Biological Processes	19	jasmonic acid mediated signaling pathway	5.41981	814828|818403|820661|820789|822415|824763|831162|838107|839893|842120|843558|5008022	RNS1|AT2G38240|AT3G14395|NAC3|MYB0|JRG21|JAZ10|GLYI4|JAZ8|PAP1|THI2.1|AT3G22275	-3.82439	-5.65811	0.852936	6.66469	0	23	1	1	-5.65811	7.76351
0	0	0	1	0	0	0	0	0	0	0	1	0	0	0	-5.48704	0	0	0	0	0	0	0	-2.64997	GO:0071395	M000100000001	2	0	110	12	400	19150	3	GO Biological Processes	19	cellular response to jasmonic acid stimulus	5.22273	814828|818403|820661|820789|822415|824763|831162|838107|839893|842120|843558|5008022	RNS1|AT2G38240|AT3G14395|NAC3|MYB0|JRG21|JAZ10|GLYI4|JAZ8|PAP1|THI2.1|AT3G22275	-3.68135	-5.48704	0.852936	6.48722	0	23	0	0	-5.65811	7.76351
0	1	0	1	0	0	0	0	0	0	0	1	0	-2.12045	0	-3.96867	0	0	0	0	0	0	0	-3.00139	GO:2000022	M010100000001	3	0	37	6	400	19150	1.5	GO Biological Processes	19	regulation of jasmonic acid mediated signaling pathway	7.76351	818403|824763|831162|838107|839893|5008022	AT2G38240|JRG21|JAZ10|GLYI4|JAZ8|AT3G22275	-2.505	-3.96867	0.607762	6.01466	0	23	0	0	-5.65811	7.76351
1	1	1	0	0	0	0	1	0	0	0	1	-4.52561	-2.54799	-4.52561	0	0	0	0	-2.50963	0	0	0	-2.24781	GO:0080167	M111000010001	5	0	128	30	1808	19150	1.65929	GO Biological Processes	19	response to karrikin	2.48246	818280|819053|820591|821855|823641|824738|824919|825200|828511|829316|829452|829623|830062|830409|830443|830637|830699|830765|832072|832147|832620|836053|836342|837075|837163|837576|842477|842957|843806|28721276	PAL1|BGLU28|ATBFRUCT1|ELIP1|NRT2.6|AT3G55720|SIP2|AT3G60290|AT4G24110|GPX7|AT4G33150|ADC2|BZS1|CHIL|AT5G05600|PMSR2|AT5G08050|FLS1|MSL9|DIN10|DGR2|WOX2|AT5G62210|UGT74E2|GPAT1|ERD9|GPT2|MYB90|GASA6|AT5G57785	-3.42232	-5.65397	0.30042	5.43352	0	24	1	1	-5.65397	2.48246
1	1	1	1	0	1	1	0	0	0	0	1	-2.94529	-2.3781	-2.94529	-4.50784	0	-2.80247	-2.77752	0	0	0	0	-5.64068	GO:0002213	M111101100001	7	0	30	7	402	19150	1.74129	GO Biological Processes	19	defense response to insect	11.1153	817484|822110|822506|824011|829316|831268|832546	SAG13|CYP82G1|CYP81D11|CYP94B3|GPX7|MPL1|VSP2	-3.81177	-5.64068	0.652392	8.11899	0	25	1	1	-5.64068	11.1153
0	1	0	0	0	0	1	0	0	0	0	1	0	-2.92327	0	0	0	0	-4.54319	0	0	0	0	-5.61718	GO:0009620	M010000100001	3	0	614	32	402	19150	7.9602	GO Biological Processes	19	response to fungus	2.4827	817142|817143|817901|818505|818952|819130|819632|819700|820155|820429|820768|822110|822252|823620|824072|824261|824307|825163|826458|827320|829591|829869|831173|834469|834470|838554|838632|841606|843660|844307|3766721|3768785	PDF1.3|PDF1.2b|RD20|MLO12|TI1|AT2G45220|PR4|RLP30|MDHAR|HCHIB|AT3G15356|CYP82G1|AT3G26470|FAMT|PRXCA|LTI30|AT3G51440|AT3G59930|ARGAH2|AT4G16260|RRTF1|MES9|PBS3|PDF1.2|PDF1.2c|CLH1|COR47|IOS1|KTI1|WAKL10|AT1G13609|AT3G05727	-3.79301	-5.61718	1.35001	5.46812	0	26	1	1	-5.61718	2.4827
0	0	0	0	0	0	0	0	0	1	0	1	0	0	0	0	0	0	0	0	0	-2.03372	0	-2.52469	GO:0009617	M000000000101	2	0	514	21	402	19150	5.22388	GO Biological Processes	19	response to bacterium	1.94625	815864|817626|819130|819632|819700|820438|822110|824072|824188|829955|831173|831826|833963|835341|838554|840293|841606|842405|842563|843660|844307	ALD1|CYP71A12|AT2G45220|PR4|RLP30|HSP70|CYP82G1|PRXCA|CEJ1|ELI3-2|PBS3|WRKY62|AT5G39670|HSP90.1|CLH1|AIG1|IOS1|TPS04|AT1G62660|KTI1|WAKL10	-1.43575	-2.52469	1.10977	3.18435	0	26	0	0	-5.61718	2.4827
0	1	0	0	0	0	0	0	1	1	0	0	0	-2.5435	0	0	0	0	0	0	-2.71402	-3.12106	0	0	GO:0000272	M010000001100	3	0	172	36	1808	19150	1.99115	GO Biological Processes	19	polysaccharide catabolic process	2.21689	817789|818785|818961|818963|818964|819130|819368|819867|819886|819988|820429|822010|822361|824918|826936|827185|827725|828080|828527|828580|830379|830833|832209|832474|834800|834948|834996|835666|836439|837455|838583|838893|840953|841820|842747|842872	BAM6|PGAZAT|AT2G43590|AT2G43610|AT2G43620|AT2G45220|AT2G47550|AT3G06830|AT3G07010|QRT2|HCHIB|AT3G24230|AT3G27400|ADPG1|AT4G13210|BAM5|ChiC|GH9B13|GH9A3|AT4G24780|AT5G04970|BXL3|AT5G20860|CHIA|PME5|AT5G48900|BXL1|AT5G55720|AT5G63180|CRB|GH9B5|CEL5|FBP|PME2|GH9C2|KOR2	-3.21976	-5.40774	0.328538	5.17623	0	27	1	1	-5.40774	4.8712
0	0	0	0	0	0	0	0	1	1	0	0	0	0	0	0	0	0	0	0	-4.8414	-2.39091	0	0	ath00040	M000000001100	2	0	76	11	569	19150	1.93322	KEGG Pathway	24	Pentose and glucuronate interconversions	4.8712	819886|820815|822010|822361|826936|828580|833928|834948|835666|836439|841820	AT3G07010|AT3G15720|AT3G24230|AT3G27400|AT4G13210|AT4G24780|UDG4|AT5G48900|AT5G55720|AT5G63180|PME2	-3.14335	-4.8414	0.577225	5.91733	0	27	0	0	-5.40774	4.8712
0	0	0	0	0	0	0	0	1	0	0	0	0	0	0	0	0	0	0	0	-3.24784	0	0	0	GO:0045490	M000000001000	1	0	96	10	569	19150	1.75747	GO Biological Processes	19	pectin catabolic process	3.50579	819886|822010|822361|826936|828580|834800|834948|835666|836439|841820	AT3G07010|AT3G24230|AT3G27400|AT4G13210|AT4G24780|PME5|AT5G48900|AT5G55720|AT5G63180|PME2	-1.95957	-3.24784	0.550855	4.30706	0	27	0	0	-5.40774	4.8712
0	0	0	0	0	0	0	0	0	1	0	0	0	0	0	0	0	0	0	0	0	-2.52386	0	0	GO:0016052	M000000000100	1	0	278	41	1808	19150	2.2677	GO Biological Processes	19	carbohydrate catabolic process	1.5621	817789|818785|818961|818963|818964|819130|819368|819867|819886|819988|820429|822010|822361|824077|824918|824919|825489|826936|827185|827725|828080|828527|828580|828759|830379|830833|832209|832474|834800|834948|834996|835257|835666|836439|837455|838583|838893|840953|841820|842747|842872	BAM6|PGAZAT|AT2G43590|AT2G43610|AT2G43620|AT2G45220|AT2G47550|AT3G06830|AT3G07010|QRT2|HCHIB|AT3G24230|AT3G27400|AT3G49160|ADPG1|SIP2|CSP41A|AT4G13210|BAM5|ChiC|GH9B13|GH9A3|AT4G24780|FBA5|AT5G04970|BXL3|AT5G20860|CHIA|PME5|AT5G48900|BXL1|PGM|AT5G55720|AT5G63180|CRB|GH9B5|CEL5|FBP|PME2|GH9C2|KOR2	-0.932485	-2.56208	0.350116	3.04826	0	27	0	0	-5.40774	4.8712
0	0	0	0	0	0	0	0	0	1	0	0	0	0	0	0	0	0	0	0	0	-5.23628	0	0	M00532	M000000000100	1	0	40	9	647	19150	1.39104	KEGG Pathway	24	Photorespiration	6.65958	818104|820664|829438|833646|833829|833830|837733|840141|843129	GDCH|GOX2|GLDP1|AT5G36790|RBCS2B|RBCS1B|AT1G11860|AT1G32470|HPR	-3.47363	-5.23628	0.460442	6.70021	0	28	1	1	-5.23628	14.7991
0	0	0	0	0	0	0	0	0	1	0	0	0	0	0	0	0	0	0	0	0	-5.23628	0	0	ath_M00532	M000000000100	1	0	40	9	647	19150	1.39104	KEGG Pathway	24	Photorespiration	6.65958	818104|820664|829438|833646|833829|833830|837733|840141|843129	GDCH|GOX2|GLDP1|AT5G36790|RBCS2B|RBCS1B|AT1G11860|AT1G32470|HPR	-3.47363	-5.23628	0.460442	6.70021	0	28	0	0	-5.23628	14.7991
0	0	0	0	0	0	0	0	0	1	0	0	0	0	0	0	0	0	0	0	0	-4.43989	0	0	ath00630	M000000000100	1	0	74	11	647	19150	1.70015	KEGG Pathway	24	Glyoxylate and dicarboxylate metabolism	4.39972	818104|820664|829438|830825|833535|833646|833829|833830|837733|840141|843129	GDCH|GOX2|GLDP1|PMDH2|GS2|AT5G36790|RBCS2B|RBCS1B|AT1G11860|AT1G32470|HPR	-2.85571	-4.43989	0.50824	5.47924	0	28	0	0	-5.23628	14.7991
0	0	0	0	0	0	0	0	0	1	0	0	0	0	0	0	0	0	0	0	0	-4.09109	0	0	GO:0006546	M000000000100	1	0	8	4	647	19150	0.618238	GO Biological Processes	19	glycine catabolic process	14.7991	818104|829438|837733|840141	GDCH|GLDP1|AT1G11860|AT1G32470	-2.57265	-4.09109	0.308162	7.29971	0	28	0	0	-5.23628	14.7991
0	0	0	0	0	0	0	0	0	1	0	0	0	0	0	0	0	0	0	0	0	-3.6375	0	0	GO:0042135	M000000000100	1	0	10	4	647	19150	0.618238	GO Biological Processes	19	neurotransmitter catabolic process	11.8393	818104|829438|837733|840141	GDCH|GLDP1|AT1G11860|AT1G32470	-2.24408	-3.6375	0.308162	6.4111	0	28	0	0	-5.23628	14.7991
0	0	0	0	0	0	0	0	0	1	0	0	0	0	0	0	0	0	0	0	0	-3.14794	0	0	GO:0019464	M000000000100	1	0	6	3	647	19150	0.463679	GO Biological Processes	19	glycine decarboxylation via glycine cleavage system	14.7991	818104|837733|840141	GDCH|AT1G11860|AT1G32470	-1.87814	-3.14794	0.267084	6.3214	0	28	0	0	-5.23628	14.7991
0	0	0	0	0	0	0	0	0	1	0	0	0	0	0	0	0	0	0	0	0	-2.76993	0	0	GO:0009071	M000000000100	1	0	16	4	647	19150	0.618238	GO Biological Processes	19	serine family amino acid catabolic process	7.39954	818104|829438|837733|840141	GDCH|GLDP1|AT1G11860|AT1G32470	-1.61745	-2.76993	0.308162	4.78861	0	28	0	0	-5.23628	14.7991
0	0	0	0	0	0	0	0	0	1	0	0	0	0	0	0	0	0	0	0	0	-2.66508	0	0	GO:0006544	M000000000100	1	0	17	4	647	19150	0.618238	GO Biological Processes	19	glycine metabolic process	6.96427	818104|829438|837733|840141	GDCH|GLDP1|AT1G11860|AT1G32470	-1.53322	-2.66508	0.308162	4.60039	0	28	0	0	-5.23628	14.7991
0	0	0	0	0	0	0	0	0	1	0	0	0	0	0	0	0	0	0	0	0	-2.53738	0	0	ath00260	M000000000100	1	0	72	8	647	19150	1.23648	KEGG Pathway	24	Glycine, serine and threonine metabolism	3.28868	816994|818104|823469|829438|837733|840141|843129|2746023	AT2G24580|GDCH|AT3G43670|GLDP1|AT1G11860|AT1G32470|HPR|AT5G28237	-1.44403	-2.53738	0.434449	3.63822	0	28	0	0	-5.23628	14.7991
0	0	0	0	0	0	0	0	1	1	0	0	0	0	0	0	0	0	0	0	-2.80771	-5.19045	0	0	GO:0010114	M000000001100	2	0	74	12	647	19150	1.85471	GO Biological Processes	19	response to red light	4.7997	818341|818599|822391|829361|833829|833830|838125|838498|839883|843288|844374|28718283	EXP3|LHCB4.3|LHCB2.3|IAA29|RBCS2B|RBCS1B|GA3OX1|Lhca6|GA2OX2|EXPA1|GA3OX2|AT2G18010	-3.43188	-5.19045	0.530421	6.12386	0	29	1	1	-5.19045	4.7997
0	0	0	0	0	0	0	0	0	1	1	0	0	0	0	0	0	0	0	0	0	-4.73018	-2.96478	0	GO:0009416	M000000000110	2	0	773	49	647	19150	7.57342	GO Biological Processes	19	response to light stimulus	1.87621	817212|818341|818599|818854|820793|821123|821788|822391|822401|824072|825054|825376|825414|825435|827085|828645|829361|829606|830699|830991|831368|831646|832768|833829|833830|833982|834629|834784|834895|837098|837403|838125|838212|838259|838498|839585|839883|840047|840895|841717|842386|842859|843027|843129|843133|843288|844180|844374|28718283	BAS1|EXP3|LHCB4.3|COR15A|IAA19|SAUR28|PCC1|LHCB2.3|MYB21|PRXCA|PAR2|ROC4|CP12-2|MYB11|ACD6|GA20OX1|IAA29|AT4G34550|AT5G08050|GLR2.5|BNQ2|AT5G17780|GLR2.1|RBCS2B|RBCS1B|PRE1|SAG12|HAT2|ATGLR1.2|ARI12|MYB60|GA3OX1|MC8|ACR11|Lhca6|KDR|GA2OX2|ECS1|GAPB|IAA6|FED A|FT|DIN9|HPR|FKF1|EXPA1|ATGA2OX1|GA3OX2|AT2G18010	-3.06933	-4.73018	1.04014	4.65012	0	29	0	0	-5.19045	4.7997
0	0	0	0	0	0	0	0	0	1	1	0	0	0	0	0	0	0	0	0	0	-4.39036	-2.8222	0	GO:0009314	M000000000110	2	0	797	49	647	19150	7.57342	GO Biological Processes	19	response to radiation	1.81971	817212|818341|818599|818854|820793|821123|821788|822391|822401|824072|825054|825376|825414|825435|827085|828645|829361|829606|830699|830991|831368|831646|832768|833829|833830|833982|834629|834784|834895|837098|837403|838125|838212|838259|838498|839585|839883|840047|840895|841717|842386|842859|843027|843129|843133|843288|844180|844374|28718283	BAS1|EXP3|LHCB4.3|COR15A|IAA19|SAUR28|PCC1|LHCB2.3|MYB21|PRXCA|PAR2|ROC4|CP12-2|MYB11|ACD6|GA20OX1|IAA29|AT4G34550|AT5G08050|GLR2.5|BNQ2|AT5G17780|GLR2.1|RBCS2B|RBCS1B|PRE1|SAG12|HAT2|ATGLR1.2|ARI12|MYB60|GA3OX1|MC8|ACR11|Lhca6|KDR|GA2OX2|ECS1|GAPB|IAA6|FED A|FT|DIN9|HPR|FKF1|EXPA1|ATGA2OX1|GA3OX2|AT2G18010	-2.83029	-4.39036	1.04014	4.42018	0	29	0	0	-5.19045	4.7997
0	0	0	0	0	0	0	0	1	1	1	0	0	0	0	0	0	0	0	0	-3.58966	-3.79855	-2.13827	0	GO:0009639	M000000001110	3	0	236	20	647	19150	3.09119	GO Biological Processes	19	response to red or far red light	2.50832	818341|818599|818854|822391|822401|825054|829361|829606|831368|833829|833830|833982|834784|838125|838498|839883|841717|843288|844374|28718283	EXP3|LHCB4.3|COR15A|LHCB2.3|MYB21|PAR2|IAA29|AT4G34550|BNQ2|RBCS2B|RBCS1B|PRE1|HAT2|GA3OX1|Lhca6|GA2OX2|IAA6|EXPA1|GA3OX2|AT2G18010	-2.37043	-3.79855	0.680444	4.35975	0	29	0	0	-5.19045	4.7997
0	0	0	0	0	0	0	0	0	1	0	0	0	0	0	0	0	0	0	0	0	-2.02323	0	0	GO:0010218	M000000000100	1	0	54	6	647	19150	0.927357	GO Biological Processes	19	response to far red light	3.28868	818599|822391|829361|833829|833830|838498	LHCB4.3|LHCB2.3|IAA29|RBCS2B|RBCS1B|Lhca6	-1.10567	-2.02323	0.376832	3.14931	0	29	0	0	-5.19045	4.7997
1	0	1	1	0	0	0	0	0	0	0	1	-3.10049	0	-3.10049	-5.13146	0	0	0	0	0	0	0	-3.1257	GO:0009737	M101100000001	4	0	590	30	400	19150	7.5	GO Biological Processes	19	response to abscisic acid	2.43432	818479|818608|819280|819331|819332|819389|821135|824261|825362|825855|827725|828603|828849|831156|831453|831700|833957|834489|835250|835306|836040|836050|836051|836772|837053|838107|840915|841218|843257|843668	PHT1;4|GEA6|HB-7|GolS1|MYB2|TSPO|DOX1|LTI30|HB-12|MYB74|ChiC|AMY1|RD26|SAG29|KIN1|LECRKA4.2|NAC6|MAP18|AHG1|LTI65|HAI1|LTP4|LTP3|RAB18|AT1G05510|GLYI4|RAP2.6|MYB112|AFP1|DR4	-3.37693	-5.13146	1.31696	5.16876	0	30	1	1	-5.13146	2.43432
1	0	1	1	0	0	0	0	0	0	0	1	-3.07504	0	-3.07504	-5.07443	0	0	0	0	0	0	0	-3.0841	GO:0097305	M101100000001	4	0	594	30	400	19150	7.5	GO Biological Processes	19	response to alcohol	2.41793	818479|818608|819280|819331|819332|819389|821135|824261|825362|825855|827725|828603|828849|831156|831453|831700|833957|834489|835250|835306|836040|836050|836051|836772|837053|838107|840915|841218|843257|843668	PHT1;4|GEA6|HB-7|GolS1|MYB2|TSPO|DOX1|LTI30|HB-12|MYB74|ChiC|AMY1|RD26|SAG29|KIN1|LECRKA4.2|NAC6|MAP18|AHG1|LTI65|HAI1|LTP4|LTP3|RAB18|AT1G05510|GLYI4|RAP2.6|MYB112|AFP1|DR4	-3.33569	-5.07443	1.31696	5.12753	0	30	0	0	-5.13146	2.43432
0	0	0	0	0	0	0	0	0	0	0	1	0	0	0	0	0	0	0	0	0	0	0	-5.05054	GO:0098754	M000000000001	1	0	101	11	402	19150	2.73632	GO Biological Processes	19	detoxification	5.18817	817494|817496|817498|818746|824119|824120|828613|837576|838288|838289|843329	GSTU5|GSTU3|GSTU1|AT2G41480|LSU3|LSU1|FSD1|ERD9|GSTU24|GSTU25|GSTU11	-3.32375	-5.05054	0.813665	6.17956	0	31	1	1	-5.05054	7.05731
0	0	0	0	0	0	0	0	0	0	0	1	0	0	0	0	0	0	0	0	0	0	0	-4.80336	GO:0006749	M000000000001	1	0	54	8	402	19150	1.99005	GO Biological Processes	19	glutathione metabolic process	7.05731	817494|817496|817498|832691|837576|838288|838289|843329	GSTU5|GSTU3|GSTU1|AT5G26220|ERD9|GSTU24|GSTU25|GSTU11	-3.12256	-4.80336	0.696553	6.527	0	31	0	0	-5.05054	7.05731
0	0	0	0	0	0	0	0	0	0	0	1	0	0	0	0	0	0	0	0	0	0	0	-4.16449	GO:0009407	M000000000001	1	0	49	7	402	19150	1.74129	GO Biological Processes	19	toxin catabolic process	6.80526	817494|817496|817498|837576|838288|838289|843329	GSTU5|GSTU3|GSTU1|ERD9|GSTU24|GSTU25|GSTU11	-2.63422	-4.16449	0.652392	5.958	0	31	0	0	-5.05054	7.05731
0	0	0	0	0	0	0	0	0	0	0	1	0	0	0	0	0	0	0	0	0	0	0	-3.14624	GO:0009404	M000000000001	1	0	71	7	402	19150	1.74129	GO Biological Processes	19	toxin metabolic process	4.69659	817494|817496|817498|837576|838288|838289|843329	GSTU5|GSTU3|GSTU1|ERD9|GSTU24|GSTU25|GSTU11	-1.87814	-3.14624	0.652392	4.56942	0	31	0	0	-5.05054	7.05731
0	0	0	0	0	0	0	0	0	0	0	1	0	0	0	0	0	0	0	0	0	0	0	-3.12106	ath00480	M000000000001	1	0	93	8	402	19150	1.99005	KEGG Pathway	24	Glutathione metabolism	4.09779	817494|817496|817498|829316|837576|838288|838289|843329	GSTU5|GSTU3|GSTU1|GPX7|ERD9|GSTU24|GSTU25|GSTU11	-1.86202	-3.12106	0.696553	4.38505	0	31	0	0	-5.05054	7.05731
0	1	0	0	0	0	0	0	0	0	0	0	0	-3.02627	0	0	0	0	0	0	0	0	0	0	GO:0042537	M010000000000	1	0	69	5	209	19150	2.39234	GO Biological Processes	19	benzene-containing compound metabolic process	6.63962	818280|818988|837058|838288|838289	PAL1|UGT74F1|UGT75B1|GSTU24|GSTU25	-1.80298	-3.02627	1.05701	4.92968	0	31	0	0	-5.05054	7.05731
0	0	0	0	0	0	0	0	0	0	0	1	0	0	0	0	0	0	0	0	0	0	0	-2.4608	GO:0006575	M000000000001	1	0	118	8	402	19150	1.99005	GO Biological Processes	19	cellular modified amino acid metabolic process	3.22961	817494|817496|817498|832691|837576|838288|838289|843329	GSTU5|GSTU3|GSTU1|AT5G26220|ERD9|GSTU24|GSTU25|GSTU11	-1.39939	-2.4608	0.696553	3.55744	0	31	0	0	-5.05054	7.05731
0	0	0	1	0	0	0	0	0	0	0	0	0	0	0	-5.04352	0	0	0	0	0	0	0	0	GO:0009830	M000100000000	1	0	3	3	400	19150	0.75	GO Biological Processes	19	cell wall modification involved in abscission	47.875	818785|819988|824918	PGAZAT|QRT2|ADPG1	-3.32375	-5.04352	0.431386	11.8592	0	32	1	1	-5.04352	47.875
0	0	0	1	0	0	0	0	0	0	0	0	0	0	0	-5.04352	0	0	0	0	0	0	0	0	GO:0044277	M000100000000	1	0	3	3	400	19150	0.75	GO Biological Processes	19	cell wall disassembly	47.875	818785|819988|824918	PGAZAT|QRT2|ADPG1	-3.32375	-5.04352	0.431386	11.8592	0	32	0	0	-5.04352	47.875
0	0	0	1	0	1	0	0	0	0	0	0	0	0	0	-2.33204	0	-4.73706	0	0	0	0	0	0	GO:0009908	M000101000000	2	0	537	15	148	19150	10.1351	GO Biological Processes	19	flower development	3.6143	816194|818785|819988|821151|824601|827322|828604|830611|830878|832146|832491|839040|841062|842685|843244	AMS|PGAZAT|QRT2|SEP2|AP3|AT4G16270|SWEET14|GA20OX3|FLC|PI|AT5G24240|SEP3|AT1G44970|AT1G63820|AP1	-3.06962	-4.73706	2.48073	5.42299	0	32	0	0	-5.04352	47.875
0	0	0	1	0	1	0	0	0	0	0	0	0	0	0	-4.19125	0	-4.65696	0	0	0	0	0	0	GO:0048437	M000101000000	2	0	246	10	148	19150	6.75676	GO Biological Processes	19	floral organ development	5.25983	816194|818785|819988|821151|824601|827322|828604|832146|839040|841062	AMS|PGAZAT|QRT2|SEP2|AP3|AT4G16270|SWEET14|PI|SEP3|AT1G44970	-3.00888	-4.65696	2.06323	5.93455	0	32	0	0	-5.04352	47.875
0	0	0	1	0	1	0	0	0	0	0	0	0	0	0	-2.21651	0	-4.61643	0	0	0	0	0	0	GO:0090567	M000101000000	2	0	550	15	148	19150	10.1351	GO Biological Processes	19	reproductive shoot system development	3.52887	816194|818785|819988|821151|824601|827322|828604|830611|830878|832146|832491|839040|841062|842685|843244	AMS|PGAZAT|QRT2|SEP2|AP3|AT4G16270|SWEET14|GA20OX3|FLC|PI|AT5G24240|SEP3|AT1G44970|AT1G63820|AP1	-2.97769	-4.61643	2.48073	5.31075	0	32	0	0	-5.04352	47.875
0	0	0	1	0	1	0	0	0	0	0	0	0	0	0	-3.77464	0	-4.60223	0	0	0	0	0	0	GO:0048653	M000101000000	2	0	75	6	148	19150	4.05405	GO Biological Processes	19	anther development	10.3514	816194|818785|819988|827322|828604|841062	AMS|PGAZAT|QRT2|AT4G16270|SWEET14|AT1G44970	-2.96961	-4.60223	1.62117	7.16105	0	32	0	0	-5.04352	47.875
0	0	0	1	0	1	0	0	0	0	0	0	0	0	0	-2.90006	0	-3.87477	0	0	0	0	0	0	GO:0048443	M000101000000	2	0	101	6	148	19150	4.05405	GO Biological Processes	19	stamen development	7.68665	816194|818785|819988|827322|828604|841062	AMS|PGAZAT|QRT2|AT4G16270|SWEET14|AT1G44970	-2.42327	-3.87477	1.62117	5.94617	0	32	0	0	-5.04352	47.875
0	0	0	1	0	1	0	0	0	0	0	0	0	0	0	-2.90006	0	-3.87477	0	0	0	0	0	0	GO:0048466	M000101000000	2	0	101	6	148	19150	4.05405	GO Biological Processes	19	androecium development	7.68665	816194|818785|819988|827322|828604|841062	AMS|PGAZAT|QRT2|AT4G16270|SWEET14|AT1G44970	-2.42327	-3.87477	1.62117	5.94617	0	32	0	0	-5.04352	47.875
0	0	0	1	0	1	0	0	0	0	0	0	0	0	0	-2.54623	0	-3.83899	0	0	0	0	0	0	GO:0048438	M000101000000	2	0	196	8	148	19150	5.40541	GO Biological Processes	19	floral whorl development	5.2813	816194|818785|819988|821151|827322|828604|839040|841062	AMS|PGAZAT|QRT2|SEP2|AT4G16270|SWEET14|SEP3|AT1G44970	-2.40128	-3.83899	1.85873	5.31689	0	32	0	0	-5.04352	47.875
0	0	0	1	0	1	0	0	0	0	0	0	0	0	0	-2.10137	0	-3.32954	0	0	0	0	0	0	GO:0009901	M000101000000	2	0	20	3	148	19150	2.02703	GO Biological Processes	19	anther dehiscence	19.4088	818785|819988|828604	PGAZAT|QRT2|SWEET14	-2.01435	-3.32954	1.15838	7.2692	0	32	0	0	-5.04352	47.875
0	0	0	1	0	1	0	0	0	0	0	0	0	0	0	-2.04111	0	-3.26505	0	0	0	0	0	0	GO:0048658	M000101000000	2	0	21	3	148	19150	2.02703	GO Biological Processes	19	anther wall tapetum development	18.4846	816194|827322|841062	AMS|AT4G16270|AT1G44970	-1.9723	-3.26505	1.15838	7.07493	0	32	0	0	-5.04352	47.875
0	0	0	0	0	1	0	0	0	0	0	0	0	0	0	0	0	-2.89075	0	0	0	0	0	0	GO:0009900	M000001000000	1	0	28	3	148	19150	2.02703	GO Biological Processes	19	dehiscence	13.8634	818785|819988|828604	PGAZAT|QRT2|SWEET14	-1.69608	-2.89075	1.15838	6.01136	0	32	0	0	-5.04352	47.875
0	0	0	1	0	0	0	0	0	0	0	0	0	0	0	-2.8803	0	0	0	0	0	0	0	0	GO:0010047	M000100000000	1	0	11	3	400	19150	0.75	GO Biological Processes	19	fruit dehiscence	13.0568	818785|819988|824918	PGAZAT|QRT2|ADPG1	-1.69113	-2.8803	0.431386	5.84214	0	32	0	0	-5.04352	47.875
0	0	0	1	0	0	0	0	0	0	0	0	0	0	0	-2.58057	0	0	0	0	0	0	0	0	GO:0048609	M000100000000	1	0	194	11	400	19150	2.75	GO Biological Processes	19	multicellular organismal reproductive process	2.71456	818608|818785|819988|822110|824918|828081|831156|837163|842477|842716|844175	GEA6|PGAZAT|QRT2|CYP82G1|ADPG1|SUS3|SAG29|GPAT1|GPT2|DAA1|NCED9	-1.46998	-2.58057	0.817676	3.50577	0	32	0	0	-5.04352	47.875
0	0	0	1	0	0	0	0	0	0	0	0	0	0	0	-2.46262	0	0	0	0	0	0	0	0	GO:0032504	M000100000000	1	0	201	11	400	19150	2.75	GO Biological Processes	19	multicellular organism reproduction	2.62002	818608|818785|819988|822110|824918|828081|831156|837163|842477|842716|844175	GEA6|PGAZAT|QRT2|CYP82G1|ADPG1|SUS3|SAG29|GPAT1|GPT2|DAA1|NCED9	-1.39975	-2.46262	0.817676	3.37232	0	32	0	0	-5.04352	47.875
0	0	0	1	1	0	0	0	1	1	0	0	0	0	0	-2.02361	-2.01904	0	0	0	-3.32203	-2.32057	0	0	GO:0009827	M000110001100	4	0	62	18	1808	19150	0.995575	GO Biological Processes	19	plant-type cell wall modification	3.07504	816604|818341|818656|818785|819380|819988|822543|823740|824715|824918|827983|828940|835731|836357|837596|838608|843288|3768816	EXPB1|EXP3|EXPA8|PGAZAT|AT2G47670|QRT2|EXPA5|EXLA1|EXPA16|ADPG1|EXPA17|EXPB3|EXPA14|AT5G62360|XTH33|EXPA11|EXPA1|AT3G12977	-2.8724	-4.97912	0.233488	5.28403	0	33	1	1	-4.97912	10.5174
0	0	0	0	0	0	0	0	1	1	0	0	0	0	0	0	0	0	0	0	-4.12076	-2.76993	0	0	GO:0006949	M000000001100	2	0	16	5	569	19150	0.878735	GO Biological Processes	19	syncytium formation	10.5174	816604|818341|818656|828940|843288	EXPB1|EXP3|EXPA8|EXPB3|EXPA1	-2.59525	-4.12076	0.391252	6.66451	0	33	0	0	-4.97912	10.5174
0	0	0	0	0	0	0	0	1	1	1	0	0	0	0	0	0	0	0	0	-4.02948	-2.11221	-2.29278	0	GO:0009828	M000000001110	3	0	37	7	569	19150	1.23023	GO Biological Processes	19	plant-type cell wall loosening	6.36726	816604|818341|818656|822543|828940|838608|843288	EXPB1|EXP3|EXPA8|EXPA5|EXPB3|EXPA11|EXPA1	-2.52708	-4.02948	0.462114	5.71852	0	33	0	0	-4.97912	10.5174
0	0	0	0	1	1	0	0	0	0	0	0	0	0	0	0	-2.07363	-2.24085	0	0	0	0	0	0	GO:0045229	M000011000000	2	0	584	77	1808	19150	4.25885	GO Biological Processes	19	external encapsulating structure organization	1.39652	815950|816318|816604|816649|817877|818341|818520|818656|818746|818785|818895|818991|819130|819368|819380|819867|819988|820815|822543|823191|823634|823740|824624|824715|824918|826301|826972|827044|827360|827983|828080|828499|828500|828514|828527|828940|829152|829637|829936|830379|831510|831646|832209|832383|834676|834800|834950|835731|835859|835860|836357|836475|837126|837596|837698|837968|838583|…	XTH10|VND1|EXPB1|PRP2|AT2G33160|EXP3|ABCG1|EXPA8|AT2G41480|PGAZAT|AT2G42940|AT2G43870|AT2G45220|AT2G47550|AT2G47670|AT3G06830|QRT2|AT3G15720|EXPA5|AT3G42180|XTH31|EXLA1|HRGP1|EXPA16|ADPG1|CSLC12|ATCSLA15|MEE48|CSLA01|EXPA17|GH9B13|CSLG3|CSLG2|AT4G24140|GH9A3|EXPB3|XTH19|LAP5|XTH7|AT5G04970|RIC4|AT5G17780|AT5G20860|CYP86B1|FLS2|PME5|TED7|EXPA14|XTH25|TCH4|AT5G62360|FACT|AT1G06170|XTH33|XTH8|FUT6|G…	-1.07587	-2.78392	0.474894	3.14224	0	33	0	0	-4.97912	10.5174
0	0	0	0	1	0	0	0	0	0	0	0	0	0	0	0	-2.28193	0	0	0	0	0	0	0	GO:0071555	M000010000000	1	0	544	71	1808	19150	3.92699	GO Biological Processes	19	cell wall organization	1.38239	815950|816318|816604|816649|817877|818341|818656|818746|818785|818991|819130|819368|819380|819867|819988|820815|822543|823191|823634|823740|824624|824715|824918|826301|826972|827360|827983|828080|828499|828500|828514|828527|828940|829152|829936|830379|831510|831646|832209|832383|834676|834800|834950|835731|835859|835860|836357|836475|837126|837596|837698|837968|838583|838608|838893|839019|839166|…	XTH10|VND1|EXPB1|PRP2|AT2G33160|EXP3|EXPA8|AT2G41480|PGAZAT|AT2G43870|AT2G45220|AT2G47550|AT2G47670|AT3G06830|QRT2|AT3G15720|EXPA5|AT3G42180|XTH31|EXLA1|HRGP1|EXPA16|ADPG1|CSLC12|ATCSLA15|CSLA01|EXPA17|GH9B13|CSLG3|CSLG2|AT4G24140|GH9A3|EXPB3|XTH19|XTH7|AT5G04970|RIC4|AT5G17780|AT5G20860|CYP86B1|FLS2|PME5|TED7|EXPA14|XTH25|TCH4|AT5G62360|FACT|AT1G06170|XTH33|XTH8|FUT6|GH9B5|EXPA11|CEL5|CSLA10|AT1…	-0.878108	-2.50171	0.456806	2.92146	0	33	0	0	-4.97912	10.5174
0	0	0	0	0	1	0	0	0	0	0	0	0	0	0	0	0	-2.21801	0	0	0	0	0	0	GO:0009664	M000001000000	1	0	149	25	1808	19150	1.38274	GO Biological Processes	19	plant-type cell wall organization	1.77715	816604|816649|818341|818656|818746|818785|819380|819988|822543|823740|824624|824715|824918|827983|828940|831510|835731|835860|836357|837596|838608|839166|843288|844028|3768816	EXPB1|PRP2|EXP3|EXPA8|AT2G41480|PGAZAT|AT2G47670|QRT2|EXPA5|EXLA1|HRGP1|EXPA16|ADPG1|EXPA17|EXPB3|RIC4|EXPA14|TCH4|AT5G62360|XTH33|EXPA11|AT1G26250|EXPA1|EXT4|AT3G12977	-0.86484	-2.4853	0.27463	3.07491	0	33	0	0	-4.97912	10.5174
0	0	0	0	1	0	0	0	0	0	0	0	0	0	0	0	-2.08471	0	0	0	0	0	0	0	GO:0042545	M000010000000	1	0	176	27	1808	19150	1.49336	GO Biological Processes	19	cell wall modification	1.62488	816604|818341|818656|818785|819130|819368|819380|819867|819988|822543|823740|824715|824918|827983|828940|830379|832209|834676|834800|835731|836357|837126|837596|838608|841820|843288|3768816	EXPB1|EXP3|EXPA8|PGAZAT|AT2G45220|AT2G47550|AT2G47670|AT3G06830|QRT2|EXPA5|EXLA1|EXPA16|ADPG1|EXPA17|EXPB3|AT5G04970|AT5G20860|FLS2|PME5|EXPA14|AT5G62360|AT1G06170|XTH33|EXPA11|PME2|EXPA1|AT3G12977	-0.567227	-2.0975	0.285244	2.68904	0	33	0	0	-4.97912	10.5174
0	0	0	0	0	0	0	1	0	0	0	0	0	0	0	0	0	0	0	-4.93986	0	0	0	0	GO:0010374	M000000010000	1	0	66	6	147	19150	4.08163	GO Biological Processes	19	stomatal complex development	11.8429	819785|835402|836209|839287|840324|844348	MUTE|SPCH|BASL|SDD1|EPF2|TMM	-3.22379	-4.93986	1.63196	7.76076	0	34	1	1	-4.93986	15.6327
0	0	0	0	0	0	0	1	0	0	0	0	0	0	0	0	0	0	0	-3.14496	0	0	0	0	GO:0090626	M000000010000	1	0	92	5	147	19150	3.40136	GO Biological Processes	19	plant epidermis morphogenesis	7.08001	824976|832459|839287|840324|844348	GIS|PEL3|SDD1|EPF2|TMM	-1.87814	-3.14496	1.49504	5.14138	0	34	0	0	-4.93986	15.6327
0	0	0	0	0	0	0	1	0	0	0	0	0	0	0	0	0	0	0	-3.13326	0	0	0	0	GO:0090698	M000000010000	1	0	193	7	147	19150	4.7619	GO Biological Processes	19	post-embryonic plant morphogenesis	4.7249	816363|821469|835731|836841|839287|840324|844348	AT2G18480|MPC|EXPA14|HEC1|SDD1|EPF2|TMM	-1.87035	-3.13326	1.75646	4.57434	0	34	0	0	-4.93986	15.6327
0	0	0	0	0	0	0	1	0	0	0	0	0	0	0	0	0	0	0	-3.04552	0	0	0	0	GO:0008356	M000000010000	1	0	25	3	147	19150	2.04082	GO Biological Processes	19	asymmetric cell division	15.6327	829309|836209|844348	AT4G31805|BASL|TMM	-1.81747	-3.04552	1.16618	6.43892	0	34	0	0	-4.93986	15.6327
0	0	0	0	0	0	0	1	0	0	0	0	0	0	0	0	0	0	0	-2.95564	0	0	0	0	GO:0090558	M000000010000	1	0	268	8	147	19150	5.44218	GO Biological Processes	19	plant epidermis development	3.88872	819785|824976|832459|835402|836209|839287|840324|844348	MUTE|GIS|PEL3|SPCH|BASL|SDD1|EPF2|TMM	-1.74287	-2.95564	1.87101	4.18861	0	34	0	0	-4.93986	15.6327
0	0	0	0	0	0	0	1	0	0	0	0	0	0	0	0	0	0	0	-2.85423	0	0	0	0	GO:0010103	M000000010000	1	0	29	3	147	19150	2.04082	GO Biological Processes	19	stomatal complex morphogenesis	13.4764	839287|840324|844348	SDD1|EPF2|TMM	-1.67158	-2.85423	1.16618	5.91363	0	34	0	0	-4.93986	15.6327
0	0	0	0	0	0	0	1	0	0	0	0	0	0	0	0	0	0	0	-2.30461	0	0	0	0	GO:0009888	M000000010000	1	0	660	12	147	19150	8.16327	GO Biological Processes	19	tissue development	2.36858	816318|819785|821469|824976|826795|832459|833982|835402|836209|839287|840324|844348	VND1|MUTE|MPC|GIS|AGL14|PEL3|PRE1|SPCH|BASL|SDD1|EPF2|TMM	-1.28083	-2.30461	2.2583	3.14699	0	34	0	0	-4.93986	15.6327
0	0	0	1	0	0	0	0	0	0	0	0	0	0	0	-4.91069	0	0	0	0	0	0	0	0	ath00901	M000100000000	1	0	8	4	400	19150	1	KEGG Pathway	24	Indole alkaloid biosynthesis	23.9375	829869|839759|843739|843740	MES9|AT1G28590|AT1G74010|SS2	-3.20192	-4.91069	0.497494	9.47763	0	35	1	1	-4.91069	23.9375
0	0	0	0	0	1	1	1	0	0	0	0	0	0	0	0	0	-4.80331	-4.71557	-2.28108	0	0	0	0	GO:0006357	M000001110000	3	0	345	12	148	19150	8.10811	GO Biological Processes	19	regulation of transcription by RNA polymerase II	4.50059	821151|824601|824864|824865|825470|830878|832146|839040|839392|843244|5008019|28718362	SEP2|AP3|bHLH38|bHLH39|AT3G62950|FLC|PI|SEP3|GRXS13|AP1|AT3G21460|AT2G47870	-3.12256	-4.80331	2.24371	5.79053	0	36	1	1	-4.80331	11.5015
0	0	0	0	0	1	1	1	0	0	0	0	0	0	0	0	0	-4.41419	-4.32851	-2.05158	0	0	0	0	GO:0006366	M000001110000	3	0	378	12	148	19150	8.10811	GO Biological Processes	19	transcription by RNA polymerase II	4.10768	821151|824601|824864|824865|825470|830878|832146|839040|839392|843244|5008019|28718362	SEP2|AP3|bHLH38|bHLH39|AT3G62950|FLC|PI|SEP3|GRXS13|AP1|AT3G21460|AT2G47870	-2.84474	-4.41419	2.24371	5.38556	0	36	0	0	-4.80331	11.5015
0	0	0	0	1	1	1	0	0	0	0	0	0	0	0	0	-2.40712	-3.39907	-3.36608	0	0	0	0	0	GO:0000122	M000011100000	3	0	45	4	148	19150	2.7027	GO Biological Processes	19	negative regulation of transcription by RNA polymerase II	11.5015	825470|839392|5008019|28718362	AT3G62950|GRXS13|AT3G21460|AT2G47870	-2.06443	-3.39907	1.33296	6.22427	0	36	0	0	-4.80331	11.5015
0	0	0	0	0	1	0	0	0	0	0	0	0	0	0	0	0	-4.75928	0	0	0	0	0	0	GO:0010208	M000001000000	1	0	42	5	148	19150	3.37838	GO Biological Processes	19	pollen wall assembly	15.4038	818520|827044|829637|840236|842596	ABCG1|MEE48|LAP5|AT1G33430|ACOS5	-3.08527	-4.75928	1.48512	8.24704	0	37	1	1	-4.75928	17.2523
0	0	0	0	0	1	0	0	0	0	0	0	0	0	0	0	0	-4.6586	0	0	0	0	0	0	GO:0010927	M000001000000	1	0	44	5	148	19150	3.37838	GO Biological Processes	19	cellular component assembly involved in morphogenesis	14.7036	818520|827044|829637|840236|842596	ABCG1|MEE48|LAP5|AT1G33430|ACOS5	-3.00888	-4.6586	1.48512	8.03121	0	37	0	0	-4.75928	17.2523
0	0	0	0	0	1	0	0	0	0	0	0	0	0	0	0	0	-4.09537	0	0	0	0	0	0	GO:0010584	M000001000000	1	0	30	4	148	19150	2.7027	GO Biological Processes	19	pollen exine formation	17.2523	827044|829637|840236|842596	MEE48|LAP5|AT1G33430|ACOS5	-2.57459	-4.09537	1.33296	7.86203	0	37	0	0	-4.75928	17.2523
0	0	0	0	0	1	0	0	0	0	0	0	0	0	0	0	0	-3.56524	0	0	0	0	0	0	GO:0048646	M000001000000	1	0	215	8	148	19150	5.40541	GO Biological Processes	19	anatomical structure formation involved in morphogenesis	4.81458	818520|824601|827044|829637|832146|839040|840236|842596	ABCG1|AP3|MEE48|LAP5|PI|SEP3|AT1G33430|ACOS5	-2.19208	-3.56524	1.85873	4.96407	0	37	0	0	-4.75928	17.2523
0	1	0	1	0	1	0	0	0	0	0	1	0	-2.11689	0	-3.07761	0	-2.62515	0	0	0	0	0	-2.65103	GO:0019748	M010101000001	4	0	370	60	1808	19150	3.31858	GO Biological Processes	19	secondary metabolic process	1.71759	814784|817462|817493|817494|817496|817497|817498|817571|818280|818630|818746|819053|820078|820082|820316|820887|820888|821227|824238|824519|825068|825182|825184|829637|829894|829895|829897|829955|830088|830823|831174|831202|831241|831877|831887|832145|832383|834943|836003|836263|836475|836771|837576|837765|838288|838289|838393|838706|839388|839488|840059|841409|842478|842553|842900|842945|843329|…	HB21|LAC2|GSTU6|GSTU5|GSTU3|GSTU2|GSTU1|LAC3|PAL1|LAC5|AT2G41480|BGLU28|LAC7|PYK10|GPAT5|NSP1|NSP4|GSTF11|UGT72E1|ABCG20|IPMI1|BGLU27|DIN2|LAP5|CYP81F3|CYP81F4|CYP91A2|ELI3-2|CAD9|SCPL19|Rap2.6L|ABCG6|TT4|LAC8|LAC11|BCB|CYP86B1|ATSDI1|CYP86A1|MYB28|FACT|AT5G66390|ERD9|AT1G12130|GSTU24|GSTU25|LAC1|IGMT1|AT1G04880|AO4|AT1G31720|GSTF14|BGLU45|FMO GS-OX3|BZO1|BGLU22|GSTU11|scpl3|IGMT5|MYB63	-2.57403	-4.64405	0.421259	4.50042	0	38	1	1	-4.64405	1.71759
0	0	0	0	0	0	0	0	0	0	0	1	0	0	0	0	0	0	0	0	0	0	0	-4.62344	GO:0009814	M000000000001	1	0	201	15	402	19150	3.73134	GO Biological Processes	19	defense response, incompatible interaction	3.55499	815864|816381|818505|819632|820429|820768|827073|827320|828342|829869|831162|831173|833667|834469|835341	ALD1|PNP-A|MLO12|PR4|HCHIB|AT3G15356|AT4G01895|AT4G16260|AT4G22470|MES9|JAZ10|PBS3|NHL25|PDF1.2|HSP90.1	-2.98161	-4.62344	0.945283	5.33215	0	39	1	1	-4.62344	8.28466
0	0	0	0	0	0	0	0	0	0	0	1	0	0	0	0	0	0	0	0	0	0	0	-4.01027	GO:0045087	M000000000001	1	0	394	21	402	19150	5.22388	GO Biological Processes	19	innate immune response	2.53902	815864|816273|816381|817626|818505|819632|819700|820429|820768|824072|827073|827320|828342|829869|829955|831162|831173|833667|834469|835341|28720208	ALD1|AT2G17660|PNP-A|CYP71A12|MLO12|PR4|RLP30|HCHIB|AT3G15356|PRXCA|AT4G01895|AT4G16260|AT4G22470|MES9|ELI3-2|JAZ10|PBS3|NHL25|PDF1.2|HSP90.1|AT4G35655	-2.51898	-4.01027	1.10977	4.51992	0	39	0	0	-4.62344	8.28466
0	0	0	0	0	0	0	0	0	0	0	1	0	0	0	0	0	0	0	0	0	0	0	-3.82927	GO:0006955	M000000000001	1	0	406	21	402	19150	5.22388	GO Biological Processes	19	immune response	2.46397	815864|816273|816381|817626|818505|819632|819700|820429|820768|824072|827073|827320|828342|829869|829955|831162|831173|833667|834469|835341|28720208	ALD1|AT2G17660|PNP-A|CYP71A12|MLO12|PR4|RLP30|HCHIB|AT3G15356|PRXCA|AT4G01895|AT4G16260|AT4G22470|MES9|ELI3-2|JAZ10|PBS3|NHL25|PDF1.2|HSP90.1|AT4G35655	-2.39543	-3.82927	1.10977	4.3659	0	39	0	0	-4.62344	8.28466
0	0	0	0	0	0	0	0	0	0	0	1	0	0	0	0	0	0	0	0	0	0	0	-3.52704	GO:0009627	M000000000001	1	0	81	8	402	19150	1.99005	GO Biological Processes	19	systemic acquired resistance	4.70487	815864|816381|819632|827073|828342|829869|831162|831173	ALD1|PNP-A|PR4|AT4G01895|AT4G22470|MES9|JAZ10|PBS3	-2.15904	-3.52704	0.696553	4.89283	0	39	0	0	-4.62344	8.28466
0	0	0	0	0	0	0	0	0	0	0	1	0	0	0	0	0	0	0	0	0	0	0	-3.28355	GO:0002376	M000000000001	1	0	446	21	402	19150	5.22388	GO Biological Processes	19	immune system process	2.24299	815864|816273|816381|817626|818505|819632|819700|820429|820768|824072|827073|827320|828342|829869|829955|831162|831173|833667|834469|835341|28720208	ALD1|AT2G17660|PNP-A|CYP71A12|MLO12|PR4|RLP30|HCHIB|AT3G15356|PRXCA|AT4G01895|AT4G16260|AT4G22470|MES9|ELI3-2|JAZ10|PBS3|NHL25|PDF1.2|HSP90.1|AT4G35655	-1.98415	-3.28355	1.10977	3.88934	0	39	0	0	-4.62344	8.28466
0	0	0	0	0	0	0	0	0	0	0	1	0	0	0	0	0	0	0	0	0	0	0	-2.90848	GO:0010112	M000000000001	1	0	23	4	402	19150	0.995025	GO Biological Processes	19	regulation of systemic acquired resistance	8.28466	827073|828342|831162|831173	AT4G01895|AT4G22470|JAZ10|PBS3	-1.70485	-2.90848	0.495031	5.11869	0	39	0	0	-4.62344	8.28466
0	0	0	0	0	0	0	0	0	1	0	1	0	0	0	0	0	0	0	0	0	-2.06213	0	-2.30168	GO:0009817	M000000000101	2	0	53	5	402	19150	1.24378	GO Biological Processes	19	defense response to fungus, incompatible interaction	4.49404	818505|819632|820768|827320|829869	MLO12|PR4|AT3G15356|AT4G16260|MES9	-1.27974	-2.30168	0.552766	3.72985	0	39	0	0	-4.62344	8.28466
0	1	0	0	1	0	1	0	0	0	0	1	0	-2.57847	0	0	-2.28743	0	-4.57741	0	0	0	0	-3.65524	GO:0050832	M010010100001	4	0	543	15	151	19150	9.93377	GO Biological Processes	19	defense response to fungus	3.50335	817142|817143|820591|820768|826859|826860|826861|827320|834378|834469|834470|838548|839392|841606|3766721	PDF1.3|PDF1.2b|ATBFRUCT1|AT3G15356|AZI1|EARLI1|AT4G12490|AT4G16260|UPI|PDF1.2|PDF1.2c|PDF1.4|GRXS13|IOS1|AT1G13609	-2.94781	-4.57741	2.43416	5.27569	0	40	1	1	-4.57741	3.50335
0	1	0	1	1	0	0	0	0	1	0	1	0	-3.68763	0	-2.07966	-2.11531	0	0	0	0	-2.3879	0	-2.06841	GO:0015698	M010110000101	5	0	110	25	1808	19150	1.38274	GO Biological Processes	19	inorganic anion transport	2.40723	817109|817844|818479|819783|823641|823710|824046|826787|827641|828559|829386|830806|831795|832080|834353|837327|838469|838861|841156|841649|843205|843280|843545|844415|6240245	MOT1|PHT1;5|PHT1;4|NIP7;1|NRT2.6|AT3G45680|PHT3;2|AT4G11810|NLM1|DIC2|AT4G32510|DIC3|AT5G03545|SULTR3;5|PHT1;1|NRT2:1|NRT1.9|AT1G22550|AT1G47485|AT1G52190|PHO1;H1|AT1G69480|AT1G72140|NIP6;1|AT5G66816	-2.52884	-4.57643	0.27463	4.77915	0	41	1	1	-4.57643	2.97895
0	1	0	0	0	0	0	0	0	1	0	0	0	-2.76748	0	0	0	0	0	0	0	-2.52029	0	0	GO:0006820	M010000000100	2	0	299	49	1808	19150	2.71018	GO Biological Processes	19	anion transport	1.73578	816202|817109|817844|818232|818435|818479|818536|818718|819783|822536|823641|823710|824046|824648|826787|827120|827641|828559|828604|828681|829386|830806|831795|832072|832080|834353|834676|834703|834724|835280|835875|837327|837363|837364|838122|838469|838861|841044|841156|841649|842477|843088|843205|843280|843545|844105|844329|844415|6240245	AT2G16990|MOT1|PHT1;5|ProT3|LTP2|PHT1;4|UMAMIT14|AT2G41190|NIP7;1|AT3G28960|NRT2.6|AT3G45680|PHT3;2|AT3G54830|AT4G11810|AT4G14695|NLM1|DIC2|SWEET14|GDU2|AT4G32510|DIC3|AT5G03545|MSL9|SULTR3;5|PHT1;1|FLS2|AT5G46600|BOU|AT5G52050|GDU3|NRT2:1|ALMT1|AT1G08440|ABCG40|NRT1.9|AT1G22550|SIAR1|AT1G47485|AT1G52190|GPT2|AT1G67640|PHO1;H1|AT1G69480|AT1G72140|LAX3|BAC2|NIP6;1|AT5G66816	-2.06316	-4.02504	0.381886	4.14038	0	41	0	0	-4.57643	2.97895
0	1	0	0	0	0	0	0	0	0	0	0	0	-3.25791	0	0	0	0	0	0	0	0	0	0	GO:0006811	M010000000000	1	0	746	101	1808	19150	5.58628	GO Biological Processes	19	ion transport	1.43401	814931|814938|816202|817047|817109|817362|817462|817571|817787|817844|818143|818232|818315|818435|818479|818536|818630|818718|818800|819783|820078|820765|821863|822536|823624|823641|823710|823843|824046|824349|824648|824775|826551|826623|826787|826973|827120|827641|828470|828559|828604|828681|828701|829386|830806|831339|831611|831720|831795|831877|831887|832072|832080|832145|832463|832509|832529|…	ZIP7|DTX1|AT2G16990|CIPK16|MOT1|FRU|LAC2|LAC3|ZIP3|PHT1;5|AT2G35730|ProT3|NAKR2|LTP2|PHT1;4|UMAMIT14|LAC5|AT2G41190|AtMT4a|NIP7;1|LAC7|PPI2|AT3G22910|AT3G28960|CHX4|NRT2.6|AT3G45680|COPT2|PHT3;2|CAX3|AT3G54830|FER3|ATPD|HKT1|AT4G11810|HAK5|AT4G14695|NLM1|CHX17|DIC2|SWEET14|GDU2|VATG3|AT4G32510|DIC3|CNGC18|HIPP21|FER1|AT5G03545|LAC8|LAC11|MSL9|SULTR3;5|BCB|FRO4|YSL2|AT5G24580|AT5G37860|AT5G42610|P…	-1.99067	-3.89214	0.540107	3.90425	0	41	0	0	-4.57643	2.97895
0	1	0	0	0	0	0	0	0	0	0	0	0	-2.29808	0	0	0	0	0	0	0	0	0	0	GO:0015706	M010000000000	1	0	32	9	1808	19150	0.497788	GO Biological Processes	19	nitrate transport	2.97895	823641|823710|837327|838469|838861|841156|841649|843545|6240245	NRT2.6|AT3G45680|NRT2:1|NRT1.9|AT1G22550|AT1G47485|AT1G52190|AT1G72140|AT5G66816	-0.986815	-2.6575	0.165516	3.61752	0	41	0	0	-4.57643	2.97895
0	0	0	0	0	1	0	0	0	0	0	0	0	0	0	0	0	-4.56775	0	0	0	0	0	0	GO:0010143	M000001000000	1	0	23	4	148	19150	2.7027	GO Biological Processes	19	cutin biosynthetic process	22.5029	819726|820316|832459|838105	AT3G05600|GPAT5|PEL3|SHN1	-2.94495	-4.56775	1.33296	9.10631	0	42	1	1	-4.56775	22.5029
1	0	1	1	0	0	0	0	0	0	0	0	-2.34118	0	-2.34118	-4.45244	0	0	0	0	0	0	0	0	GO:0009812	M101100000000	3	0	97	10	400	19150	2.5	GO Biological Processes	19	flavonoid metabolic process	4.93557	814828|818403|824287|824763|834850|836478|836480|842120|842955|842956	RNS1|AT2G38240|F3H|JRG21|CYP705A5|FLS3|FLS5|PAP1|MYB113|MYB114	-2.86039	-4.45244	0.780625	5.67563	0	43	1	1	-4.45244	8.44853
1	0	1	1	0	0	0	0	0	0	0	0	-2.6628	0	-2.6628	-4.40711	0	0	0	0	0	0	0	0	GO:0009813	M101100000000	3	0	79	9	400	19150	2.25	GO Biological Processes	19	flavonoid biosynthetic process	5.45411	814828|818403|824287|824763|836478|836480|842120|842955|842956	RNS1|AT2G38240|F3H|JRG21|FLS3|FLS5|PAP1|MYB113|MYB114	-2.84446	-4.40711	0.741514	5.79416	0	43	0	0	-4.45244	8.44853
0	0	0	1	0	0	0	0	0	0	0	0	0	0	0	-2.58057	0	0	0	0	0	0	0	0	GO:0042440	M000100000000	1	0	194	11	400	19150	2.75	GO Biological Processes	19	pigment metabolic process	2.71456	814828|821855|826798|827119|830043|834850|836478|836480|842120|842955|842956	RNS1|ELIP1|AT4G11910|ELIP2|ASE3|CYP705A5|FLS3|FLS5|PAP1|MYB113|MYB114	-1.46998	-2.58057	0.817676	3.50577	0	43	0	0	-4.45244	8.44853
0	0	0	1	0	0	0	0	0	0	0	0	0	0	0	-2.30567	0	0	0	0	0	0	0	0	GO:0031540	M000100000000	1	0	17	3	400	19150	0.75	GO Biological Processes	19	regulation of anthocyanin biosynthetic process	8.44853	842120|842955|842956	PAP1|MYB113|MYB114	-1.28087	-2.30567	0.431386	4.48751	0	43	0	0	-4.45244	8.44853
0	0	0	1	0	0	0	0	0	0	0	0	0	0	0	-2.23014	0	0	0	0	0	0	0	0	GO:0009718	M000100000000	1	0	35	4	400	19150	1	GO Biological Processes	19	anthocyanin-containing compound biosynthetic process	5.47143	814828|842120|842955|842956	RNS1|PAP1|MYB113|MYB114	-1.24427	-2.23014	0.497494	3.86719	0	43	0	0	-4.45244	8.44853
0	0	0	1	0	0	0	0	0	0	0	0	0	0	0	-2.14838	0	0	0	0	0	0	0	0	GO:0046148	M000100000000	1	0	162	9	400	19150	2.25	GO Biological Processes	19	pigment biosynthetic process	2.65972	814828|821855|827119|830043|836478|836480|842120|842955|842956	RNS1|ELIP1|ELIP2|ASE3|FLS3|FLS5|PAP1|MYB113|MYB114	-1.18908	-2.14838	0.741514	3.09853	0	43	0	0	-4.45244	8.44853
0	0	0	0	0	1	1	0	0	0	0	1	0	0	0	0	0	-3.08002	-2.26885	0	0	0	0	-4.3328	GO:0010200	M000001100001	3	0	142	12	402	19150	2.98507	GO Biological Processes	19	response to chitin	4.02565	817155|818025|820768|820901|822447|823751|824188|826771|829591|836322|841606|843492	HSFA2|JAZ7|AT3G15356|AT3G16530|PMZ|AT3G46080|CEJ1|AT-HSFB2B|RRTF1|HSFB2A|IOS1|AT1G71520	-2.7753	-4.3328	0.848758	5.29911	0	44	1	1	-4.3328	4.02565
0	0	0	0	0	1	0	0	0	0	0	1	0	0	0	0	0	-2.65621	0	0	0	0	0	-4.21318	GO:1901698	M000001000001	2	0	297	18	402	19150	4.47761	GO Biological Processes	19	response to nitrogen compound	2.88708	816478|817155|818025|820768|820901|822447|823751|823994|824188|824516|826771|828255|829591|836322|837576|841156|841606|843492	ACO1|HSFA2|JAZ7|AT3G15356|AT3G16530|PMZ|AT3G46080|BT2|CEJ1|ABCG37|AT-HSFB2B|NRT1.8|RRTF1|HSFB2A|ERD9|AT1G47485|IOS1|AT1G71520	-2.6732	-4.21318	1.03148	4.7994	0	44	0	0	-4.3328	4.02565
0	0	0	0	0	0	0	0	0	0	0	1	0	0	0	0	0	0	0	0	0	0	0	-3.27333	GO:0010243	M000000000001	1	0	238	14	402	19150	3.48259	GO Biological Processes	19	response to organonitrogen compound	2.80217	817155|818025|820768|820901|822447|823751|824188|824516|826771|829591|836322|837576|841606|843492	HSFA2|JAZ7|AT3G15356|AT3G16530|PMZ|AT3G46080|CEJ1|ABCG37|AT-HSFB2B|RRTF1|HSFB2A|ERD9|IOS1|AT1G71520	-1.97674	-3.27333	0.91441	4.0966	0	44	0	0	-4.3328	4.02565
0	0	0	0	0	0	0	0	0	0	0	1	0	0	0	0	0	0	0	0	0	0	0	-4.24563	GO:0032101	M000000000001	1	0	102	10	402	19150	2.48756	GO Biological Processes	19	regulation of response to external stimulus	4.67028	819120|827073|828342|829316|831147|831162|831173|832137|833963|841606	SPX3|AT4G01895|AT4G22470|GPX7|WRKY75|JAZ10|PBS3|SPX1|AT5G39670|IOS1	-2.70319	-4.24563	0.776791	5.4423	0	45	1	1	-4.24563	6.61622
0	0	0	1	0	0	0	0	0	0	0	1	0	0	0	-2.12178	0	0	0	0	0	0	0	-3.34297	GO:0031349	M000100000001	2	0	108	9	402	19150	2.23881	GO Biological Processes	19	positive regulation of defense response	3.96973	816273|819700|824072|828342|829316|831173|834360|841606|28720208	AT2G17660|RLP30|PRXCA|AT4G22470|GPX7|PBS3|AT5G43410|IOS1|AT4G35655	-2.0225	-3.34297	0.737868	4.53192	0	45	0	0	-4.24563	6.61622
0	1	0	1	0	0	0	0	0	0	0	1	0	-2.15372	0	-2.18608	0	0	0	0	0	0	0	-3.05699	GO:0032103	M010100000001	3	0	36	5	402	19150	1.24378	GO Biological Processes	19	positive regulation of response to external stimulus	6.61622	819120|828342|829316|832137|841606	SPX3|AT4G22470|GPX7|SPX1|IOS1	-1.82663	-3.05699	0.552766	4.93888	0	45	0	0	-4.24563	6.61622
0	0	0	0	0	0	0	0	0	0	0	1	0	0	0	0	0	0	0	0	0	0	0	-2.93485	GO:0080134	M000000000001	1	0	379	18	402	19150	4.47761	GO Biological Processes	19	regulation of response to stress	2.26243	816273|818025|819120|819700|824072|827073|828342|829316|829413|831162|831173|832137|833963|834360|835280|837576|841606|28720208	AT2G17660|JAZ7|SPX3|RLP30|PRXCA|AT4G01895|AT4G22470|GPX7|VTE1|JAZ10|PBS3|SPX1|AT5G39670|AT5G43410|AT5G52050|ERD9|IOS1|AT4G35655	-1.72553	-2.93485	1.03148	3.63491	0	45	0	0	-4.24563	6.61622
0	0	0	1	0	0	0	0	0	0	0	1	0	0	0	-2.05553	0	0	0	0	0	0	0	-2.90085	GO:0031347	M000100000001	2	0	260	14	402	19150	3.48259	GO Biological Processes	19	regulation of defense response	2.56506	816273|818025|819700|824072|827073|828342|829316|829413|831162|831173|833963|834360|841606|28720208	AT2G17660|JAZ7|RLP30|PRXCA|AT4G01895|AT4G22470|GPX7|VTE1|JAZ10|PBS3|AT5G39670|AT5G43410|IOS1|AT4G35655	-1.70093	-2.90085	0.91441	3.72058	0	45	0	0	-4.24563	6.61622
0	0	0	0	0	0	0	0	0	0	0	1	0	0	0	0	0	0	0	0	0	0	0	-2.66077	GO:0048584	M000000000001	1	0	246	13	402	19150	3.23383	GO Biological Processes	19	positive regulation of response to stimulus	2.51739	816273|819120|819700|824072|828342|829316|831173|832137|834360|838421|839324|841606|28720208	AT2G17660|SPX3|RLP30|PRXCA|AT4G22470|GPX7|PBS3|SPX1|AT5G43410|BEE1|MAPKKK18|IOS1|AT4G35655	-1.53178	-2.66077	0.882282	3.5075	0	45	0	0	-4.24563	6.61622
0	0	0	0	0	0	0	0	0	0	0	1	0	0	0	0	0	0	0	0	0	0	0	-2.65414	GO:0048583	M000000000001	1	0	709	27	402	19150	6.71642	GO Biological Processes	19	regulation of response to stimulus	1.8141	816273|818025|818403|819120|819700|824072|824763|827073|828342|829316|829413|829591|830443|831147|831162|831173|832137|833963|834360|835280|836040|836632|837576|838421|839324|841606|28720208	AT2G17660|JAZ7|AT2G38240|SPX3|RLP30|PRXCA|JRG21|AT4G01895|AT4G22470|GPX7|VTE1|RRTF1|AT5G05600|WRKY75|JAZ10|PBS3|SPX1|AT5G39670|AT5G43410|AT5G52050|HAI1|MAF5|ERD9|BEE1|MAPKKK18|IOS1|AT4G35655	-1.52894	-2.65414	1.24841	3.23456	0	45	0	0	-4.24563	6.61622
0	0	0	0	0	0	0	0	0	0	0	1	0	0	0	0	0	0	0	0	0	0	0	-2.36246	GO:0002831	M000000000001	1	0	97	7	402	19150	1.74129	GO Biological Processes	19	regulation of response to biotic stimulus	3.43771	827073|828342|829316|831162|831173|833963|841606	AT4G01895|AT4G22470|GPX7|JAZ10|PBS3|AT5G39670|IOS1	-1.32269	-2.36246	0.652392	3.52448	0	45	0	0	-4.24563	6.61622
0	1	0	0	0	1	1	0	0	1	0	0	0	-4.05833	0	0	0	-2.18255	-3.00886	0	0	-2.28713	0	0	GO:0055072	M010001100100	4	0	96	22	1808	19150	1.21681	GO Biological Processes	19	iron ion homeostasis	2.42729	817462|817571|818630|818723|820078|822112|824775|824864|824865|828899|830293|831720|831877|831887|832496|835246|838393|838710|838787|843816|844014|2745542	LAC2|LAC3|LAC5|BHLH100|LAC7|AT3G25190|FER3|bHLH38|bHLH39|MEB1|BHLH101|FER1|LAC8|LAC11|MEB2|NEET|LAC1|AT1G21140|sks8|AT1G74770|AT1G76800|AT2G16385	-2.17131	-4.15993	0.257842	4.52666	0	46	1	1	-4.15993	4.70747
0	1	0	1	0	0	0	0	0	0	0	0	0	-3.03316	0	-2.23319	0	0	0	0	0	0	0	0	GO:0046271	M010100000000	2	0	18	8	1808	19150	0.442478	GO Biological Processes	19	phenylpropanoid catabolic process	4.70747	817462|817571|818280|818630|820078|831877|831887|838393	LAC2|LAC3|PAL1|LAC5|LAC7|LAC8|LAC11|LAC1	-2.01722	-3.94186	0.156093	5.08109	0	46	0	0	-4.15993	4.70747
0	1	0	1	0	0	0	0	0	0	0	0	0	-3.03316	0	-2.23319	0	0	0	0	0	0	0	0	GO:0046274	M010100000000	2	0	18	8	1808	19150	0.442478	GO Biological Processes	19	lignin catabolic process	4.70747	817462|817571|818280|818630|820078|831877|831887|838393	LAC2|LAC3|PAL1|LAC5|LAC7|LAC8|LAC11|LAC1	-2.01722	-3.94186	0.156093	5.08109	0	46	0	0	-4.15993	4.70747
0	1	0	1	0	0	1	0	0	1	0	0	0	-3.7928	0	-2.01592	0	0	-2.28171	0	0	-2.51953	0	0	GO:0055076	M010100100100	4	0	141	28	1808	19150	1.54867	GO Biological Processes	19	transition metal ion homeostasis	2.10334	817462|817571|818630|818723|820078|822112|823843|824349|824775|824864|824865|828899|829134|830293|831611|831720|831877|831887|832496|835246|835511|838393|838710|838787|838907|843816|844014|2745542	LAC2|LAC3|LAC5|BHLH100|LAC7|AT3G25190|COPT2|CAX3|FER3|bHLH38|bHLH39|MEB1|HMA2|BHLH101|HIPP21|FER1|LAC8|LAC11|MEB2|NEET|MYB49|LAC1|AT1G21140|sks8|HIPP22|AT1G74770|AT1G76800|AT2G16385	-2.01104	-3.92977	0.290396	4.24582	0	46	0	0	-4.15993	4.70747
0	1	0	0	0	0	0	0	0	0	0	0	0	-2.20893	0	0	0	0	0	0	0	0	0	0	GO:0006826	M010000000000	1	0	67	15	1808	19150	0.829646	GO Biological Processes	19	iron ion transport	2.3713	817362|817462|817571|818630|820078|824775|831720|831877|831887|832509|838393|838787|841144|843816|6240993	FRU|LAC2|LAC3|LAC5|LAC7|FER3|FER1|LAC8|LAC11|YSL2|LAC1|sks8|AT1G47400|AT1G74770|AT2G30766	-1.17395	-2.91269	0.213323	3.63053	0	46	0	0	-4.15993	4.70747
0	0	0	0	0	0	0	0	0	0	0	1	0	0	0	0	0	0	0	0	0	0	0	-4.05068	GO:0032104	M000000000001	1	0	5	3	402	19150	0.746269	GO Biological Processes	19	regulation of response to extracellular stimulus	28.5821	819120|831147|832137	SPX3|WRKY75|SPX1	-2.54376	-4.05068	0.429248	9.03219	0	47	1	1	-4.05068	28.5821
0	0	0	0	0	0	0	0	0	0	0	1	0	0	0	0	0	0	0	0	0	0	0	-4.05068	GO:0032107	M000000000001	1	0	5	3	402	19150	0.746269	GO Biological Processes	19	regulation of response to nutrient levels	28.5821	819120|831147|832137	SPX3|WRKY75|SPX1	-2.54376	-4.05068	0.429248	9.03219	0	47	0	0	-4.05068	28.5821
0	1	0	0	0	0	0	0	0	0	0	0	0	-3.98408	0	0	0	0	0	0	0	0	0	0	GO:0006026	M010000000000	1	0	23	4	209	19150	1.91388	GO Biological Processes	19	aminoglycan catabolic process	15.9351	818961|818963|818964|832474	AT2G43590|AT2G43610|AT2G43620|CHIA	-2.51419	-3.98408	0.947736	7.52824	0	48	1	1	-3.98408	25.6016
0	1	0	0	0	0	0	0	0	0	0	0	0	-3.98408	0	0	0	0	0	0	0	0	0	0	GO:0006030	M010000000000	1	0	23	4	209	19150	1.91388	GO Biological Processes	19	chitin metabolic process	15.9351	818961|818963|818964|832474	AT2G43590|AT2G43610|AT2G43620|CHIA	-2.51419	-3.98408	0.947736	7.52824	0	48	0	0	-3.98408	25.6016
0	1	0	0	0	0	0	0	0	0	0	0	0	-3.98408	0	0	0	0	0	0	0	0	0	0	GO:0006032	M010000000000	1	0	23	4	209	19150	1.91388	GO Biological Processes	19	chitin catabolic process	15.9351	818961|818963|818964|832474	AT2G43590|AT2G43610|AT2G43620|CHIA	-2.51419	-3.98408	0.947736	7.52824	0	48	0	0	-3.98408	25.6016
0	1	0	0	0	0	0	0	0	0	0	0	0	-3.98408	0	0	0	0	0	0	0	0	0	0	GO:0046348	M010000000000	1	0	23	4	209	19150	1.91388	GO Biological Processes	19	amino sugar catabolic process	15.9351	818961|818963|818964|832474	AT2G43590|AT2G43610|AT2G43620|CHIA	-2.51419	-3.98408	0.947736	7.52824	0	48	0	0	-3.98408	25.6016
0	1	0	0	0	0	0	0	0	0	0	0	0	-3.98408	0	0	0	0	0	0	0	0	0	0	GO:1901072	M010000000000	1	0	23	4	209	19150	1.91388	GO Biological Processes	19	glucosamine-containing compound catabolic process	15.9351	818961|818963|818964|832474	AT2G43590|AT2G43610|AT2G43620|CHIA	-2.51419	-3.98408	0.947736	7.52824	0	48	0	0	-3.98408	25.6016
0	1	0	0	0	0	0	0	0	0	0	0	0	-3.76777	0	0	0	0	0	0	0	0	0	0	GO:1901071	M010000000000	1	0	26	4	209	19150	1.91388	GO Biological Processes	19	glucosamine-containing compound metabolic process	14.0964	818961|818963|818964|832474	AT2G43590|AT2G43610|AT2G43620|CHIA	-2.34903	-3.76777	0.947736	7.01932	0	48	0	0	-3.98408	25.6016
1	1	1	0	0	0	0	0	0	0	0	0	-3.69288	-3.10885	-3.69288	0	0	0	0	0	0	0	0	0	GO:0016998	M111000000000	3	0	17	3	132	19150	2.27273	GO Biological Processes	19	cell wall macromolecule catabolic process	25.6016	818961|818964|823634	AT2G43590|AT2G43620|XTH31	-2.28694	-3.69288	1.29716	8.45423	0	48	0	0	-3.98408	25.6016
0	1	0	0	0	0	0	0	0	0	0	0	0	-3.6386	0	0	0	0	0	0	0	0	0	0	GO:0006022	M010000000000	1	0	28	4	209	19150	1.91388	GO Biological Processes	19	aminoglycan metabolic process	13.0895	818961|818963|818964|832474	AT2G43590|AT2G43610|AT2G43620|CHIA	-2.24408	-3.6386	0.947736	6.72461	0	48	0	0	-3.98408	25.6016
1	1	1	0	0	0	0	0	0	0	0	0	-2.547	-3.47377	-2.547	0	0	0	0	0	0	0	0	0	GO:1901136	M111000000000	3	0	85	6	209	19150	2.87081	GO Biological Processes	19	carbohydrate derivative catabolic process	6.46777	818961|818963|818964|819053|820082|832474	AT2G43590|AT2G43610|AT2G43620|BGLU28|PYK10|CHIA	-2.11717	-3.47377	1.15506	5.30697	0	48	0	0	-3.98408	25.6016
0	1	0	0	0	0	0	0	0	0	0	0	0	-3.20929	0	0	0	0	0	0	0	0	0	0	GO:0006040	M010000000000	1	0	36	4	209	19150	1.91388	GO Biological Processes	19	amino sugar metabolic process	10.1808	818961|818963|818964|832474	AT2G43590|AT2G43610|AT2G43620|CHIA	-1.92649	-3.20929	0.947736	5.7916	0	48	0	0	-3.98408	25.6016
0	0	0	0	0	0	0	0	1	1	0	0	0	0	0	0	0	0	0	0	-2.77128	-2.56759	0	0	GO:0051238	M000000001100	2	0	18	8	1808	19150	0.442478	GO Biological Processes	19	sequestering of metal ion	4.70747	814938|822112|824775|828899|831720|832496|838710|844014	DTX1|AT3G25190|FER3|MEB1|FER1|MEB2|AT1G21140|AT1G76800	-2.01722	-3.94186	0.156093	5.08109	0	49	1	1	-3.94186	7.31642
0	0	0	0	0	0	0	0	1	1	0	0	0	0	0	0	0	0	0	0	-3.21554	-3.00619	0	0	GO:0006880	M000000001100	2	0	14	7	1808	19150	0.387168	GO Biological Processes	19	intracellular sequestering of iron ion	5.29591	822112|824775|828899|831720|832496|838710|844014	AT3G25190|FER3|MEB1|FER1|MEB2|AT1G21140|AT1G76800	-1.99351	-3.90383	0.146052	5.19178	0	49	0	0	-3.94186	7.31642
0	0	0	0	0	0	0	0	1	1	0	0	0	0	0	0	0	0	0	0	-3.09111	-2.88319	0	0	GO:0097577	M000000001100	2	0	15	7	1808	19150	0.387168	GO Biological Processes	19	sequestering of iron ion	4.94285	822112|824775|828899|831720|832496|838710|844014	AT3G25190|FER3|MEB1|FER1|MEB2|AT1G21140|AT1G76800	-1.8092	-3.66774	0.146052	4.93246	0	49	0	0	-3.94186	7.31642
0	0	0	0	0	0	0	0	1	1	0	0	0	0	0	0	0	0	0	0	-3.30888	-3.05588	0	0	GO:0010039	M000000001100	2	0	23	5	569	19150	0.878735	GO Biological Processes	19	response to iron ion	7.31642	817362|822112|831720|838710|844014	FRU|AT3G25190|FER1|AT1G21140|AT1G76800	-2.00237	-3.30888	0.391252	5.30403	0	49	0	0	-3.94186	7.31642
0	0	0	0	0	0	0	0	0	1	0	0	0	0	0	0	0	0	0	0	0	-2.61495	0	0	GO:0051235	M000000000100	1	0	70	15	1808	19150	0.829646	GO Biological Processes	19	maintenance of location	2.26967	814938|822112|822388|824775|828899|829055|830649|831720|832496|835196|836283|837053|838710|844014|6240912	DTX1|AT3G25190|OLEO4|FER3|MEB1|PRF4|GRP20|FER1|MEB2|OLEO3|AT5G61610|AT1G05510|AT1G21140|AT1G76800|AT5G07571	-1.02929	-2.71004	0.213323	3.43617	0	49	0	0	-3.94186	7.31642
0	0	0	0	0	0	0	0	0	1	0	0	0	0	0	0	0	0	0	0	0	-2.11221	0	0	GO:0051651	M000000000100	1	0	37	5	647	19150	0.772798	GO Biological Processes	19	maintenance of location in cell	3.99975	822112|824775|829055|838710|844014	AT3G25190|FER3|PRF4|AT1G21140|AT1G76800	-1.1631	-2.11221	0.344268	3.41527	0	49	0	0	-3.94186	7.31642
0	0	0	1	0	1	0	0	0	0	0	0	0	0	0	-2.65491	0	-3.91284	0	0	0	0	0	0	GO:0010093	M000101000000	2	0	13	3	148	19150	2.02703	GO Biological Processes	19	specification of floral organ identity	29.8597	824601|832146|839040	AP3|PI|SEP3	-2.45732	-3.91284	1.15838	9.18608	0	50	1	1	-3.91284	29.8597
0	0	0	1	0	1	0	0	0	0	0	0	0	0	0	-2.55691	0	-3.81057	0	0	0	0	0	0	GO:0090701	M000101000000	2	0	14	3	148	19150	2.02703	GO Biological Processes	19	specification of plant organ identity	27.7268	824601|832146|839040	AP3|PI|SEP3	-2.3791	-3.81057	1.15838	8.82857	0	50	0	0	-3.91284	29.8597
0	0	0	0	0	1	0	0	0	0	0	0	0	0	0	0	0	-2.98621	0	0	0	0	0	0	GO:0048449	M000001000000	1	0	26	3	148	19150	2.02703	GO Biological Processes	19	floral organ formation	14.9298	824601|832146|839040	AP3|PI|SEP3	-1.77113	-2.98621	1.15838	6.2726	0	50	0	0	-3.91284	29.8597
0	0	0	1	0	0	0	0	0	0	0	0	0	0	0	-2.87664	0	0	0	0	0	0	0	0	GO:1905393	M000100000000	1	0	126	9	400	19150	2.25	GO Biological Processes	19	plant organ formation	3.41964	824601|827983|829417|829861|831723|832146|832364|838069|839040	AP3|EXPA17|CCD8|PLP1|HB51|PI|MYB37|GAT1_2.1|SEP3	-1.68856	-2.87664	0.741514	3.98005	0	50	0	0	-3.91284	29.8597
0	0	0	0	0	1	0	0	0	0	0	0	0	0	0	0	0	-2.29568	0	0	0	0	0	0	GO:0048444	M000001000000	1	0	45	3	148	19150	2.02703	GO Biological Processes	19	floral organ morphogenesis	8.62613	824601|832146|839040	AP3|PI|SEP3	-1.27562	-2.29568	1.15838	4.52003	0	50	0	0	-3.91284	29.8597
0	0	0	1	0	0	0	0	0	0	0	1	0	0	0	-3.71275	0	0	0	0	0	0	0	-2.79584	GO:0006817	M000100000001	2	0	41	6	400	19150	1.5	GO Biological Processes	19	phosphate ion transport	7.0061	817844|818479|830806|831795|834353|843280	PHT1;5|PHT1;4|DIC3|AT5G03545|PHT1;1|AT1G69480	-2.30137	-3.71275	0.607762	5.623	0	51	1	1	-3.71275	7.0061
0	0	0	0	0	0	1	0	0	0	0	0	0	0	0	0	0	0	-3.69817	0	0	0	0	0	GO:0070417	M000000100000	1	0	37	4	151	19150	2.64901	GO Biological Processes	19	cellular response to cold	13.7104	820082|826859|831174|838793	PYK10|AZI1|Rap2.6L|DREB26	-2.28862	-3.69817	1.30684	6.89909	0	52	1	1	-3.69817	13.7104
0	0	0	1	0	0	0	0	0	0	0	0	0	0	0	-2.84445	0	0	0	0	0	0	0	0	GO:0008300	M000100000000	1	0	24	9	1808	19150	0.497788	GO Biological Processes	19	isoprenoid catabolic process	3.97193	820667|827562|829417|834570|839508|839883|839889|844175|844180	NCED3|NCED2|CCD8|CYP707A3|GA2OX6|GA2OX2|NCED5|NCED9|ATGA2OX1	-1.8092	-3.68791	0.165516	4.70386	0	53	1	1	-3.68791	5.88434
0	0	0	1	0	0	0	0	0	0	0	0	0	0	0	-3.18632	0	0	0	0	0	0	0	0	GO:0042214	M000100000000	1	0	51	6	400	19150	1.5	GO Biological Processes	19	terpene metabolic process	5.63235	820667|822110|822602|829417|841304|844175	NCED3|CYP82G1|AT3G29410|CCD8|AT1G48820|NCED9	-1.90758	-3.18632	0.607762	4.8382	0	53	0	0	-3.68791	5.88434
0	0	0	1	0	0	0	0	0	0	0	0	0	0	0	-3.15998	0	0	0	0	0	0	0	0	GO:0016121	M000100000000	1	0	9	5	1808	19150	0.276549	GO Biological Processes	19	carotene catabolic process	5.88434	820667|827562|829417|839889|844175	NCED3|NCED2|CCD8|NCED5|NCED9	-1.37578	-3.1681	0.123505	4.73225	0	53	0	0	-3.68791	5.88434
0	0	0	1	0	0	0	0	0	0	0	0	0	0	0	-3.15998	0	0	0	0	0	0	0	0	GO:0046247	M000100000000	1	0	9	5	1808	19150	0.276549	GO Biological Processes	19	terpene catabolic process	5.88434	820667|827562|829417|839889|844175	NCED3|NCED2|CCD8|NCED5|NCED9	-1.37578	-3.1681	0.123505	4.73225	0	53	0	0	-3.68791	5.88434
0	0	0	1	0	0	0	0	0	0	0	0	0	0	0	-2.23319	0	0	0	0	0	0	0	0	GO:0016119	M000100000000	1	0	18	6	1808	19150	0.331858	GO Biological Processes	19	carotene metabolic process	3.5306	820667|827562|829417|835334|839889|844175	NCED3|NCED2|CCD8|BETA-OHASE 2|NCED5|NCED9	-0.747615	-2.31809	0.135256	3.46819	0	53	0	0	-3.68791	5.88434
0	0	0	1	0	0	0	0	0	0	0	0	0	0	0	-2.10224	0	0	0	0	0	0	0	0	GO:0016106	M000100000000	1	0	38	4	400	19150	1	GO Biological Processes	19	sesquiterpenoid biosynthetic process	5.03947	820667|821696|829417|844175	NCED3|LBO1|CCD8|NCED9	-1.15665	-2.10224	0.497494	3.64054	0	53	0	0	-3.68791	5.88434
0	0	0	0	0	0	0	0	0	0	0	1	0	0	0	0	0	0	0	0	0	0	0	-2.45749	GO:0009064	M000000000001	1	0	70	17	1808	19150	0.940265	GO Biological Processes	19	glutamine family amino acid metabolic process	2.5723	814732|816156|821044|821072|822833|823888|826458|829623|830043|831599|831612|833535|833862|836625|838069|841268|844329	GAD4|ASE1|GAD5|GDH3|ERD5|ASN1|ARGAH2|ADC2|ASE3|GAD|AT5G17460|GS2|AT5G38710|ASN2|GAT1_2.1|GLN1;5|BAC2	-1.8092	-3.67051	0.226973	4.25517	0	54	1	1	-3.67051	11.9092
0	0	0	0	0	0	0	0	0	0	0	1	0	0	0	0	0	0	0	0	0	0	0	-3.54514	GO:0009065	M000000000001	1	0	16	4	402	19150	0.995025	GO Biological Processes	19	glutamine family amino acid catabolic process	11.9092	814732|829623|831599|833862	GAD4|ADC2|GAD|AT5G38710	-2.17382	-3.54514	0.495031	6.39232	0	54	0	0	-3.67051	11.9092
0	0	0	0	0	0	0	0	0	0	0	1	0	0	0	0	0	0	0	0	0	0	0	-2.0352	GO:0006536	M000000000001	1	0	21	7	1808	19150	0.387168	GO Biological Processes	19	glutamate metabolic process	3.5306	814732|821044|821072|822833|831599|833535|833862	GAD4|GAD5|GDH3|ERD5|GAD|GS2|AT5G38710	-0.970134	-2.63099	0.146052	3.74637	0	54	0	0	-3.67051	11.9092
0	1	0	0	0	0	0	0	0	0	0	1	0	-3.27635	0	0	0	0	0	0	0	0	0	-2.46062	GO:0080027	M010000000001	2	0	15	7	1808	19150	0.387168	GO Biological Processes	19	response to herbivore	4.94285	819632|820661|820887|823620|823650|827185|842405	PR4|AT3G14395|NSP1|FAMT|LOX2|BAM5|TPS04	-1.8092	-3.66774	0.146052	4.93246	0	55	1	1	-3.66774	4.94285
1	0	1	0	0	0	1	0	0	0	0	1	-3.56506	0	-3.56506	0	0	0	-2.44524	0	0	0	0	-2.22779	ath04016	M101000100001	4	0	129	6	132	19150	4.54545	KEGG Pathway	24	MAPK signaling pathway - plant	6.74771	822119|826725|835179|836040|837082|839324	AGC2-1|AT4G11230|RHD2|HAI1|ACS2|MAPKKK18	-2.19208	-3.56506	1.81301	5.45696	0	56	1	1	-3.56506	6.74771
0	0	0	1	0	0	0	0	0	1	0	0	0	0	0	-2.10137	0	0	0	0	0	-2.39127	0	0	GO:0042447	M000100000100	2	0	20	8	1808	19150	0.442478	GO Biological Processes	19	hormone catabolic process	4.23673	816469|818280|818749|829096|837971|839508|839883|844180	CKX2|PAL1|CKX1|CKX4|AT1G14120|GA2OX6|GA2OX2|ATGA2OX1	-1.71401	-3.55749	0.156093	4.67612	0	57	1	1	-3.55749	4.23673
1	0	1	1	0	0	0	0	0	0	0	0	-3.51682	0	-3.51682	-2.69744	0	0	0	0	0	0	0	0	GO:0010029	M101100000000	3	0	85	5	132	19150	3.78788	GO Biological Processes	19	regulation of seed germination	8.53387	821855|825481|827119|830812|842314	ELIP1|EDL3|ELIP2|PELPK1|PUB19	-2.15237	-3.51682	1.6616	5.79945	0	58	1	1	-3.51682	18.9229
1	0	1	1	0	0	0	0	0	0	0	0	-3.44684	0	-3.44684	-2.61122	0	0	0	0	0	0	0	0	GO:1900140	M101100000000	3	0	88	5	132	19150	3.78788	GO Biological Processes	19	regulation of seedling development	8.24294	821855|825481|827119|830812|842314	ELIP1|EDL3|ELIP2|PELPK1|PUB19	-2.10137	-3.44684	1.6616	5.67348	0	58	0	0	-3.51682	18.9229
1	0	1	0	0	0	0	0	0	0	0	0	-3.29031	0	-3.29031	0	0	0	0	0	0	0	0	0	GO:0010030	M101000000000	2	0	23	3	132	19150	2.27273	GO Biological Processes	19	positive regulation of seed germination	18.9229	821855|827119|830812	ELIP1|ELIP2|PELPK1	-1.98949	-3.29031	1.29716	7.16518	0	58	0	0	-3.51682	18.9229
1	0	1	0	0	0	0	0	0	0	0	1	-3.08067	0	-3.08067	0	0	0	0	0	0	0	0	-2.76228	GO:0034605	M101000000001	3	0	61	4	132	19150	3.0303	GO Biological Processes	19	cellular response to heat	9.51316	816622|821855|827119|840915	ERF53|ELIP1|ELIP2|RAP2.6	-1.84473	-3.08067	1.49202	5.54807	0	58	0	0	-3.51682	18.9229
1	0	1	0	0	0	0	0	0	0	0	0	-2.89394	0	-2.89394	0	0	0	0	0	0	0	0	0	GO:0009845	M101000000000	2	0	173	6	132	19150	4.54545	GO Biological Processes	19	seed germination	5.03153	821855|825481|827119|830812|842314|844374	ELIP1|EDL3|ELIP2|PELPK1|PUB19|GA3OX2	-1.69816	-2.89394	1.81301	4.43769	0	58	0	0	-3.51682	18.9229
1	0	1	0	0	0	0	0	0	0	0	0	-2.59785	0	-2.59785	0	0	0	0	0	0	0	0	0	GO:0090351	M101000000000	2	0	198	6	132	19150	4.54545	GO Biological Processes	19	seedling development	4.39624	821855|825481|827119|830812|842314|844374	ELIP1|EDL3|ELIP2|PELPK1|PUB19|GA3OX2	-1.48291	-2.59785	1.81301	4.00203	0	58	0	0	-3.51682	18.9229
1	0	1	0	0	0	0	0	0	0	0	0	-2.26537	0	-2.26537	0	0	0	0	0	0	0	0	0	GO:0048580	M101000000000	2	0	387	8	132	19150	6.06061	GO Biological Processes	19	regulation of post-embryonic development	2.99898	821855|825481|827119|830812|832491|839324|840477|842314	ELIP1|EDL3|ELIP2|PELPK1|AT5G24240|MAPKKK18|PUM9|PUB19	-1.26378	-2.26537	2.0768	3.30972	0	58	0	0	-3.51682	18.9229
1	0	1	0	0	0	0	0	0	0	0	0	-2.04376	0	-2.04376	0	0	0	0	0	0	0	0	0	GO:0051240	M101000000000	2	0	118	4	132	19150	3.0303	GO Biological Processes	19	positive regulation of multicellular organismal process	4.91782	821855|827119|830812|839324	ELIP1|ELIP2|PELPK1|MAPKKK18	-1.11913	-2.04376	1.49202	3.55649	0	58	0	0	-3.51682	18.9229
0	0	0	1	0	1	0	0	0	0	0	0	0	0	0	-3.34211	0	-3.46983	0	0	0	0	0	0	GO:0010345	M000101000000	2	0	18	3	148	19150	2.02703	GO Biological Processes	19	suberin biosynthetic process	21.5653	820316|831202|832383	GPAT5|ABCG6|CYP86B1	-2.11538	-3.46983	1.15838	7.70363	0	59	1	1	-3.46983	21.5653
0	0	0	1	1	1	0	0	0	0	0	0	0	0	0	-3.08958	-2.47482	-2.30539	0	0	0	0	0	0	GO:0009698	M000111000000	3	0	142	10	400	19150	2.5	GO Biological Processes	19	phenylpropanoid metabolic process	3.37148	817571|818630|818746|820078|820316|824519|831202|836003|836475|844259	LAC3|LAC5|AT2G41480|LAC7|GPAT5|ABCG20|ABCG6|CYP86A1|FACT|MYB63	-1.84569	-3.08958	0.780625	4.14283	0	59	0	0	-3.46983	21.5653
0	0	0	0	0	0	0	0	0	0	0	1	0	0	0	0	0	0	0	0	0	0	0	-3.43585	GO:0002238	M000000000001	1	0	17	4	402	19150	0.995025	GO Biological Processes	19	response to molecule of fungal origin	11.2087	819700|823620|841606|843660	RLP30|FAMT|IOS1|KTI1	-2.09194	-3.43585	0.495031	6.1661	0	60	1	1	-3.43585	11.2087
1	0	1	1	0	0	0	0	0	0	0	0	-3.4103	0	-3.4103	-2.04111	0	0	0	0	0	0	0	0	ath00941	M101100000000	3	0	21	3	132	19150	2.27273	KEGG Pathway	24	Flavonoid biosynthesis	20.7251	824287|830765|831241	F3H|FLS1|TT4	-2.07413	-3.4103	1.29716	7.53461	0	61	1	1	-3.4103	20.7251
1	0	1	0	0	0	0	0	0	0	0	0	-2.81992	0	-2.81992	0	0	0	0	0	0	0	0	0	GO:0009411	M101000000000	2	0	121	5	132	19150	3.78788	GO Biological Processes	19	response to UV	5.99487	818247|821855|824287|827119|831241	UGT73C1|ELIP1|F3H|ELIP2|TT4	-1.64843	-2.81992	1.6616	4.59183	0	61	0	0	-3.4103	20.7251
1	0	1	0	0	0	0	0	0	0	0	0	-2.81121	0	-2.81121	0	0	0	0	0	0	0	0	0	GO:0010224	M101000000000	2	0	72	4	132	19150	3.0303	GO Biological Processes	19	response to UV-B	8.05976	818247|824287|827119|831241	UGT73C1|F3H|ELIP2|TT4	-1.64468	-2.81121	1.49202	4.99997	0	61	0	0	-3.4103	20.7251
0	0	0	0	0	0	0	0	0	0	1	0	0	0	0	0	0	0	0	0	0	0	-3.39322	0	GO:0035556	M000000000010	1	0	578	15	181	19150	8.28729	GO Biological Processes	19	intracellular signal transduction	2.7457	816485|816724|817944|821901|823965|823984|827427|831031|836412|838880|839322|841047|842745|843184|843828	AT2G19660|RAB7A|RALFL19|TDR1|RR5|WNK3|RABB1a|TINY2|ARR6|RABG3B|AT1G01250|AT1G44830|AT1G64380|CRF10|ARR15	-2.06011	-3.39322	2.04919	4.16289	0	62	1	1	-3.39322	2.7457
0	0	0	0	0	1	0	0	0	0	0	1	0	0	0	0	0	-3.32954	0	0	0	0	0	-2.09543	GO:0015770	M000001000001	2	0	20	3	148	19150	2.02703	GO Biological Processes	19	sucrose transport	19.4088	828604|831156|835151	SWEET14|SAG29|SWEET10	-2.01435	-3.32954	1.15838	7.2692	0	63	1	1	-3.32954	19.4088
0	0	0	0	0	1	0	0	0	0	0	0	0	0	0	0	0	-3.20384	0	0	0	0	0	0	GO:0015766	M000001000000	1	0	22	3	148	19150	2.02703	GO Biological Processes	19	disaccharide transport	17.6443	828604|831156|835151	SWEET14|SAG29|SWEET10	-1.92239	-3.20384	1.15838	6.89362	0	63	0	0	-3.32954	19.4088
0	0	0	0	0	1	0	0	0	0	0	0	0	0	0	0	0	-3.1456	0	0	0	0	0	0	GO:0015772	M000001000000	1	0	23	3	148	19150	2.02703	GO Biological Processes	19	oligosaccharide transport	16.8772	828604|831156|835151	SWEET14|SAG29|SWEET10	-1.87814	-3.1456	1.15838	6.72386	0	63	0	0	-3.32954	19.4088
0	0	0	0	0	0	0	0	0	0	0	1	0	0	0	0	0	0	0	0	0	0	0	-3.31865	GO:0097237	M000000000001	1	0	48	6	402	19150	1.49254	GO Biological Processes	19	cellular response to toxic substance	5.9546	818746|824119|824120|828613|830443|837075	AT2G41480|LSU3|LSU1|FSD1|AT5G05600|UGT74E2	-2.00926	-3.31865	0.604762	5.03267	0	64	1	1	-3.31865	6.80526
0	0	0	0	0	0	0	0	0	0	0	1	0	0	0	0	0	0	0	0	0	0	0	-2.58033	GO:0098869	M000000000001	1	0	28	4	402	19150	0.995025	GO Biological Processes	19	cellular oxidant detoxification	6.80526	818746|824119|824120|828613	AT2G41480|LSU3|LSU1|FSD1	-1.46998	-2.58033	0.495031	4.50135	0	64	0	0	-3.31865	6.80526
0	0	0	0	0	0	0	0	0	0	0	1	0	0	0	0	0	0	0	0	0	0	0	-2.09477	GO:1990748	M000000000001	1	0	38	4	402	19150	0.995025	GO Biological Processes	19	cellular detoxification	5.0144	818746|824119|824120|828613	AT2G41480|LSU3|LSU1|FSD1	-1.15439	-2.09477	0.495031	3.62717	0	64	0	0	-3.31865	6.80526
0	0	0	1	0	1	0	0	0	0	0	0	0	0	0	-3.18499	0	-2.40998	0	0	0	0	0	0	GO:0048827	M000101000000	2	0	554	24	400	19150	6	GO Biological Processes	19	phyllome development	2.07401	816194|818785|819129|819988|821151|822415|824011|824918|827322|827634|829417|831156|831723|833957|834489|834629|835306|836040|837353|838272|839040|841062|843249|843656	AMS|PGAZAT|SAUR36|QRT2|SEP2|MYB0|CYP94B3|ADPG1|AT4G16270|AtS40-3|CCD8|SAG29|HB51|NAC6|MAP18|SAG12|LTI65|HAI1|TGA9|SRG1|SEP3|AT1G44970|CRC|OCT1	-1.90758	-3.18499	1.18743	3.74675	0	65	1	1	-3.18499	3.41964
1	0	1	1	0	0	0	0	0	1	0	1	-2.54323	0	-2.54323	-3.13731	0	0	0	0	0	-2.09698	0	-2.54772	GO:0010150	M101100000101	5	0	140	10	400	19150	2.5	GO Biological Processes	19	leaf senescence	3.41964	819129|827634|831156|833957|834489|834629|835306|836040|838272|843656	SAUR36|AtS40-3|SAG29|NAC6|MAP18|SAG12|LTI65|HAI1|SRG1|OCT1	-1.87179	-3.13731	0.780625	4.19688	0	65	0	0	-3.18499	3.41964
1	0	1	1	0	0	0	0	0	0	0	1	-2.46499	0	-2.46499	-2.99684	0	0	0	0	0	0	0	-2.4263	GO:0090693	M101100000001	4	0	146	10	400	19150	2.5	GO Biological Processes	19	plant organ senescence	3.27911	819129|827634|831156|833957|834489|834629|835306|836040|838272|843656	SAUR36|AtS40-3|SAG29|NAC6|MAP18|SAG12|LTI65|HAI1|SRG1|OCT1	-1.77942	-2.99684	0.780625	4.03758	0	65	0	0	-3.18499	3.41964
0	0	0	0	0	1	0	0	0	0	0	1	0	0	0	0	0	-2.12079	0	0	0	0	0	-2.91429	GO:0035690	M000001000001	2	0	100	8	402	19150	1.99005	GO Biological Processes	19	cellular response to drug	3.81095	815864|816478|820768|831156|831173|831826|833667|837075	ALD1|ACO1|AT3G15356|SAG29|PBS3|WRKY62|NHL25|UGT74E2	-1.70726	-2.91429	0.696553	4.1268	0	66	1	1	-2.91429	3.81095
0	0	0	0	0	1	0	0	0	0	0	1	0	0	0	0	0	-2.48341	0	0	0	0	0	-2.19926	GO:0071236	M000001000001	2	0	79	16	1808	19150	0.884956	GO Biological Processes	19	cellular response to antibiotic	2.14518	815864|820661|821135|821788|827085|831156|831173|831826|831863|833667|837075|838107|838212|841047|842851|842953	ALD1|AT3G14395|DOX1|PCC1|ACD6|SAG29|PBS3|WRKY62|AT5G03350|NHL25|UGT74E2|GLYI4|MC8|AT1G44830|PP2-A5|RGL1	-0.947746	-2.58648	0.220258	3.29323	0	66	0	0	-2.91429	3.81095
0	0	0	0	0	0	0	0	0	0	1	0	0	0	0	0	0	0	0	0	0	0	-2.89574	0	GO:0009926	M000000000010	1	0	85	5	181	19150	2.76243	GO Biological Processes	19	auxin polar transport	6.22359	820658|831668|836598|836841|841807	WAG2|SAUR19|RGF9|HEC1|WAG1	-1.69816	-2.89574	1.21821	4.71466	0	67	1	1	-2.89574	13.2251
0	0	0	0	0	0	0	0	0	0	1	0	0	0	0	0	0	0	0	0	0	0	-2.83796	0	GO:2000012	M000000000010	1	0	24	3	181	19150	1.65746	GO Biological Processes	19	regulation of auxin polar transport	13.2251	831668|836598|836841	SAUR19|RGF9|HEC1	-1.6596	-2.83796	0.948971	5.85379	0	67	0	0	-2.89574	13.2251
0	0	0	0	0	0	0	0	0	0	1	0	0	0	0	0	0	0	0	0	0	0	-2.77238	0	GO:0048825	M000000000010	1	0	54	4	181	19150	2.20994	GO Biological Processes	19	cotyledon development	7.83712	820658|830889|836053|841807	WAG2|DOT3|WOX2|WAG1	-1.61745	-2.77238	1.09269	4.91461	0	67	0	0	-2.89574	13.2251
0	0	0	0	0	0	0	0	0	0	1	0	0	0	0	0	0	0	0	0	0	0	-2.70171	0	GO:0060918	M000000000010	1	0	94	5	181	19150	2.76243	GO Biological Processes	19	auxin transport	5.62772	820658|831668|836598|836841|841807	WAG2|SAUR19|RGF9|HEC1|WAG1	-1.56015	-2.70171	1.21821	4.39344	0	67	0	0	-2.89574	13.2251
0	0	0	0	0	0	0	0	0	0	1	0	0	0	0	0	0	0	0	0	0	0	-2.62239	0	GO:0009914	M000000000010	1	0	98	5	181	19150	2.76243	GO Biological Processes	19	hormone transport	5.39802	820658|831668|836598|836841|841807	WAG2|SAUR19|RGF9|HEC1|WAG1	-1.50375	-2.62239	1.21821	4.26373	0	67	0	0	-2.89574	13.2251
0	0	0	0	1	0	0	0	0	0	0	0	0	0	0	0	-2.49249	0	0	0	0	0	0	0	ath00910	M000010000000	1	0	42	11	1808	19150	0.608407	KEGG Pathway	24	Nitrogen metabolism	2.77405	816055|821072|821134|823641|824438|830635|831326|833535|837327|841268|844112	NIR1|GDH3|CA1|NRT2.6|ACA1|GDH2|CA2|GS2|NRT2:1|GLN1;5|NIA1	-1.1263	-2.85355	0.182883	3.71625	0	68	1	1	-2.85355	2.77405
0	0	0	0	0	0	0	0	1	0	0	0	0	0	0	0	0	0	0	0	-2.78911	0	0	0	GO:0009735	M000000001000	1	0	110	10	569	19150	1.75747	GO Biological Processes	19	response to cytokinin	3.05959	814707|816346|818730|826715|828993|836709|837902|837903|838503|843828	RR14|HBI1|RR3|CRF1|YUC8|ACS5|ST4B|ST4C|AT1G19200|ARR15	-1.62955	-2.78911	0.550855	3.79087	0	69	1	1	-2.78911	3.05959
0	1	0	0	0	0	0	0	0	0	0	0	0	-2.65956	0	0	0	0	0	0	0	0	0	0	GO:0010959	M010000000000	1	0	24	3	209	19150	1.43541	GO Biological Processes	19	regulation of metal ion transport	11.4533	836256|841144|843816	AT5G61350|AT1G47400|AT1G74770	-1.53152	-2.65956	0.822763	5.38262	0	70	1	1	-2.65956	11.4533
0	1	0	0	0	0	0	0	0	0	0	0	0	-2.2555	0	0	0	0	0	0	0	0	0	0	GO:0043269	M010000000000	1	0	65	4	209	19150	1.91388	GO Biological Processes	19	regulation of ion transport	5.63857	820765|836256|841144|843816	PPI2|AT5G61350|AT1G47400|AT1G74770	-1.25854	-2.2555	0.947736	3.93495	0	70	0	0	-2.65956	11.4533
0	0	0	0	0	0	0	0	0	0	1	0	0	0	0	0	0	0	0	0	0	0	-2.63017	0	GO:0009631	M000000000010	1	0	59	4	181	19150	2.20994	GO Biological Processes	19	cold acclimation	7.17296	816092|818853|828651|835168	COR413-PM1|COR15B|CBF2|FUM2	-1.50922	-2.63017	1.09269	4.63869	0	71	1	1	-2.63017	7.17296
0	0	0	1	0	0	0	0	0	0	0	0	0	0	0	-2.38327	0	0	0	0	0	0	0	0	GO:0042343	M000100000000	1	0	16	6	1808	19150	0.331858	GO Biological Processes	19	indole glucosinolate metabolic process	3.97193	820082|829894|829895|829897|838706|844013	PYK10|CYP81F3|CYP81F4|CYP91A2|IGMT1|IGMT5	-0.958936	-2.61171	0.135256	3.83989	0	72	1	1	-2.61171	3.97193
0	0	0	0	0	0	0	0	0	1	0	0	0	0	0	0	0	0	0	0	0	-2.06841	0	0	GO:1903825	M000000000100	1	0	86	17	1808	19150	0.940265	GO Biological Processes	19	organic acid transmembrane transport	2.09373	818232|818536|818718|822536|824648|827120|828559|828604|828681|830806|834724|835875|837363|841044|842477|843088|844105	ProT3|UMAMIT14|AT2G41190|AT3G28960|AT3G54830|AT4G14695|DIC2|SWEET14|GDU2|DIC3|BOU|GDU3|ALMT1|SIAR1|GPT2|AT1G67640|LAX3	-0.9537	-2.59553	0.226973	3.28228	0	73	1	1	-2.59553	3.45312
0	0	0	0	0	0	0	0	0	1	0	0	0	0	0	0	0	0	0	0	0	-2.06841	0	0	GO:1905039	M000000000100	1	0	86	17	1808	19150	0.940265	GO Biological Processes	19	carboxylic acid transmembrane transport	2.09373	818232|818536|818718|822536|824648|827120|828559|828604|828681|830806|834724|835875|837363|841044|842477|843088|844105	ProT3|UMAMIT14|AT2G41190|AT3G28960|AT3G54830|AT4G14695|DIC2|SWEET14|GDU2|DIC3|BOU|GDU3|ALMT1|SIAR1|GPT2|AT1G67640|LAX3	-0.9537	-2.59553	0.226973	3.28228	0	73	0	0	-2.59553	3.45312
0	0	0	0	0	0	0	0	0	1	0	0	0	0	0	0	0	0	0	0	0	-2.40045	0	0	GO:0003333	M000000000100	1	0	60	7	647	19150	1.08192	GO Biological Processes	19	amino acid transmembrane transport	3.45312	818232|818536|822536|824648|834724|835875|841044	ProT3|UMAMIT14|AT3G28960|AT3G54830|BOU|GDU3|SIAR1	-1.35128	-2.40045	0.406708	3.55873	0	73	0	0	-2.59553	3.45312
0	0	0	0	0	0	0	0	0	1	0	0	0	0	0	0	0	0	0	0	0	-2.55775	0	0	GO:0080086	M000000000100	1	0	9	3	647	19150	0.463679	GO Biological Processes	19	stamen filament development	9.86605	820793|822401|839820	IAA19|MYB21|SAUR63	-1.4538	-2.55775	0.267084	4.97477	0	74	1	1	-2.55775	9.86605
0	0	0	0	0	0	0	0	0	1	0	0	0	0	0	0	0	0	0	0	0	-2.55775	0	0	GO:0045041	M000000000100	1	0	9	3	647	19150	0.463679	GO Biological Processes	19	protein import into mitochondrial intermembrane space	9.86605	817344|839164|841996	CPN60A|Cpn60beta4|CPN60B	-1.4538	-2.55775	0.267084	4.97477	0	75	1	1	-2.55775	9.86605
0	0	0	0	0	0	0	1	0	0	0	0	0	0	0	0	0	0	0	-2.53476	0	0	0	0	GO:0010557	M000000010000	1	0	537	11	147	19150	7.48299	GO Biological Processes	19	positive regulation of macromolecule biosynthetic process	2.66852	814784|819785|823994|826795|827631|830878|835402|836841|837487|839743|843497	HB21|MUTE|BT2|AGL14|AG|FLC|SPCH|HEC1|AT1G09600|AGL58|AGL12	-1.44229	-2.53476	2.17015	3.44929	0	76	1	1	-2.53476	3.79433
0	0	0	0	0	0	0	1	0	0	0	0	0	0	0	0	0	0	0	-2.49809	0	0	0	0	GO:0045935	M000000010000	1	0	543	11	147	19150	7.48299	GO Biological Processes	19	positive regulation of nucleobase-containing compound metabolic process	2.63903	814784|819785|823994|826795|827631|830878|835402|836841|837487|839743|843497	HB21|MUTE|BT2|AGL14|AG|FLC|SPCH|HEC1|AT1G09600|AGL58|AGL12	-1.4253	-2.49809	2.17015	3.40776	0	76	0	0	-2.53476	3.79433
0	0	0	0	0	0	0	1	0	0	0	0	0	0	0	0	0	0	0	-2.44746	0	0	0	0	GO:0051173	M000000010000	1	0	717	13	147	19150	8.84354	GO Biological Processes	19	positive regulation of nitrogen compound metabolic process	2.36198	814784|819785|821318|822807|823994|826795|827631|830878|835402|836841|837487|839743|843497	HB21|MUTE|AT3G01015|QQS|BT2|AGL14|AG|FLC|SPCH|HEC1|AT1G09600|AGL58|AGL12	-1.38785	-2.44746	2.34179	3.26928	0	76	0	0	-2.53476	3.79433
0	0	0	0	0	0	0	1	0	0	0	0	0	0	0	0	0	0	0	-2.34019	0	0	0	0	GO:0031328	M000000010000	1	0	570	11	147	19150	7.48299	GO Biological Processes	19	positive regulation of cellular biosynthetic process	2.51402	814784|819785|823994|826795|827631|830878|835402|836841|837487|839743|843497	HB21|MUTE|BT2|AGL14|AG|FLC|SPCH|HEC1|AT1G09600|AGL58|AGL12	-1.30659	-2.34019	2.17015	3.22751	0	76	0	0	-2.53476	3.79433
0	0	0	0	0	0	0	1	0	0	0	0	0	0	0	0	0	0	0	-2.33775	0	0	0	0	GO:0010604	M000000010000	1	0	739	13	147	19150	8.84354	GO Biological Processes	19	positive regulation of macromolecule metabolic process	2.29166	814784|819785|821318|822807|823994|826795|827631|830878|835402|836841|837487|839743|843497	HB21|MUTE|AT3G01015|QQS|BT2|AGL14|AG|FLC|SPCH|HEC1|AT1G09600|AGL58|AGL12	-1.3049	-2.33775	2.34179	3.14958	0	76	0	0	-2.53476	3.79433
0	0	0	0	0	0	0	1	0	0	0	0	0	0	0	0	0	0	0	-2.28782	0	0	0	0	GO:0045893	M000000010000	1	0	498	10	147	19150	6.80272	GO Biological Processes	19	positive regulation of transcription, DNA-templated	2.61591	814784|819785|826795|827631|830878|835402|836841|837487|839743|843497	HB21|MUTE|AGL14|AG|FLC|SPCH|HEC1|AT1G09600|AGL58|AGL12	-1.27296	-2.28782	2.07675	3.21358	0	76	0	0	-2.53476	3.79433
0	0	0	0	0	1	0	1	0	0	0	0	0	0	0	0	0	-2.27014	0	-2.2843	0	0	0	0	GO:0045944	M000001010000	2	0	206	6	147	19150	4.08163	GO Biological Processes	19	positive regulation of transcription by RNA polymerase II	3.79433	826795|827631|830878|837487|839743|843497	AGL14|AG|FLC|AT1G09600|AGL58|AGL12	-1.27086	-2.2843	1.63196	3.54647	0	76	0	0	-2.53476	3.79433
0	0	0	0	0	0	0	1	0	0	0	0	0	0	0	0	0	0	0	-2.27585	0	0	0	0	GO:1902680	M000000010000	1	0	500	10	147	19150	6.80272	GO Biological Processes	19	positive regulation of RNA biosynthetic process	2.60544	814784|819785|826795|827631|830878|835402|836841|837487|839743|843497	HB21|MUTE|AGL14|AG|FLC|SPCH|HEC1|AT1G09600|AGL58|AGL12	-1.26955	-2.27585	2.07675	3.19934	0	76	0	0	-2.53476	3.79433
0	0	0	0	0	0	0	1	0	0	0	0	0	0	0	0	0	0	0	-2.27585	0	0	0	0	GO:1903508	M000000010000	1	0	500	10	147	19150	6.80272	GO Biological Processes	19	positive regulation of nucleic acid-templated transcription	2.60544	814784|819785|826795|827631|830878|835402|836841|837487|839743|843497	HB21|MUTE|AGL14|AG|FLC|SPCH|HEC1|AT1G09600|AGL58|AGL12	-1.26955	-2.27585	2.07675	3.19934	0	76	0	0	-2.53476	3.79433
0	0	0	0	0	0	0	1	0	0	0	0	0	0	0	0	0	0	0	-2.26266	0	0	0	0	GO:0009891	M000000010000	1	0	584	11	147	19150	7.48299	GO Biological Processes	19	positive regulation of biosynthetic process	2.45376	814784|819785|823994|826795|827631|830878|835402|836841|837487|839743|843497	HB21|MUTE|BT2|AGL14|AG|FLC|SPCH|HEC1|AT1G09600|AGL58|AGL12	-1.26358	-2.26266	2.17015	3.13805	0	76	0	0	-2.53476	3.79433
0	0	0	0	0	0	0	1	0	0	0	0	0	0	0	0	0	0	0	-2.18262	0	0	0	0	GO:0051254	M000000010000	1	0	516	10	147	19150	6.80272	GO Biological Processes	19	positive regulation of RNA metabolic process	2.52465	814784|819785|826795|827631|830878|835402|836841|837487|839743|843497	HB21|MUTE|AGL14|AG|FLC|SPCH|HEC1|AT1G09600|AGL58|AGL12	-1.21281	-2.18262	2.07675	3.0879	0	76	0	0	-2.53476	3.79433
[truncated: 32 more rows]
